# Supplementary material for: Predicting rhizosphere-competence-related catabolic gene clusters in plant-associated bacteria with rhizoSMASH
Source: Nat Commun. 2025 Sep 25;16:8400. doi: 10.1038/s41467-025-63526-8 (PMC12462448; doi:10.1038/s41467-025-63526-8)
Supplement: Supplementary file 3 — Supplementary Data 1 [file 41467_2025_63526_MOESM3_ESM.xlsx]

## Sheet: Supp. Data Info
Sheet Name	Description
1. pHMM models	Information about pHMMs used in the working version of rhizoSMASH.
2. BARS info	Taxonomy lineage, taxa ID, BARS subcollection and assembly completeness of each BARS genome
3. BARS rCGC profiles	Presence/absence profiles of rCGC for each BARS genome
4. Burkholderia rCGC profiles	Presence/absence profiles of rCGC for each replicon of Burkholderia spp. genomes in BARS
5. CS1 rCGC profiles	Presence/absence profiles of rCGC and strain information of each genome in the first case study
6. CS2 rCGC profiles	Presence/absence profiles of rCGC and isolate information of each genome in the second case study

## Sheet: 1. pHMM models
Name	Description	Bit-score Cutoff	Source	Note
2A0302	basic amino acid/polyamine antiporter	382	TIGRFAMS	TIGR00905.1
AA-adenyl-dom	amino acid adenylation domain	254	TIGRFAMS	TIGR01733.1
agcS	amino acid carrier protein	259	TIGRFAMS	TIGR00835.1
agmatine_aguA	agmatine deiminase	309	TIGRFAMS	TIGR03380.1
agmatine_aguB	N-carbamoylputrescine amidase	304	TIGRFAMS	TIGR03381.1
anthran_1_2_A	anthranilate 1,2-dioxygenase large subunit	671	TIGRFAMS	TIGR03228.1
anthran_1_2_B	anthranilate 1,2-dioxygenase small subunit	176	TIGRFAMS	TIGR03231.1
benzo_1_2_benA	benzoate 1,2-dioxygenase large subunit	566	TIGRFAMS	TIGR03229.1
benzo_1_2_benB	benzoate 1,2-dioxygenase small subunit	199	TIGRFAMS	TIGR03232.1
bPGM	beta-phosphoglucomutase	146	TIGRFAMS	TIGR01990.1
catechol_2_3	catechol 2,3-dioxygenase	237	TIGRFAMS	TIGR03211.1
catechol_dmpH	2-oxo-3-hexenedioate decarboxylase	294	TIGRFAMS	TIGR03218.1
D_pro_red_PrdA	D-proline reductase (dithiol) proprotein PrdA	350	TIGRFAMS	TIGR04480.1
D_pro_red_PrdB	D-proline reductase (dithiol) protein PrdB	225	TIGRFAMS	TIGR04483.1
D1pyr5carbox2	L-glutamate gamma-semialdehyde dehydrogenase	443	TIGRFAMS	TIGR01237.1
D1pyr5carbox3	L-glutamate gamma-semialdehyde dehydrogenase	374	TIGRFAMS	TIGR01238.1
g_glut_trans	gamma-glutamyltransferase	182	TIGRFAMS	TIGR00066.1
GABAtrnsam	4-aminobutyrate--2-oxoglutarate transaminase	317	TIGRFAMS	TIGR00700.1
gentisate_1_2	gentisate 1,2-dioxygenase	226	TIGRFAMS	TIGR02272.1
gltA	NADPH-dependent glutamate synthase	394	TIGRFAMS	TIGR01316.1
gltD_gamma_fam	glutamate synthase, small subunit	399	TIGRFAMS	TIGR01318.1
GOGAT_sm_gam	glutamate synthase small subunit	370	TIGRFAMS	TIGR01317.1
gph	glycoside-pentoside-hexuronide (GPH):cation symporter	219	TIGRFAMS	TIGR00792.1
HpaE	5-carboxymethyl-2-hydroxymuconate semialdehyde dehydrogenase	593	TIGRFAMS	TIGR02299.1
indol_phenyl_DC	indolepyruvate/phenylpyruvate decarboxylase	464	TIGRFAMS	TIGR03394.1
indolpyr_decarb	indolepyruvate decarboxylase	696	TIGRFAMS	TIGR03393.1
LAT_fam	L-lysine 6-transaminase	271	TIGRFAMS	TIGR03251.1
maiA	maleylacetoacetate isomerase	104	TIGRFAMS	TIGR01262.1
MMSDH	CoA-acylating methylmalonate-semialdehyde dehydrogenase	392	TIGRFAMS	TIGR01722.1
mtlA	mannitol-specific PTS transporter subunit IIC	398	TIGRFAMS	TIGR00851.1
myo_inos_iolB	5-deoxy-glucuronate isomerase	180	TIGRFAMS	TIGR04378.1
myo_inos_iolC_N	5-dehydro-2-deoxygluconokinase	270	TIGRFAMS	TIGR04382.1
myo_inos_iolD	3D-(3,5/4)-trihydroxycyclohexane-1,2-dione acylhydrolase (decyclizing)	695	TIGRFAMS	TIGR04377.1
myo_inos_iolE	myo-inosose-2 dehydratase	250	TIGRFAMS	TIGR04379.1
myo_inos_iolG	inositol 2-dehydrogenase	330	TIGRFAMS	TIGR04380.1
Na_Pro_sym	sodium/proline symporter PutP	261	TIGRFAMS	TIGR02121.1
OH_muco_semi_DH	2-hydroxymuconic semialdehyde dehydrogenase	576	TIGRFAMS	TIGR03216.1
PA_CoA_ligase	phenylacetate--CoA ligase PaaK	597	TIGRFAMS	TIGR02155.1
PA_CoA_Oxy1	1,2-phenylacetyl-CoA epoxidase subunit PaaA	219	TIGRFAMS	TIGR02156.2
PA_CoA_Oxy2	1,2-phenylacetyl-CoA epoxidase subunit PaaB	42	TIGRFAMS	TIGR02157.1
PA_CoA_Oxy3	1,2-phenylacetyl-CoA epoxidase subunit PaaC	79	TIGRFAMS	TIGR02158.1
PA_CoA_Oxy4	1,2-phenylacetyl-CoA epoxidase subunit PaaD	74	TIGRFAMS	TIGR02159.1
PA_CoA_Oxy5	1,2-phenylacetyl-CoA epoxidase subunit PaaE	409	TIGRFAMS	TIGR02160.1
PaaC-3OHAcCoADH	3-hydroxyacyl-CoA dehydrogenase PaaH	593	TIGRFAMS	TIGR02279.1
PaaD	hydroxyphenylacetyl-CoA thioesterase PaaI	77	TIGRFAMS	TIGR02286.1
PaaN-DH	phenylacetic acid degradation bifunctional protein PaaZ	232	TIGRFAMS	TIGR02278.1
PaaY	phenylacetic acid degradation protein PaaY	304	TIGRFAMS	TIGR02287.1
pcaF	3-oxoadipyl-CoA thiolase	501	TIGRFAMS	TIGR02430.1
pcaI_scoA_fam	3-oxoacid CoA-transferase subunit A	103	TIGRFAMS	TIGR02429.1
pcaJ_scoB_fam	3-oxoacid CoA-transferase subunit B	77	TIGRFAMS	TIGR02428.1
PR_assoc_PrdC	proline reductase-associated electron transfer protein PrdC	300	TIGRFAMS	TIGR04481.1
protocat_pcaB	3-carboxy-cis,cis-muconate cycloisomerase	298	TIGRFAMS	TIGR02426.1
protocat_pcaD	3-oxoadipate enol-lactonase	179	TIGRFAMS	TIGR02427.1
putres_am_tran	putrescine aminotransferase	467	TIGRFAMS	TIGR03372.1
QH_alpha	quinohemoprotein amine dehydrogenase subunit alpha	273	TIGRFAMS	TIGR03908.1
QH_beta	quinohemoprotein amine dehydrogenase subunit beta	222	TIGRFAMS	TIGR03907.1
salicylate_mono	salicylate 1-monooxygenase	353	TIGRFAMS	TIGR03219.1
scrB_fam	sucrose-6-phosphate hydrolase	342	TIGRFAMS	TIGR01322.1
SSADH	succinate-semialdehyde dehydrogenase	499	TIGRFAMS	TIGR01780.1
sucrose_gtfA	sucrose phosphorylase	240	TIGRFAMS	TIGR03852.1
taut	2-hydroxymuconate tautomerase family protein	31	TIGRFAMS	TIGR00013.1
trehalose_treC	alpha,alpha-phosphotrehalase	751	TIGRFAMS	TIGR02403.1
XylB	xylulokinase	368	TIGRFAMS	TIGR01312.1
xylose_isom_A	xylose isomerase	164	TIGRFAMS	TIGR02630.1
2OG-FeII_Oxy	2OG-Fe(II) oxygenase superfamily	23	Pfam	PF03171.23
3HCDH	3-hydroxyacyl-CoA dehydrogenase, C-terminal domain	22	Pfam	PF00725.25
3HCDH_N	3-hydroxyacyl-CoA dehydrogenase, NAD binding domain	22	Pfam	PF02737.21
AA_permease_2	Amino acid permease	27	Pfam	PF13520.9
Abhydrolase_1	alpha/beta hydrolase fold	25	Pfam	PF00561.23
AcetDehyd-dimer	Prokaryotic acetaldehyde dehydrogenase, dimerisation	26	Pfam	PF09290.16
Acyl-CoA_dh_1	Acyl-CoA dehydrogenase, C-terminal domain	22	Pfam	PF00441.27
Acyl-CoA_dh_2	Acyl-CoA dehydrogenase, C-terminal domain	22	Pfam	PF08028.14
Acyl-CoA_dh_M	Acyl-CoA dehydrogenase, middle domain	33	Pfam	PF02770.22
Acyl-CoA_dh_N	Acyl-CoA dehydrogenase, N-terminal domain	22	Pfam	PF02771.19
adh_short	short chain dehydrogenase	26	Pfam	PF00106.28
adh_short_C2	Enoyl-(Acyl carrier protein) reductase	27	Pfam	PF13561.9
Ald_Xan_dh_C	Aldehyde oxidase and xanthine dehydrogenase, a/b hammerhead domain	31	Pfam	PF01315.25
Aldedh	Aldehyde dehydrogenase family	23	Pfam	PF00171.25
Aldolase_II	Class II Aldolase and Adducin N-terminal domain	22	Pfam	PF00596.24
Alpha-amylase	Alpha amylase, catalytic domain	22	Pfam	PF00128.27
Alpha-L-AF_C	Alpha-L-arabinofuranosidase C-terminal domain (GH51)	27	Pfam	PF06964.15
Amdase	Arylmalonate decarboxylase	25	Pfam	PF17645.4
Amidase	Amidase	27	Pfam	PF01425.24
Amidohydro_2	Amidohydrolase	26	Pfam	PF04909.17
Amino_oxidase	Flavin containing amine oxidoreductase	19	Pfam	PF01593.27
Aminotran_1_2	Aminotransferase class I and II	19	Pfam	PF00155.24
Aminotran_3	Aminotransferase class-III	30	Pfam	PF00202.24
AMP-binding	AMP-binding enzyme	29	Pfam	PF00501.31
AMP-binding_C	AMP-binding enzyme C-terminal domain	24	Pfam	PF13193.9
AMP-binding_C_2	AMP-binding enzyme C-terminal domain	25	Pfam	PF14535.9
AP_endonuc_2	Xylose isomerase-like TIM barrel	31	Pfam	PF01261.27
Asparaginase	Asparaginase, N-terminal	23	Pfam	PF00710.23
ATP-grasp_5	ATP-grasp domain	27	Pfam	PF13549.9
AXE1	Acetyl xylan esterase (AXE1)	21	Pfam	PF05448.15
B12-binding	B12 binding domain	32	Pfam	PF02310.22
Bac_luciferase	Luciferase-like monooxygenase	27	Pfam	PF00296.25
BD-FAE	BD-FAE	26	Pfam	PF20434.1
CE2_N	Carbohydrate esterase 2 N-terminal	26	Pfam	PF17996.4
CHMI	5-carboxymethyl-2-hydroxymuconate isomerase	26	Pfam	PF02962.18
CMD	Carboxymuconolactone decarboxylase family	23	Pfam	PF02627.23
CN_hydrolase	Carbon-nitrogen hydrolase	23	Pfam	PF00795.25
CO_deh_flav_C	CO dehydrogenase flavoprotein C-terminal domain	25	Pfam	PF03450.20
CoA_binding_2	CoA binding domain	22	Pfam	PF13380.9
CoA_transf_3	CoA-transferase family III	23	Pfam	PF02515.20
CsiD	CsiD	27	Pfam	PF08943.13
Cu_amine_oxid	Copper amine oxidase, enzyme domain	27	Pfam	PF01179.23
Cu_amine_oxidN1	Copper amine oxidase N-terminal domain	22	Pfam	PF07833.14
Cu_amine_oxidN2	Copper amine oxidase, N2 domain	21	Pfam	PF02727.19
Cu_amine_oxidN3	Copper amine oxidase, N3 domain	22	Pfam	PF02728.19
Cyclase	Putative cyclase	23	Pfam	PF04199.16
Cytochrom_C	Cytochrome c	21	Pfam	PF00034.24
Cytochrome_CBB3	Cytochrome C oxidase, cbb3-type, subunit III	27	Pfam	PF13442.9
DAO	FAD dependent oxidoreductase	27	Pfam	PF01266.27
Dehyd-heme_bind	Quinohemoprotein amine dehydrogenase A, alpha subunit, haem binding	25	Pfam	PF09098.13
Dehydratase_hem	Haem-containing dehydratase	25	Pfam	PF13816.9
DHDPS	Dihydrodipicolinate synthetase family	22	Pfam	PF00701.25
DHquinase_I	Type I 3-dehydroquinase	22	Pfam	PF01487.18
DHquinase_II	Dehydroquinase class II	23	Pfam	PF01220.22
DinB_2	DinB superfamily	24	Pfam	PF12867.12
Dioxygenase_C	Dioxygenase	27	Pfam	PF00775.24
Dioxygenase_N	Catechol dioxygenase N terminus	27	Pfam	PF04444.17
DmmA-like_N	Dimethylamine monooxygenase subunit DmmA-like, N-terminal domain	33	Pfam	PF22290.1
DmpG_comm	DmpG-like communication domain	27	Pfam	PF07836.16
DSBA	DSBA-like thioredoxin domain	25	Pfam	PF01323.23
DUF4168	Domain of unknown function (DUF4168)	25	Pfam	PF13767.11
DUF6537	Family of unknown function (DUF6537)	27	Pfam	PF20169.1
ECH_1	Enoyl-CoA hydratase/isomerase	27	Pfam	PF00378.23
EII-Sor	PTS system sorbose-specific iic component	26	Pfam	PF03609.17
EIIA-man	PTS system fructose IIA component	21	Pfam	PF03610.19
EIID-AGA	PTS system mannose/fructose/sorbose family IID component	25	Pfam	PF03613.17
ELFV_dehydrog	Glutamate/Leucine/Phenylalanine/Valine dehydrogenase	23	Pfam	PF00208.24
ELFV_dehydrog_N	Glu/Leu/Phe/Val dehydrogenase, dimerisation domain	25	Pfam	PF02812.21
Epimerase	NAD dependent epimerase/dehydratase family	20	Pfam	PF01370.24
Esterase_PHB	Esterase PHB depolymerase	23	Pfam	PF10503.12
F_bP_aldolase	Fructose-bisphosphate aldolase class-II	25	Pfam	PF01116.23
FAA_hydrolase	Fumarylacetoacetate (FAA) hydrolase family	23	Pfam	PF01557.21
FAD_binding_3	FAD binding domain	22	Pfam	PF01494.22
FAD_binding_5	FAD binding domain in molybdopterin dehydrogenase	27	Pfam	PF00941.24
FAD_binding_6	Oxidoreductase FAD-binding domain	21	Pfam	PF00970.27
Fer2	2Fe-2S iron-sulfur cluster binding domain	21	Pfam	PF00111.30
Fer2_2	[2Fe-2S] binding domain	30	Pfam	PF01799.23
Flavin_Reduct	Flavin reductase like domain	27	Pfam	PF01613.21
GATase_2	Glutamine amidotransferases class-II	19	Pfam	PF00310.24
GH115_C	Gylcosyl hydrolase family 115 C-terminal domain	24	Pfam	PF17829.4
GH43_C2	Beta xylosidase C-terminal Concanavalin A-like domain	22	Pfam	PF17851.4
Gln-synt_C	Glutamine synthetase, catalytic domain	24	Pfam	PF00120.27
Gln-synt_N	Glutamine synthetase, beta-Grasp domain	33	Pfam	PF03951.22
Glu_syn_central	Glutamate synthase central domain	22	Pfam	PF04898.17
Glu_synthase	Conserved region in glutamate synthase	20	Pfam	PF01645.20
Glutaminase	Glutaminase	27	Pfam	PF04960.18
Glyco_hydro_10	Glycosyl hydrolase family 10	22	Pfam	PF00331.23
Glyco_hydro_11	Glycosyl hydrolases family 11	27	Pfam	PF00457.20
Glyco_hydro_115	Glycosyl hydrolase family 115	27	Pfam	PF15979.8
Glyco_hydro_15	Glycosyl hydrolases family 15	22	Pfam	PF00723.24
Glyco_hydro_3	Glycosyl hydrolase family 3 N terminal domain	27	Pfam	PF00933.24
Glyco_hydro_3_C	Glycosyl hydrolase family 3 C-terminal domain	31	Pfam	PF01915.25
Glyco_hydro_30	Glycosyl hydrolase family 30 TIM-barrel domain	23	Pfam	PF02055.19
Glyco_hydro_30C	Glycosyl hydrolase family 30 beta sandwich domain	22	Pfam	PF17189.7
Glyco_hydro_32C	Glycosyl hydrolases family 32 C terminal	21	Pfam	PF08244.15
Glyco_hydro_32N	Glycosyl hydrolases family 32 N-terminal domain	22	Pfam	PF00251.23
Glyco_hydro_39	Glycosyl hydrolases family 39	26	Pfam	PF01229.20
Glyco_hydro_43	Glycosyl hydrolases family 43	32	Pfam	PF04616.17
Glyco_hydro_65C	Glycosyl hydrolase family 65, C-terminal domain	22	Pfam	PF03633.18
Glyco_hydro_65m	Glycosyl hydrolase family 65 central catalytic domain	27	Pfam	PF03632.18
Glyco_hydro_65N	Glycosyl hydrolase family 65, N-terminal domain	26	Pfam	PF03636.18
Glyco_hydro_67C	Glycosyl hydrolase family 67 C-terminus	27	Pfam	PF07477.15
Glyco_hydro_67M	Glycosyl hydrolase family 67 middle domain	23	Pfam	PF07488.15
Glyco_hydro_68	Levansucrase/Invertase	27	Pfam	PF02435.19
Glyoxalase	Glyoxalase/Bleomycin resistance protein/Dioxygenase superfamily	20	Pfam	PF00903.28
GRDB	Glycine/sarcosine/betaine reductase selenoprotein B (GRDB)	22	Pfam	PF07355.15
GXGXG	GXGXG motif	32	Pfam	PF01493.22
HATPase_c	Histidine kinase-, DNA gyrase B-, and HSP90-like ATPase	26	Pfam	PF02518.29
Hexapep	Bacterial transferase hexapeptide (six repeats)	27	Pfam	PF00132.27
HGLS	2-oxoadipate dioxygenase/decarboxylase	25	Pfam	PF07063.18
HMGL-like	HMGL-like	29	Pfam	PF00682.24
Hydant_A_C	Hydantoinase/oxoprolinase C-terminal domain	21	Pfam	PF19278.2
Hydant_A_N	Hydantoinase/oxoprolinase N-terminal region	25	Pfam	PF05378.16
Hydantoinase_A	Hydantoinase/oxoprolinase	22	Pfam	PF01968.21
Hydantoinase_B	Hydantoinase B/oxoprolinase	26	Pfam	PF02538.17
Isochorismatase	Isochorismatase family	27	Pfam	PF00857.23
Ldh_2	Malate/L-lactate dehydrogenase	38	Pfam	PF02615.17
LigB	Catalytic LigB subunit of aromatic ring-opening dioxygenase	26	Pfam	PF02900.21
Malt_amylase_C	Malt_amylase_C	27	Pfam	PF16657.8
Mannitol_dh	Mannitol dehydrogenase Rossmann domain	27	Pfam	PF01232.26
Mannitol_dh_C	Mannitol dehydrogenase C-terminal domain	30	Pfam	PF08125.16
MaoC_dehydratas	MaoC like domain	27	Pfam	PF01575.22
MarR	MarR family	24	Pfam	PF01047.25
MIase	Muconolactone delta-isomerase	26	Pfam	PF02426.19
MM_CoA_mutase	Methylmalonyl-CoA mutase	22	Pfam	PF01642.25
MoCoBD_1	Molybdopterin cofactor-binding domain	27	Pfam	PF02738.21
MoCoBD_2	Molybdopterin cofactor-binding domain	27	Pfam	PF20256.1
MR_MLE_C	Enolase C-terminal domain-like	29	Pfam	PF13378.9
MR_MLE_N	Mandelate racemase / muconate lactonizing enzyme, N-terminal domain	22	Pfam	PF02746.19
Na_Ala_symp	Sodium:alanine symporter family	24	Pfam	PF01235.20
NAD_binding_1	Oxidoreductase NAD-binding domain	22	Pfam	PF00175.24
NAD_binding_11	NAD-binding of NADP-dependent 3-hydroxyisobutyrate dehydrogenase	29	Pfam	PF14833.9
NAD_binding_2	NAD binding domain of 6-phosphogluconate dehydrogenase	21	Pfam	PF03446.18
NBD_C	Nucleotide-binding C-terminal domain	28	Pfam	PF17042.8
NHase_alpha	Nitrile hydratase, alpha chain	27	Pfam	PF02979.19
NHase_beta_C	Nitrile hydratase beta subunit, C-terminal	27	Pfam	PF02211.20
NHase_beta_N	Nitrile hydratase beta subunit, N-terminal	21	Pfam	PF21006.2
NosD	Periplasmic copper-binding protein (NosD)	23	Pfam	PF05048.18
OCD_Mu_crystall	Ornithine cyclodeaminase/mu-crystallin family	24	Pfam	PF02423.18
OKR_DC_1	Orn/Lys/Arg decarboxylase, major domain	27	Pfam	PF01276.23
OKR_DC_1_C	Orn/Lys/Arg decarboxylase, C-terminal domain	25	Pfam	PF03711.18
OKR_DC_1_N	Orn/Lys/Arg decarboxylase, N-terminal domain	30	Pfam	PF03709.18
OmpW	OmpW family	24	Pfam	PF03922.19
PaaA_PaaC	Phenylacetic acid catabolic protein	200	Pfam	PF05138.15
PaaX	PaaX-like protein	50	Pfam	PF07848.15
PaaX_C	PaaX-like protein C-terminal domain	60	Pfam	PF08223.14
PCDO_beta_N	Protocatechuate 3,4-dioxygenase beta subunit N terminal	24	Pfam	PF12391.13
PdxA	Pyridoxal phosphate biosynthetic protein PdxA	27	Pfam	PF04166.15
Peptidase_C26	Peptidase C26	20	Pfam	PF07722.16
PfkB	pfkB family carbohydrate kinase	25	Pfam	PF00294.27
POR	Pyruvate ferredoxin/flavodoxin oxidoreductase	27	Pfam	PF01558.21
PQQ	PQQ enzyme repeat	20	Pfam	PF01011.26
PQQ_2	PQQ-like domain	27	Pfam	PF13360.11
Pro_dh	Proline dehydrogenase	27	Pfam	PF01619.21
Pro_racemase	Proline racemase	27	Pfam	PF05544.14
PTS_EIIA_2	Phosphoenolpyruvate-dependent sugar phosphotransferase system, EIIA 2	27	Pfam	PF00359.25
PTS_EIIB	phosphotransferase system, EIIB	27	Pfam	PF00367.23
PTS_EIIC	Phosphotransferase system, EIIC	30	Pfam	PF02378.21
PTS_IIB	PTS system, Lactose/Cellobiose specific IIB subunit	23	Pfam	PF02302.20
PTSIIB_sorb	PTS system sorbose subfamily IIB component	26	Pfam	PF03830.18
Pyr_redox_2	Pyridine nucleotide-disulphide oxidoreductase	26	Pfam	PF07992.17
QH-AmDH_gamma	Quinohemoprotein amine dehydrogenase, gamma subunit	25	Pfam	PF08992.14
Qn_am_d_aII	Quinohemoprotein amine dehydrogenase, alpha subunit domain II	27	Pfam	PF14930.9
Qn_am_d_aIII	Quinohemoprotein amine dehydrogenase, alpha subunit domain III	22	Pfam	PF09099.13
Qn_am_d_aIV	Quinohemoprotein amine dehydrogenase, alpha subunit domain IV	25	Pfam	PF09100.13
Radical_SAM	Radical SAM superfamily	29	Pfam	PF04055.24
Reductase_C	Reductase C-terminal	25	Pfam	PF14759.9
Response_reg	Response regulator receiver domain	30	Pfam	PF00072.27
Rieske	Rieske [2Fe-2S] domain	20	Pfam	PF00355.29
Ring_hydroxyl_A	Ring hydroxylating alpha subunit (catalytic domain)	24	Pfam	PF00848.22
Ring_hydroxyl_B	Ring hydroxylating beta subunit	27	Pfam	PF00866.21
Rng_hyd_C	Aromatic-ring hydroxylase, C-terminal	27	Pfam	PF21274.2
SBD_N	Sugar-binding N-terminal domain	25	Pfam	PF07005.14
SBP_bac_3	Bacterial extracellular solute-binding proteins, family 3	25	Pfam	PF00497.23
SDH_C	Shikimate 5'-dehydrogenase C-terminal domain	25	Pfam	PF18317.4
Semialdhyde_dh	Semialdehyde dehydrogenase, NAD binding domain	26	Pfam	PF01118.29
Shikimate_DH	Shikimate / quinate 5-dehydrogenase	25	Pfam	PF01488.25
Shikimate_dh_N	Shikimate dehydrogenase substrate binding domain	27	Pfam	PF08501.14
SnoaL_4	SnoaL-like domain	24	Pfam	PF13577.9
Succ_CoA_lig	Succinyl-CoA ligase like flavodoxin domain	26	Pfam	PF13607.9
Tautomerase	Tautomerase enzyme	22	Pfam	PF01361.26
Thiolase_C	Thiolase, C-terminal domain	27	Pfam	PF02803.21
Thiolase_N	Thiolase, N-terminal domain	26	Pfam	PF00108.26
TPP_enzyme_C	Thiamine pyrophosphate enzyme, C-terminal TPP binding domain	21	Pfam	PF02775.24
Transthyretin	HIUase/Transthyretin family	25	Pfam	PF00576.26
TREH_N	Trehalase-like, N-terminal	23	Pfam	PF19291.2
Trehalase	Trehalase	21	Pfam	PF01204.23
Trehalose_PPase	Trehalose-phosphatase	27	Pfam	PF02358.19
Uricase	Uricase	24	Pfam	PF01014.23
UxaC	Glucuronate isomerase	25	Pfam	PF02614.17
VanA_C	Vanillate O-demethylase oxygenase C-terminal domain	23	Pfam	PF19112.3
XdhC_C	XdhC Rossmann domain	29	Pfam	PF13478.11
YgjK_N	Glucosidase YgjK, N-terminal	27	Pfam	PF21152.2
custom_aminoadipate_dh	alpha-aminoadipic semialdehyde dehydrogenase	450	PANTHER	PTHR43521
g1_2_dioxygenase	1,2-dioxygenase	250	PANTHER	PTHR41517
Glu_dh	Glutamate dehydrogenase	138	PANTHER	PTHR11606
glutaryl_succinyl_coat	Succinyl-CoA--glutaryl CoA transferase	335	PANTHER	PTHR48207
glutarylcoa_dh	Glutaryl-CoA dehydrogenase	450	PANTHER	PTHR42807
ant_diox_AndAc	anthranilate 1,2-dioxygenase large subunit AndAc	750	NCBIFAM	NF041684.1
ant_diox_AndAd	anthranilate 1,2-dioxygenase small subunit AndAd	230	NCBIFAM	NF041685.1
BenC	benzoate 1,2-dioxygenase electron transfer component BenC	430	NCBIFAM	NF040810.1
BenD	benzoate diol dehydrogenase BenD	380	NCBIFAM	NF040811.1
custom_iacB	iacB, unknown function, iac operon gene	130	customized	built from 8 sequences
custom_nagG	salicylate 5-hydroxylase, large subunit, nag operon gene	200	customized	built from 20 sequences
custom_nagI	gentistate 1,2-dioxygenase, nag operon gene	300	customized	built from 11 sequences
custom_nicX	2,5-dihydroxypyridine 5,6-dioxygenase, nic operon gene	190	customized	built from 18 sequences
custom_sdgB	putative salicyl-CoA synthetase, sdg operon gene	20	customized	built from 10 sequences

## Sheet: 2. BARS info
Assembly	Lineage.ranks	Lineage.names	TaxaID	Collection	Completeness
GCA_000195735.1	phylum,class,order,family,genus	Pseudomonadota,Alphaproteobacteria,Rickettsiales,Rickettsiaceae,Rickettsia	272947	REFSOIL	Complete Genome
GCA_000195675.1	phylum,class,order,family,genus	Pseudomonadota,Betaproteobacteria,Burkholderiales,Alcaligenaceae,Bordetella	257310	REFSOIL	Complete Genome
GCA_000005845.2	phylum,class,order,family,genus	Pseudomonadota,Gammaproteobacteria,Enterobacterales,Enterobacteriaceae,Escherichia	511145	REFSOIL	Complete Genome
GCA_000011905.1	phylum,class,order,family,genus	Chloroflexota,Dehalococcoidia,Dehalococcoidales,Dehalococcoidaceae,Dehalococcoides	243164	REFSOIL	Complete Genome
GCA_000011145.1	phylum,class,order,family,genus	Bacillota,Bacilli,Bacillales,Bacillaceae,Halalkalibacterium (ex Joshi et al. 2022)	272558	REFSOIL	Complete Genome
GCA_000009625.1	phylum,class,order,family,genus	Pseudomonadota,Alphaproteobacteria,Hyphomicrobiales,Phyllobacteriaceae,Mesorhizobium	266835	REFSOIL	Complete Genome
GCA_000009045.1	phylum,class,order,family,genus	Bacillota,Bacilli,Bacillales,Bacillaceae,Bacillus	224308	REFSOIL	Complete Genome
GCA_000008565.1	phylum,class,order,family,genus	Deinococcota,Deinococci,Deinococcales,Deinococcaceae,Deinococcus	243230	REFSOIL	Complete Genome
GCA_000006765.1	phylum,class,order,family,genus	Pseudomonadota,Gammaproteobacteria,Pseudomonadales,Pseudomonadaceae,Pseudomonas	208964	REFSOIL	Complete Genome
GCA_000006725.1	phylum,class,order,family,genus	Pseudomonadota,Gammaproteobacteria,Lysobacterales,Lysobacteraceae,Xylella	160492	REFSOIL	Complete Genome
GCA_000007765.2	phylum,class,order,family,genus	Pseudomonadota,Gammaproteobacteria,Legionellales,Coxiellaceae,Coxiella	227377	REFSOIL	Complete Genome
GCA_000009765.2	phylum,class,order,family,genus	Actinomycetota,Actinomycetes,Kitasatosporales,Streptomycetaceae,Streptomyces	227882	REFSOIL	Complete Genome
GCA_000006945.2	phylum,class,order,family,genus	Pseudomonadota,Gammaproteobacteria,Enterobacterales,Enterobacteriaceae,Salmonella	99287	REFSOIL	Complete Genome
GCA_000007985.2	phylum,class,order,family,genus	Thermodesulfobacteriota,Desulfuromonadia,Geobacterales,Geobacteraceae,Geobacter	243231	REFSOIL	Complete Genome
GCA_000195795.1	phylum,class,order,family,genus	Bacillota,Bacilli,Bacillales,Listeriaceae,Listeria	272626	REFSOIL	Complete Genome
GCA_000195755.1	phylum,class,order,family,genus	Thermodesulfobacteriota,Desulfovibrionia,Desulfovibrionales,Desulfovibrionaceae,Nitratidesulfovibrio	882	REFSOIL	Complete Genome
GCA_000092025.1	phylum,class,order,family,genus	Pseudomonadota,Alphaproteobacteria,Hyphomicrobiales,Rhizobiaceae,Agrobacterium	176299	REFSOIL	Complete Genome
GCA_000008765.1	phylum,class,order,family,genus	Bacillota,Clostridia,Eubacteriales,Clostridiaceae,Clostridium	272562	REFSOIL	Complete Genome
GCA_000008285.1	phylum,class,order,family,genus	Bacillota,Bacilli,Bacillales,Listeriaceae,Listeria	265669	REFSOIL	Complete Genome
GCA_000007865.1	phylum,class,order,family,genus	Actinomycetota,Actinomycetes,Mycobacteriales,Mycobacteriaceae,Mycobacterium	262316	REFSOIL	Complete Genome
GCA_000092565.1	phylum,class,order,family,genus	Spirochaetota,Spirochaetia,Leptospirales,Leptospiraceae,Leptospira	189518	REFSOIL	Complete Genome
GCA_000012265.1	phylum,class,order,family,genus	Pseudomonadota,Gammaproteobacteria,Pseudomonadales,Pseudomonadaceae,Pseudomonas	220664	REFSOIL	Complete Genome
GCA_000011245.1	phylum,class,order,family,genus	Bacillota,Bacilli,Bacillales,Bacillaceae,Oceanobacillus	221109	REFSOIL	Complete Genome
GCA_000009705.1	phylum,class,order,family,genus	Cyanobacteriota,Cyanophyceae,Nostocales,Nostocaceae,Nostoc	103690	REFSOIL	Complete Genome
GCA_000009685.1	phylum,class,order,family,genus	Bacillota,Clostridia,Eubacteriales,Clostridiaceae,Clostridium	195102	REFSOIL	Complete Genome
GCA_000009125.1	phylum,class,order,family,genus	Pseudomonadota,Betaproteobacteria,Burkholderiales,Burkholderiaceae,Ralstonia	267608	REFSOIL	Complete Genome
GCA_000008005.1	phylum,class,order,family,genus	Bacillota,Bacilli,Bacillales,Bacillaceae,Bacillus	222523	REFSOIL	Complete Genome
GCA_000007845.1	phylum,class,order,family,genus	Bacillota,Bacilli,Bacillales,Bacillaceae,Bacillus	198094	REFSOIL	Complete Genome
GCA_000007605.1	phylum,class,order,family,genus	Chlamydiota,Chlamydiia,Chlamydiales,Chlamydiaceae,Chlamydia	227941	REFSOIL	Complete Genome
GCA_000007145.1	phylum,class,order,family,genus	Pseudomonadota,Gammaproteobacteria,Lysobacterales,Lysobacteraceae,Xanthomonas	190485	REFSOIL	Complete Genome
GCA_000146165.2	phylum,class,order,family,genus	Pseudomonadota,Gammaproteobacteria,Alteromonadales,Shewanellaceae,Shewanella	211586	REFSOIL	Complete Genome
GCA_000196075.1	phylum,class,order,family,genus	Actinomycetota,Actinomycetes,Micrococcales,Tropherymataceae,Tropheryma	218496	REFSOIL	Complete Genome
GCA_000011605.1	phylum,class,order,family,genus	Pseudomonadota,Gammaproteobacteria,Enterobacterales,Pectobacteriaceae,Pectobacterium	218491	REFSOIL	Complete Genome
GCA_000011365.1	phylum,class,order,family,genus	Pseudomonadota,Alphaproteobacteria,Hyphomicrobiales,Nitrobacteraceae,Bradyrhizobium	224911	REFSOIL	Complete Genome
GCA_000011305.1	phylum,class,order,family,genus	Actinomycetota,Actinomycetes,Mycobacteriales,Corynebacteriaceae,Corynebacterium	196164	REFSOIL	Complete Genome
GCA_000011065.1	phylum,class,order,family,genus	Bacteroidota,Bacteroidia,Bacteroidales,Bacteroidaceae,Bacteroides	226186	REFSOIL	Complete Genome
GCA_000007625.1	phylum,class,order,family,genus	Bacillota,Clostridia,Eubacteriales,Clostridiaceae,Clostridium	212717	REFSOIL	Complete Genome
GCA_000007545.1	phylum,class,order,family,genus	Pseudomonadota,Gammaproteobacteria,Enterobacterales,Enterobacteriaceae,Salmonella	209261	REFSOIL	Complete Genome
GCA_000007485.1	phylum,class,order,family,genus	Actinomycetota,Actinomycetes,Micrococcales,Tropherymataceae,Tropheryma	203267	REFSOIL	Complete Genome
GCA_000007245.1	phylum,class,order,family,genus	Pseudomonadota,Gammaproteobacteria,Lysobacterales,Lysobacteraceae,Xylella	183190	REFSOIL	Complete Genome
GCA_000011565.2	phylum,class,order,family,genus	Chlamydiota,Chlamydiia,Parachlamydiales,Parachlamydiaceae,Candidatus Protochlamydia	264201	REFSOIL	Complete Genome
GCA_000196175.1	phylum,class,order,family,genus	Bdellovibrionota,Bdellovibrionia,Bdellovibrionales,Pseudobdellovibrionaceae,Bdellovibrio	264462	REFSOIL	Complete Genome
GCA_000012205.1	phylum,class,order,family,genus	Pseudomonadota,Gammaproteobacteria,Pseudomonadales,Pseudomonadaceae,Pseudomonas	264730	REFSOIL	Complete Genome
GCA_000011385.1	phylum,class,order,family,genus	Cyanobacteriota,Cyanophyceae,Gloeobacterales,Gloeobacteraceae,Gloeobacter	251221	REFSOIL	Complete Genome
GCA_000009145.1	phylum,class,order,family,genus	Pseudomonadota,Betaproteobacteria,Nitrosomonadales,Nitrosomonadaceae,Nitrosomonas	228410	REFSOIL	Complete Genome
GCA_000008165.1	phylum,class,order,family,genus	Bacillota,Bacilli,Bacillales,Bacillaceae,Bacillus	260799	REFSOIL	Complete Genome
GCA_000007825.1	phylum,class,order,family,genus	Bacillota,Bacilli,Bacillales,Bacillaceae,Bacillus	226900	REFSOIL	Complete Genome
GCA_000007705.1	phylum,class,order,family,genus	Pseudomonadota,Betaproteobacteria,Neisseriales,Chromobacteriaceae,Chromobacterium	243365	REFSOIL	Complete Genome
GCA_000007685.1	phylum,class,order,family,genus	Spirochaetota,Spirochaetia,Leptospirales,Leptospiraceae,Leptospira	267671	REFSOIL	Complete Genome
GCA_000048665.1	phylum,class,order,family,genus	Pseudomonadota,Gammaproteobacteria,Legionellales,Legionellaceae,Legionella	297245	REFSOIL	Complete Genome
GCA_000048645.1	phylum,class,order,family,genus	Pseudomonadota,Gammaproteobacteria,Legionellales,Legionellaceae,Legionella	297246	REFSOIL	Complete Genome
GCA_000047365.1	phylum,class,order,family,genus	Pseudomonadota,Gammaproteobacteria,Enterobacterales,Yersiniaceae,Yersinia	273123	REFSOIL	Complete Genome
GCA_000046845.1	phylum,class,order,family,genus	Pseudomonadota,Gammaproteobacteria,Moraxellales,Moraxellaceae,Acinetobacter	62977	REFSOIL	Complete Genome
GCA_000011885.1	phylum,class,order,family,genus	Pseudomonadota,Gammaproteobacteria,Enterobacterales,Enterobacteriaceae,Salmonella	295319	REFSOIL	Complete Genome
GCA_000011625.1	phylum,class,order,family,genus	Bacillota,Bacilli,Bacillales,Bacillaceae,Bacillus	288681	REFSOIL	Complete Genome
GCA_000011545.1	phylum,class,order,family,genus	Pseudomonadota,Betaproteobacteria,Burkholderiales,Burkholderiaceae,Burkholderia	272560	REFSOIL	Complete Genome
GCA_000009905.1	phylum,class,order,family,genus	Bacillota,Clostridia,Eubacteriales,Symbiobacteriaceae,Symbiobacterium	292459	REFSOIL	Complete Genome
GCA_000009805.1	phylum,class,order,family,genus	Actinomycetota,Actinomycetes,Mycobacteriales,Nocardiaceae,Nocardia	247156	REFSOIL	Complete Genome
GCA_000008425.1	phylum,class,order,family,genus	Bacillota,Bacilli,Bacillales,Bacillaceae,Bacillus	279010	REFSOIL	Complete Genome
GCA_000196335.1	phylum,class,order,family,genus	Actinomycetota,Actinomycetes,Mycobacteriales,Corynebacteriaceae,Corynebacterium	196627	REFSOIL	Complete Genome
GCA_000050405.1	phylum,class,order,family,genus	Pseudomonadota,Alphaproteobacteria,Rickettsiales,Anaplasmataceae,Ehrlichia	302409	REFSOIL	Complete Genome
GCA_000025965.1	phylum,class,order,family,genus	Pseudomonadota,Betaproteobacteria,Rhodocyclales,Rhodocyclaceae,Aromatoleum	76114	REFSOIL	Complete Genome
GCA_000012105.1	phylum,class,order,family,genus	Pseudomonadota,Gammaproteobacteria,Lysobacterales,Lysobacteraceae,Xanthomonas	314565	REFSOIL	Complete Genome
GCA_000009865.1	phylum,class,order,family,genus	Bacillota,Bacilli,Bacillales,Staphylococcaceae,Staphylococcus	279808	REFSOIL	Complete Genome
GCA_000009825.1	phylum,class,order,family,genus	Bacillota,Bacilli,Bacillales,Bacillaceae,Shouchella	66692	REFSOIL	Complete Genome
GCA_000008145.1	phylum,class,order,family,genus	Pseudomonadota,Alphaproteobacteria,Hyphomicrobiales,Brucellaceae,Brucella	262698	REFSOIL	Complete Genome
GCA_000008105.1	phylum,class,order,family,genus	Pseudomonadota,Gammaproteobacteria,Enterobacterales,Enterobacteriaceae,Salmonella	321314	REFSOIL	Complete Genome
GCA_000007385.1	phylum,class,order,family,genus	Pseudomonadota,Gammaproteobacteria,Lysobacterales,Lysobacteraceae,Xanthomonas	291331	REFSOIL	Complete Genome
GCA_000006605.1	phylum,class,order,family,genus	Actinomycetota,Actinomycetes,Mycobacteriales,Corynebacteriaceae,Corynebacterium	306537	REFSOIL	Complete Genome
GCA_000012905.2	phylum,class,order,family,genus	Pseudomonadota,Alphaproteobacteria,Rhodobacterales,Paracoccaceae,Cereibacter	272943	REFSOIL	Chromosome
GCA_000012885.1	phylum,class,order,family,genus	Thermodesulfobacteriota,Desulfuromonadia,Desulfuromonadales,Syntrophotaleaceae,Syntrophotalea	338963	REFSOIL	Complete Genome
GCA_000012785.1	phylum,class,order,family,genus	Pseudomonadota,Betaproteobacteria,Burkholderiales,Burkholderiaceae,Burkholderia	320372	REFSOIL	Complete Genome
GCA_000012745.1	phylum,class,order,family,genus	Pseudomonadota,Betaproteobacteria,Nitrosomonadales,Thiobacillaceae,Thiobacillus	292415	REFSOIL	Complete Genome
GCA_000012725.1	phylum,class,order,family,genus	Pseudomonadota,Alphaproteobacteria,Hyphomicrobiales,Nitrobacteraceae,Nitrobacter	323098	REFSOIL	Complete Genome
GCA_000012445.1	phylum,class,order,family,genus	Pseudomonadota,Gammaproteobacteria,Pseudomonadales,Pseudomonadaceae,Pseudomonas	205922	REFSOIL	Complete Genome
GCA_000012305.1	phylum,class,order,family,genus	Pseudomonadota,Gammaproteobacteria,Moraxellales,Moraxellaceae,Psychrobacter	259536	REFSOIL	Complete Genome
GCA_000009025.1	phylum,class,order,family,genus	Chloroflexota,Dehalococcoidia,Dehalococcoidales,Dehalococcoidaceae,Dehalococcoides	255470	REFSOIL	Complete Genome
GCA_000196355.1	phylum,class,order,family,genus	Pseudomonadota,Betaproteobacteria,Nitrosomonadales,Nitrosomonadaceae,Nitrosospira	323848	REFSOIL	Complete Genome
GCA_000054005.1	phylum,class,order,family,genus	Pseudomonadota,Alphaproteobacteria,Hyphomicrobiales,Brucellaceae,Brucella	359391	REFSOIL	Complete Genome
GCA_000012945.1	phylum,class,order,family,genus	Pseudomonadota,Betaproteobacteria,Burkholderiales,Burkholderiaceae,Burkholderia	482957	REFSOIL	Complete Genome
GCA_000012925.1	phylum,class,order,family,genus	Thermodesulfobacteriota,Desulfuromonadia,Geobacterales,Geobacteraceae,Geobacter	269799	REFSOIL	Complete Genome
GCA_000012665.1	phylum,class,order,family,genus	Thermodesulfobacteriota,Desulfovibrionia,Desulfovibrionales,Desulfovibrionaceae,Oleidesulfovibrio	207559	REFSOIL	Complete Genome
GCA_000012485.1	phylum,class,order,family,genus	Chlorobiota,Chlorobiia,Chlorobiales,Chlorobiaceae,Pelodictyon	319225	REFSOIL	Complete Genome
GCA_000012025.1	phylum,class,order,family,genus	Pseudomonadota,Gammaproteobacteria,Enterobacterales,Enterobacteriaceae,Shigella	300268	REFSOIL	Complete Genome
GCA_000009165.1	phylum,class,order,family,genus	Pseudomonadota,Gammaproteobacteria,Lysobacterales,Lysobacteraceae,Xanthomonas	316273	REFSOIL	Complete Genome
GCA_000008445.1	phylum,class,order,family,genus	Bacillota,Bacilli,Bacillales,Bacillaceae,Bacillus	261594	REFSOIL	Complete Genome
GCA_000092045.1	phylum,class,order,family,genus	Pseudomonadota,Alphaproteobacteria,Hyphomicrobiales,Rhizobiaceae,Rhizobium	347834	REFSOIL	Complete Genome
GCA_000013385.1	phylum,class,order,family,genus	Myxococcota,Myxococcia,Myxococcales,Anaeromyxobacteraceae,Anaeromyxobacter	290397	REFSOIL	Complete Genome
GCA_000013365.1	phylum,class,order,family,genus	Pseudomonadota,Alphaproteobacteria,Hyphomicrobiales,Nitrobacteraceae,Rhodopseudomonas	316058	REFSOIL	Complete Genome
GCA_000013345.1	phylum,class,order,family,genus	Actinomycetota,Actinomycetes,Frankiales,Frankiaceae,Frankia	106370	REFSOIL	Complete Genome
GCA_000013325.1	phylum,class,order,family,genus	Pseudomonadota,Alphaproteobacteria,Sphingomonadales,Sphingomonadaceae,Novosphingobium	279238	REFSOIL	Complete Genome
GCA_000013205.1	phylum,class,order,family,genus	Cyanobacteriota,Cyanophyceae,Synechococcales,Synechococcaceae,Synechococcus	321327	REFSOIL	Complete Genome
GCA_000013165.1	phylum,class,order,family,genus	Pseudomonadota,Alphaproteobacteria,Rickettsiales,Anaplasmataceae,Neorickettsia	222891	REFSOIL	Complete Genome
GCA_000012365.1	phylum,class,order,family,genus	Pseudomonadota,Betaproteobacteria,Burkholderiales,Burkholderiaceae,Burkholderia	271848	REFSOIL	Complete Genome
GCA_000009245.1	phylum,class,order,family,genus	Pseudomonadota,Gammaproteobacteria,Thiotrichales,Francisellaceae,Francisella	376619	REFSOIL	Complete Genome
GCA_000196015.1	phylum,class,order,family,genus	Pseudomonadota,Betaproteobacteria,Burkholderiales,Burkholderiaceae,Cupriavidus	266264	REFSOIL	Complete Genome
GCA_000055785.1	phylum,class,order,family,genus	Pseudomonadota,Gammaproteobacteria,Oceanospirillales,Halomonadaceae,Chromohalobacter	290398	REFSOIL	Complete Genome
GCA_000014005.1	phylum,class,order,family,genus	Acidobacteriota,Terriglobia,Terriglobales,Candidatus Korobacteraceae,Candidatus Korobacter	204669	REFSOIL	Complete Genome
GCA_000013905.1	phylum,class,order,family,genus	Pseudomonadota,Gammaproteobacteria,Moraxellales,Moraxellaceae,Psychrobacter	335284	REFSOIL	Complete Genome
GCA_000013885.1	phylum,class,order,family,genus	Pseudomonadota,Alphaproteobacteria,Hyphomicrobiales,Nitrobacteraceae,Nitrobacter	323097	REFSOIL	Complete Genome
GCA_000013865.1	phylum,class,order,family,genus	Pseudomonadota,Betaproteobacteria,Burkholderiales,Comamonadaceae,Polaromonas	296591	REFSOIL	Complete Genome
GCA_000013705.1	phylum,class,order,family,genus	Pseudomonadota,Betaproteobacteria,Nitrosomonadales,Methylophilaceae,Methylobacillus	265072	REFSOIL	Complete Genome
GCA_000013685.1	phylum,class,order,family,genus	Pseudomonadota,Alphaproteobacteria,Hyphomicrobiales,Nitrobacteraceae,Rhodopseudomonas	316057	REFSOIL	Complete Genome
GCA_000010045.1	phylum,class,order,family,genus	Bacillota,Clostridia,Eubacteriales,Desulfitobacteriaceae,Desulfitobacterium	138119	REFSOIL	Complete Genome
GCA_000026105.1	phylum,class,order,family,genus	Pseudomonadota,Gammaproteobacteria,Pseudomonadales,Pseudomonadaceae,Pseudomonas	384676	REFSOIL	Complete Genome
GCA_000014185.1	phylum,class,order,family,genus	Actinomycetota,Rubrobacteria,Rubrobacterales,Rubrobacteraceae,Rubrobacter	266117	REFSOIL	Complete Genome
GCA_000014145.1	phylum,class,order,family,genus	Bacteroidota,Cytophagia,Cytophagales,Cytophagaceae,Cytophaga	269798	REFSOIL	Complete Genome
GCA_000013825.1	phylum,class,order,family,genus	Pseudomonadota,Gammaproteobacteria,Enterobacterales,Yersiniaceae,Yersinia	360102	REFSOIL	Complete Genome
GCA_000013805.1	phylum,class,order,family,genus	Pseudomonadota,Gammaproteobacteria,Enterobacterales,Yersiniaceae,Yersinia	377628	REFSOIL	Complete Genome
GCA_000013285.1	phylum,class,order,family,genus	Bacillota,Clostridia,Eubacteriales,Clostridiaceae,Clostridium	195103	REFSOIL	Complete Genome
GCA_000012685.1	phylum,class,order,family,genus	Myxococcota,Myxococcia,Myxococcales,Myxococcaceae,Myxococcus	246197	REFSOIL	Complete Genome
GCA_000009325.1	phylum,class,order,family,genus	Pseudomonadota,Gammaproteobacteria,Thiotrichales,Francisellaceae,Francisella	393115	REFSOIL	Complete Genome
GCA_000014285.2	phylum,class,order,family,genus	Pseudomonadota,Alphaproteobacteria,Acetobacterales,Acetobacteraceae,Granulibacter	391165	REFSOIL	Complete Genome
GCA_000203915.1	phylum,class,order,family,genus	Pseudomonadota,Betaproteobacteria,Burkholderiales,Burkholderiaceae,Burkholderia	339670	REFSOIL	Complete Genome
GCA_000009285.2	phylum,class,order,family,genus	Pseudomonadota,Betaproteobacteria,Burkholderiales,Burkholderiaceae,Cupriavidus	381666	REFSOIL	Complete Genome
GCA_000058485.1	phylum,class,order,family,genus	Actinomycetota,Actinomycetes,Frankiales,Frankiaceae,Frankia	326424	REFSOIL	Complete Genome
GCA_000014625.1	phylum,class,order,family,genus	Pseudomonadota,Gammaproteobacteria,Pseudomonadales,Pseudomonadaceae,Pseudomonas	208963	REFSOIL	Complete Genome
GCA_000014565.1	phylum,class,order,family,genus	Actinomycetota,Actinomycetes,Mycobacteriales,Nocardiaceae,Rhodococcus	101510	REFSOIL	Complete Genome
GCA_000014465.1	phylum,class,order,family,genus	Bacillota,Bacilli,Lactobacillales,Lactobacillaceae,Levilactobacillus	387344	REFSOIL	Complete Genome
GCA_000013945.1	phylum,class,order,family,genus	Spirochaetota,Spirochaetia,Leptospirales,Leptospiraceae,Leptospira	355276	REFSOIL	Complete Genome
GCA_000009265.1	phylum,class,order,family,genus	Pseudomonadota,Alphaproteobacteria,Hyphomicrobiales,Rhizobiaceae,Rhizobium	216596	REFSOIL	Complete Genome
GCA_000203955.1	phylum,class,order,family,genus	Pseudomonadota,Betaproteobacteria,Burkholderiales,Burkholderiaceae,Burkholderia	331272	REFSOIL	Complete Genome
GCA_000196235.1	phylum,class,order,family,genus	Actinomycetota,Actinomycetes,Micrococcales,Micrococcaceae,Arthrobacter	290399	REFSOIL	Complete Genome
GCA_000015265.1	phylum,class,order,family,genus	Actinomycetota,Actinomycetes,Propionibacteriales,Nocardioidaceae,Nocardioides	196162	REFSOIL	Complete Genome
GCA_000015245.1	phylum,class,order,family,genus	Pseudomonadota,Gammaproteobacteria,Alteromonadales,Shewanellaceae,Shewanella	326297	REFSOIL	Complete Genome
GCA_000015125.1	phylum,class,order,family,genus	Chlorobiota,Chlorobiia,Chlorobiales,Chlorobiaceae,Chlorobium	290317	REFSOIL	Complete Genome
GCA_000015045.1	phylum,class,order,family,genus	Thermodesulfobacteriota,Desulfuromonadia,Desulfuromonadales,Desulfuromonadaceae,Pelobacter	338966	REFSOIL	Complete Genome
GCA_000014985.1	phylum,class,order,family,genus	Actinomycetota,Actinomycetes,Mycobacteriales,Mycobacteriaceae,Mycobacterium	243243	REFSOIL	Complete Genome
GCA_000014125.1	phylum,class,order,family,genus	Bacillota,Clostridia,Eubacteriales,Clostridiaceae,Clostridium	386415	REFSOIL	Complete Genome
GCA_000013965.1	phylum,class,order,family,genus	Spirochaetota,Spirochaetia,Leptospirales,Leptospiraceae,Leptospira	355277	REFSOIL	Complete Genome
GCA_000012085.2	phylum,class,order,family,genus	Spirochaetota,Spirochaetia,Spirochaetales,Borreliaceae,Borrelia	314724	REFSOIL	Complete Genome
GCA_000061505.1	phylum,class,order,family,genus	Pseudomonadota,Betaproteobacteria,Rhodocyclales,Zoogloeaceae,Azoarcus	418699	REFSOIL	Complete Genome
GCA_000015585.1	phylum,class,order,family,genus	Pseudomonadota,Gammaproteobacteria,Chromatiales,Ectothiorhodospiraceae,Halorhodospira	349124	REFSOIL	Complete Genome
GCA_000015565.1	phylum,class,order,family,genus	Pseudomonadota,Betaproteobacteria,Burkholderiales,Comamonadaceae,Verminephrobacter	391735	REFSOIL	Complete Genome
GCA_000015545.1	phylum,class,order,family,genus	Pseudomonadota,Betaproteobacteria,Burkholderiales,Comamonadaceae,Acidovorax	232721	REFSOIL	Complete Genome
GCA_000015505.1	phylum,class,order,family,genus	Pseudomonadota,Betaproteobacteria,Burkholderiales,Comamonadaceae,Polaromonas	365044	REFSOIL	Complete Genome
GCA_000015365.1	phylum,class,order,family,genus	Pseudomonadota,Gammaproteobacteria,Pseudomonadales,Marinobacteraceae,Marinobacter	351348	REFSOIL	Complete Genome
GCA_000015325.1	phylum,class,order,family,genus	Pseudomonadota,Betaproteobacteria,Burkholderiales,Comamonadaceae,Paracidovorax	397945	REFSOIL	Complete Genome
GCA_000014925.1	phylum,class,order,family,genus	Actinomycetota,Actinomycetes,Micrococcales,Micrococcaceae,Paenarthrobacter	290340	REFSOIL	Complete Genome
GCA_000062885.1	phylum,class,order,family,genus	Actinomycetota,Actinomycetes,Pseudonocardiales,Pseudonocardiaceae,Saccharopolyspora	405948	REFSOIL	Complete Genome
GCA_000016205.1	phylum,class,order,family,genus	Pseudomonadota,Betaproteobacteria,Burkholderiales,Burkholderiaceae,Burkholderia	269482	REFSOIL	Complete Genome
GCA_000015985.1	phylum,class,order,family,genus	Pseudomonadota,Alphaproteobacteria,Rhodobacterales,Paracoccaceae,Cereibacter	349101	REFSOIL	Complete Genome
GCA_000015925.1	phylum,class,order,family,genus	Pseudomonadota,Betaproteobacteria,Burkholderiales,Burkholderiaceae,Burkholderia	357348	REFSOIL	Complete Genome
GCA_000015905.1	phylum,class,order,family,genus	Pseudomonadota,Betaproteobacteria,Burkholderiales,Burkholderiaceae,Burkholderia	320373	REFSOIL	Complete Genome
GCA_000015865.1	phylum,class,order,family,genus	Bacillota,Clostridia,Eubacteriales,Oscillospiraceae,Acetivibrio	203119	REFSOIL	Complete Genome
GCA_000015745.1	phylum,class,order,family,genus	Bacillota,Bacilli,Bacillales,Anoxybacillaceae,Geobacillus	420246	REFSOIL	Complete Genome
GCA_000015725.1	phylum,class,order,family,genus	Pseudomonadota,Betaproteobacteria,Burkholderiales,Sphaerotilaceae,Methylibium	420662	REFSOIL	Complete Genome
GCA_000026145.1	phylum,class,order,family,genus	Pseudomonadota,Alphaproteobacteria,Hyphomicrobiales,Nitrobacteraceae,Bradyrhizobium	114615	REFSOIL	Complete Genome
GCA_000016645.1	phylum,class,order,family,genus	Bacteroidota,Flavobacteriia,Flavobacteriales,Flavobacteriaceae,Flavobacterium	376686	REFSOIL	Complete Genome
GCA_000016425.1	phylum,class,order,family,genus	Actinomycetota,Actinomycetes,Micromonosporales,Micromonosporaceae,Salinispora	369723	REFSOIL	Complete Genome
GCA_000016325.1	phylum,class,order,family,genus	Pseudomonadota,Gammaproteobacteria,Enterobacterales,Enterobacteriaceae,Enterobacter	399742	REFSOIL	Complete Genome
GCA_000013785.1	phylum,class,order,family,genus	Pseudomonadota,Gammaproteobacteria,Pseudomonadales,Pseudomonadaceae,Stutzerimonas	379731	REFSOIL	Complete Genome
GCA_000010225.1	phylum,class,order,family,genus	Actinomycetota,Actinomycetes,Mycobacteriales,Corynebacteriaceae,Corynebacterium	340322	REFSOIL	Complete Genome
GCA_000092545.1	phylum,class,order,family,genus	Pseudomonadota,Gammaproteobacteria,Legionellales,Legionellaceae,Legionella	400673	REFSOIL	Complete Genome
GCA_000063485.1	phylum,class,order,family,genus	Actinomycetota,Actinomycetes,Micrococcales,Microbacteriaceae,Clavibacter	443906	REFSOIL	Complete Genome
GCA_000016965.1	phylum,class,order,family,genus	Bacillota,Clostridia,Eubacteriales,Clostridiaceae,Clostridium	290402	REFSOIL	Complete Genome
GCA_000016925.1	phylum,class,order,family,genus	Actinomycetota,Actinomycetes,Mycobacteriales,Mycobacteriaceae,Mycobacterium	336982	REFSOIL	Complete Genome
GCA_000016845.1	phylum,class,order,family,genus	Pseudomonadota,Alphaproteobacteria,Hyphomicrobiales,Brucellaceae,Brucella	444178	REFSOIL	Complete Genome
GCA_000016765.1	phylum,class,order,family,genus	Pseudomonadota,Alphaproteobacteria,Sphingomonadales,Sphingomonadaceae,Rhizorhabdus	392499	REFSOIL	Complete Genome
GCA_000016745.1	phylum,class,order,family,genus	Thermodesulfobacteriota,Desulfuromonadia,Geobacterales,Geobacteraceae,Geotalea	351605	REFSOIL	Complete Genome
GCA_000016725.1	phylum,class,order,family,genus	Pseudomonadota,Alphaproteobacteria,Acetobacterales,Acidocellaceae,Acidiphilium	349163	REFSOIL	Complete Genome
GCA_000017465.2	phylum,class,order,family,genus	Campylobacterota,Epsilonproteobacteria,Campylobacterales,Campylobacteraceae,Campylobacter	360105	REFSOIL	Complete Genome
GCA_000017505.1	phylum,class,order,family,genus	Myxococcota,Myxococcia,Myxococcales,Anaeromyxobacteraceae,Anaeromyxobacter	404589	REFSOIL	Complete Genome
GCA_000017425.1	phylum,class,order,family,genus	Bacillota,Bacilli,Bacillales,Bacillaceae,Bacillus	315749	REFSOIL	Complete Genome
GCA_000017405.1	phylum,class,order,family,genus	Pseudomonadota,Alphaproteobacteria,Hyphomicrobiales,Brucellaceae,Brucella	439375	REFSOIL	Complete Genome
GCA_000017305.1	phylum,class,order,family,genus	Actinomycetota,Actinomycetes,Kineosporiales,Kineosporiaceae,Kineococcus	266940	REFSOIL	Complete Genome
GCA_000017045.1	phylum,class,order,family,genus	Bacillota,Clostridia,Eubacteriales,Clostridiaceae,Clostridium	441771	REFSOIL	Complete Genome
GCA_000016505.1	phylum,class,order,family,genus	Bacillota,Clostridia,Eubacteriales,Clostridiaceae,Clostridium	431943	REFSOIL	Complete Genome
GCA_000016305.1	phylum,class,order,family,genus	Pseudomonadota,Gammaproteobacteria,Enterobacterales,Enterobacteriaceae,Klebsiella	272620	REFSOIL	Complete Genome
GCA_000013625.1	phylum,class,order,family,genus	Pseudomonadota,Betaproteobacteria,Burkholderiales,Oxalobacteraceae,Janthinobacterium	375286	REFSOIL	Complete Genome
GCA_000015785.2	phylum,class,order,family,genus	Bacillota,Bacilli,Bacillales,Bacillaceae,Bacillus	326423	REFSOIL	Complete Genome
GCA_000017725.2	phylum,class,order,family,genus	Campylobacterota,Epsilonproteobacteria,Campylobacterales,Campylobacteraceae,Campylobacter	360104	REFSOIL	Complete Genome
GCA_000017885.4	phylum,class,order,family,genus	Bacillota,Bacilli,Bacillales,Bacillaceae,Bacillus	315750	REFSOIL	Complete Genome
GCA_000018685.1	phylum,class,order,family,genus	Bacillota,Clostridia,Lachnospirales,Lachnospiraceae,Lachnoclostridium	357809	REFSOIL	Complete Genome
GCA_000018665.1	phylum,class,order,family,genus	Pseudomonadota,Betaproteobacteria,Burkholderiales,Comamonadaceae,Delftia	398578	REFSOIL	Complete Genome
GCA_000018405.1	phylum,class,order,family,genus	Thermodesulfobacteriota,Desulfobacteria,Desulfobacterales,Desulfosudaceae,Desulfosudis	96561	REFSOIL	Complete Genome
GCA_000018045.1	phylum,class,order,family,genus	Pseudomonadota,Gammaproteobacteria,Enterobacterales,Enterobacteriaceae,Citrobacter	290338	REFSOIL	Complete Genome
GCA_000017645.1	phylum,class,order,family,genus	Pseudomonadota,Alphaproteobacteria,Hyphomicrobiales,Xanthobacteraceae,Xanthobacter	78245	REFSOIL	Complete Genome
GCA_000067205.1	phylum,class,order,family,genus	Pseudomonadota,Betaproteobacteria,Burkholderiales,Alcaligenaceae,Bordetella	94624	REFSOIL	Complete Genome
GCA_000067165.1	phylum,order,family,genus	Myxococcota,Polyangiales,Polyangiaceae,Sorangium	448385	REFSOIL	Complete Genome
GCA_000019065.1	phylum,class,order,family,genus	Bacillota,Clostridia,Thermoanaerobacterales,Thermoanaerobacteraceae,Thermoanaerobacter	399726	REFSOIL	Complete Genome
GCA_000018905.1	phylum,class,order,family,genus	Pseudomonadota,Alphaproteobacteria,Hyphomicrobiales,Brucellaceae,Brucella	470137	REFSOIL	Complete Genome
GCA_000018885.1	phylum,class,order,family,genus	Actinomycetota,Actinomycetes,Micrococcales,Micrococcaceae,Renibacterium	288705	REFSOIL	Complete Genome
GCA_000018845.1	phylum,class,order,family,genus	Pseudomonadota,Alphaproteobacteria,Hyphomicrobiales,Methylobacteriaceae,Methylorubrum	419610	REFSOIL	Complete Genome
GCA_000018825.1	phylum,class,order,family,genus	Bacillota,Bacilli,Bacillales,Bacillaceae,Bacillus	315730	REFSOIL	Complete Genome
GCA_000018785.1	phylum,class,order,family,genus	Mycoplasmatota,Mollicutes,Acholeplasmatales,Acholeplasmataceae,Acholeplasma	441768	REFSOIL	Complete Genome
GCA_000018525.1	phylum,class,order,family,genus	Pseudomonadota,Alphaproteobacteria,Hyphomicrobiales,Brucellaceae,Brucella	483179	REFSOIL	Complete Genome
GCA_000018505.1	phylum,class,order,family,genus	Pseudomonadota,Betaproteobacteria,Burkholderiales,Burkholderiaceae,Burkholderia	395019	REFSOIL	Complete Genome
GCA_000019425.1	phylum,class,order,family,genus	Pseudomonadota,Gammaproteobacteria,Enterobacterales,Enterobacteriaceae,Escherichia	316385	REFSOIL	Complete Genome
GCA_000019385.1	phylum,class,order,family,genus	Pseudomonadota,Gammaproteobacteria,Enterobacterales,Enterobacteriaceae,Escherichia	481805	REFSOIL	Complete Genome
GCA_000019165.1	phylum,class,order,family,genus	Bacillota,Clostridia,Eubacteriales,Heliobacteriaceae,Heliomicrobium	498761	REFSOIL	Complete Genome
GCA_000019125.1	phylum,class,order,family,genus	Pseudomonadota,Gammaproteobacteria,Pseudomonadales,Pseudomonadaceae,Pseudomonas	76869	REFSOIL	Complete Genome
GCA_000019085.1	phylum,class,order,family,genus	Bacillota,Clostridia,Thermoanaerobacterales,Thermoanaerobacteraceae,Thermoanaerobacter	340099	REFSOIL	Complete Genome
GCA_000018425.1	phylum,class,order,family,genus	Bacillota,Clostridia,Thermoanaerobacterales,Candidatus Desulforudaceae,Candidatus Desulforudis	477974	REFSOIL	Complete Genome
GCA_000069965.1	phylum,class,order,family,genus	Pseudomonadota,Gammaproteobacteria,Enterobacterales,Morganellaceae,Proteus	529507	REFSOIL	Complete Genome
GCA_000069785.1	phylum,class,order,family,genus	Pseudomonadota,Betaproteobacteria,Burkholderiales,Burkholderiaceae,Cupriavidus	977880	REFSOIL	Chromosome
GCA_000019925.1	phylum,class,order,family,genus	Pseudomonadota,Betaproteobacteria,Burkholderiales,Burkholderiaceae,Burkholderia	398577	REFSOIL	Complete Genome
GCA_000019905.1	phylum,class,order,genus	Bacillota,Bacilli,Bacillales,Exiguobacterium	262543	REFSOIL	Complete Genome
GCA_000019785.1	phylum,class,order,family,genus	Pseudomonadota,Betaproteobacteria,Burkholderiales,Sphaerotilaceae,Leptothrix	395495	REFSOIL	Complete Genome
GCA_000019725.1	phylum,class,order,family,genus	Pseudomonadota,Alphaproteobacteria,Hyphomicrobiales,Methylobacteriaceae,Methylobacterium	426355	REFSOIL	Complete Genome
GCA_000019545.1	phylum,class,order,family,genus	Bacillota,Clostridia,Eubacteriales,Clostridiaceae,Clostridium	498214	REFSOIL	Complete Genome
GCA_000019505.1	phylum,class,order,family,genus	Pseudomonadota,Betaproteobacteria,Burkholderiales,Burkholderiaceae,Burkholderia	406425	REFSOIL	Complete Genome
GCA_000019365.1	phylum,class,order,family,genus	Pseudomonadota,Alphaproteobacteria,Hyphomicrobiales,Methylobacteriaceae,Methylobacterium	426117	REFSOIL	Complete Genome
GCA_000019305.1	phylum,class,order,family,genus	Bacillota,Clostridia,Eubacteriales,Clostridiaceae,Clostridium	498213	REFSOIL	Complete Genome
GCA_000020125.1	phylum,class,order,family,genus	Pseudomonadota,Betaproteobacteria,Burkholderiales,Burkholderiaceae,Paraburkholderia	398527	REFSOIL	Complete Genome
GCA_000020045.1	phylum,class,order,family,genus	Pseudomonadota,Betaproteobacteria,Burkholderiales,Burkholderiaceae,Paraburkholderia	391038	REFSOIL	Complete Genome
GCA_000020025.1	phylum,class,order,family,genus	Cyanobacteriota,Cyanophyceae,Nostocales,Nostocaceae,Nostoc	63737	REFSOIL	Complete Genome
GCA_000019965.1	phylum,class,order,family,genus	Verrucomicrobiota,Opitutia,Opitutales,Opitutaceae,Opitutus	452637	REFSOIL	Complete Genome
GCA_000019845.1	phylum,class,order,family,genus	Pseudomonadota,Alphaproteobacteria,Hyphomicrobiales,Beijerinckiaceae,Beijerinckia	395963	REFSOIL	Complete Genome
GCA_000019765.1	phylum,class,order,family,genus	Pseudomonadota,Gammaproteobacteria,Lysobacterales,Lysobacteraceae,Xylella	405441	REFSOIL	Complete Genome
GCA_000017685.1	phylum,class,order,family,genus	Spirochaetota,Spirochaetia,Leptospirales,Leptospiraceae,Leptospira	456481	REFSOIL	Complete Genome
GCA_000010605.1	phylum,class,order,family,genus	Actinomycetota,Actinomycetes,Kitasatosporales,Streptomycetaceae,Streptomyces	455632	REFSOIL	Complete Genome
GCA_000010285.1	phylum,class,order,family,genus	Actinomycetota,Actinomycetes,Micrococcales,Micrococcaceae,Kocuria	378753	REFSOIL	Complete Genome
GCA_000072485.1	phylum,class,order,family,genus	Pseudomonadota,Gammaproteobacteria,Lysobacterales,Lysobacteraceae,Stenotrophomonas	522373	REFSOIL	Complete Genome
GCA_000070605.1	phylum,class,order,family,genus	Pseudomonadota,Gammaproteobacteria,Lysobacterales,Lysobacteraceae,Xanthomonas	340	REFSOIL	Complete Genome
GCA_000026185.1	phylum,class,order,family,genus	Pseudomonadota,Gammaproteobacteria,Enterobacterales,Erwiniaceae,Erwinia	465817	REFSOIL	Complete Genome
GCA_000020385.1	phylum,class,order,family,genus	Thermodesulfobacteriota,Desulfuromonadia,Geobacterales,Geobacteraceae,Trichlorobacter	398767	REFSOIL	Complete Genome
GCA_000020325.1	phylum,class,order,family,genus	Aquificota,Aquificia,Aquificales,Hydrogenothermaceae,Sulfurihydrogenibium	436114	REFSOIL	Complete Genome
GCA_000019945.1	phylum,class,order,family,genus	Pseudomonadota,Alphaproteobacteria,Hyphomicrobiales,Methylobacteriaceae,Methylorubrum	441620	REFSOIL	Complete Genome
GCA_000019665.1	phylum,class,order,family,genus	Verrucomicrobiota,Methylacidiphilae,Methylacidiphilales,Methylacidiphilaceae,Methylacidiphilum (ex Ratnadevi et al. 2023)	481448	REFSOIL	Complete Genome
GCA_000018925.1	phylum,class,order,family,genus	Pseudomonadota,Gammaproteobacteria,Thiotrichales,Francisellaceae,Francisella	441952	REFSOIL	Complete Genome
GCA_000017605.1	phylum,class,order,family,genus	Spirochaetota,Spirochaetia,Leptospirales,Leptospiraceae,Leptospira	355278	REFSOIL	Complete Genome
GCA_000020885.1	phylum,class,order,family,genus	Pseudomonadota,Gammaproteobacteria,Enterobacterales,Enterobacteriaceae,Salmonella	454166	REFSOIL	Complete Genome
GCA_000020805.1	phylum,class,order,family,genus	Myxococcota,Myxococcia,Myxococcales,Anaeromyxobacteraceae,Anaeromyxobacter	447217	REFSOIL	Complete Genome
GCA_000020745.1	phylum,class,order,family,genus	Pseudomonadota,Gammaproteobacteria,Enterobacterales,Enterobacteriaceae,Salmonella	439843	REFSOIL	Complete Genome
GCA_000020725.1	phylum,class,order,family,genus	Thermodesulfobacteriota,Desulfuromonadia,Geobacterales,Geobacteraceae,Citrifermentans	404380	REFSOIL	Complete Genome
GCA_000020705.1	phylum,class,order,family,genus	Pseudomonadota,Gammaproteobacteria,Enterobacterales,Enterobacteriaceae,Salmonella	454169	REFSOIL	Complete Genome
GCA_000020665.1	phylum,class,order,family,genus	Pseudomonadota,Gammaproteobacteria,Lysobacterales,Lysobacteraceae,Stenotrophomonas	391008	REFSOIL	Complete Genome
GCA_000020445.1	phylum,class,order,family,genus	Pseudomonadota,Alphaproteobacteria,Hyphomicrobiales,Nitrobacteraceae,Rhodopseudomonas	395960	REFSOIL	Complete Genome
GCA_000020265.1	phylum,class,order,family,genus	Pseudomonadota,Alphaproteobacteria,Hyphomicrobiales,Rhizobiaceae,Rhizobium	491916	REFSOIL	Complete Genome
GCA_000019225.1	phylum,class,order,family,genus	Pseudomonadota,Gammaproteobacteria,Cellvibrionales,Cellvibrionaceae,Cellvibrio	498211	REFSOIL	Complete Genome
GCA_000016045.1	phylum,class,order,family,genus	Pseudomonadota,Gammaproteobacteria,Enterobacterales,Enterobacteriaceae,Salmonella	423368	REFSOIL	Complete Genome
GCA_000021825.1	phylum,class,order,family,genus	Cyanobacteriota,Cyanophyceae,Chroococcales,Aphanothecaceae,Gloeothece	65393	REFSOIL	Complete Genome
GCA_000021805.1	phylum,class,order,family,genus	Cyanobacteriota,Cyanophyceae,Chroococcales,Aphanothecaceae,Rippkaea	41431	REFSOIL	Complete Genome
GCA_000021765.1	phylum,class,order,family,genus	Pseudomonadota,Betaproteobacteria,Rhodocyclales,Zoogloeaceae,Thauera	164330	REFSOIL	Complete Genome
GCA_000021745.1	phylum,class,order,family,genus	Pseudomonadota,Alphaproteobacteria,Hyphomicrobiales,Beijerinckiaceae,Methylocella	395965	REFSOIL	Complete Genome
GCA_000021345.1	phylum,class,order,family,genus	Pseudomonadota,Alphaproteobacteria,Hyphomicrobiales,Rhizobiaceae,Rhizobium	395492	REFSOIL	Complete Genome
GCA_000021325.1	phylum,class,order,family,genus	Pseudomonadota,Alphaproteobacteria,Acetobacterales,Acetobacteraceae,Gluconacetobacter	272568	REFSOIL	Complete Genome
GCA_000021225.1	phylum,class,order,family,genus	Bacillota,Bacilli,Bacillales,Bacillaceae,Bacillus	405534	REFSOIL	Complete Genome
GCA_000021205.1	phylum,class,order,family,genus	Bacillota,Bacilli,Bacillales,Bacillaceae,Bacillus	405532	REFSOIL	Complete Genome
GCA_000021185.1	phylum,class,order,family,genus	Bacillota,Bacilli,Bacillales,Listeriaceae,Listeria	552536	REFSOIL	Complete Genome
GCA_000020925.1	phylum,class,order,family,genus	Pseudomonadota,Gammaproteobacteria,Enterobacterales,Enterobacteriaceae,Salmonella	439851	REFSOIL	Complete Genome
GCA_000026645.1	phylum,class,order,family,genus	Pseudomonadota,Gammaproteobacteria,Pseudomonadales,Pseudomonadaceae,Pseudomonas	557722	REFSOIL	Complete Genome
GCA_000021925.1	phylum,class,order,family,genus	Bacillota,Clostridia,Eubacteriales,Desulfitobacteriaceae,Desulfitobacterium	272564	REFSOIL	Complete Genome
GCA_000021885.1	phylum,class,order,family,genus	Pseudomonadota,Gammaproteobacteria,Pasteurellales,Pasteurellaceae,Glaesserella	557723	REFSOIL	Complete Genome
GCA_000021845.1	phylum,class,order,family,genus	Pseudomonadota,Alphaproteobacteria,Hyphomicrobiales,Methylobacteriaceae,Methylorubrum	440085	REFSOIL	Complete Genome
GCA_000021785.1	phylum,class,order,family,genus	Bacillota,Bacilli,Bacillales,Bacillaceae,Bacillus	405535	REFSOIL	Complete Genome
GCA_000021485.1	phylum,class,order,family,genus	Pseudomonadota,Acidithiobacillia,Acidithiobacillales,Acidithiobacillaceae,Acidithiobacillus	243159	REFSOIL	Complete Genome
GCA_000021305.1	phylum,class,order,family,genus	Bacillota,Bacilli,Bacillales,Bacillaceae,Bacillus	405531	REFSOIL	Complete Genome
GCA_000010265.1	phylum,class,order,family,genus	Bacillota,Clostridia,Eubacteriales,Clostridiaceae,Clostridium	583346	REFSOIL	Complete Genome
GCA_000022305.1	phylum,class,order,family,genus	Pseudomonadota,Betaproteobacteria,Burkholderiales,Comamonadaceae,Diaphorobacter	535289	REFSOIL	Complete Genome
GCA_000022265.1	phylum,class,order,family,genus	Thermodesulfobacteriota,Desulfuromonadia,Geobacterales,Geobacteraceae,Geotalea	316067	REFSOIL	Complete Genome
GCA_000022145.1	phylum,class,order,family,genus	Myxococcota,Myxococcia,Myxococcales,Anaeromyxobacteraceae,Anaeromyxobacter	455488	REFSOIL	Complete Genome
GCA_000022085.1	phylum,class,order,family,genus	Pseudomonadota,Alphaproteobacteria,Hyphomicrobiales,Methylobacteriaceae,Methylobacterium	460265	REFSOIL	Complete Genome
GCA_000022065.1	phylum,class,order,family,genus	Bacillota,Clostridia,Eubacteriales,Oscillospiraceae,Ruminiclostridium	394503	REFSOIL	Complete Genome
GCA_000022025.1	phylum,class,order,family,genus	Actinomycetota,Actinomycetes,Micrococcales,Micrococcaceae,Pseudarthrobacter	452863	REFSOIL	Complete Genome
GCA_000021005.1	phylum,class,order,family,genus	Pseudomonadota,Alphaproteobacteria,Rhodobacterales,Paracoccaceae,Cereibacter	557760	REFSOIL	Complete Genome
GCA_000016285.1	phylum,class,order,family,genus	Pseudomonadota,Alphaproteobacteria,Hyphomicrobiales,Rhizobiaceae,Allorhizobium	311402	REFSOIL	Complete Genome
GCA_000016265.1	phylum,class,order,family,genus	Pseudomonadota,Alphaproteobacteria,Hyphomicrobiales,Rhizobiaceae,Rhizobium	311403	REFSOIL	Complete Genome
GCA_000013065.1	phylum,class,order,family,genus	Bacillota,Bacilli,Bacillales,Bacillaceae,Bacillus	361100	REFSOIL	Complete Genome
GCA_000027265.1	phylum,class,order,family,genus	Pseudomonadota,Gammaproteobacteria,Enterobacterales,Erwiniaceae,Erwinia	634499	REFSOIL	Complete Genome
GCA_000026705.1	phylum,class,order,family,genus	Bacillota,Bacilli,Bacillales,Listeriaceae,Listeria	568819	REFSOIL	Complete Genome
GCA_000022565.1	phylum,class,order,family,genus	Acidobacteriota,Terriglobia,Terriglobales,Acidobacteriaceae,Acidobacterium	240015	REFSOIL	Complete Genome
GCA_000022505.1	phylum,class,order,family,genus	Bacillota,Bacilli,Bacillales,Bacillaceae,Bacillus	572264	REFSOIL	Complete Genome
GCA_000021545.1	phylum,class,order,family,genus	Aquificota,Aquificia,Aquificales,Hydrogenothermaceae,Sulfurihydrogenibium	204536	REFSOIL	Complete Genome
GCA_000019205.1	phylum,class,order,family,genus	Campylobacterota,Epsilonproteobacteria,Campylobacterales,Campylobacteraceae,Campylobacter	306263	REFSOIL	Complete Genome
GCA_000010685.1	phylum,class,order,family,genus	Actinomycetota,Actinomycetes,Mycobacteriales,Mycobacteriaceae,Mycobacterium	561275	REFSOIL	Complete Genome
GCA_000010305.1	phylum,class,order,family,genus	Gemmatimonadota,Gemmatimonadia,Gemmatimonadales,Gemmatimonadaceae,Gemmatimonas	379066	REFSOIL	Complete Genome
GCA_000010165.1	phylum,class,order,family,genus	Bacillota,Bacilli,Bacillales,Paenibacillaceae,Brevibacillus	358681	REFSOIL	Complete Genome
GCA_000009545.1	phylum,class,order,family,genus	Bacillota,Bacilli,Lactobacillales,Streptococcaceae,Streptococcus	218495	REFSOIL	Complete Genome
GCA_000022645.2	phylum,class,order,family,genus	Pseudomonadota,Betaproteobacteria,Burkholderiales,Burkholderiaceae,Burkholderia	626418	REFSOIL	Complete Genome
GCA_000010805.1	phylum,class,order,family,genus	Actinomycetota,Actinomycetes,Mycobacteriales,Nocardiaceae,Rhodococcus	632772	REFSOIL	Complete Genome
GCA_000023105.1	phylum,class,order,family,genus	Actinomycetota,Actinomycetes,Micrococcales,Beutenbergiaceae,Beutenbergia	471853	REFSOIL	Complete Genome
GCA_000023045.1	phylum,class,order,genus	Bacillota,Bacilli,Bacillales,Exiguobacterium	360911	REFSOIL	Complete Genome
GCA_000022865.1	phylum,class,order,family,genus	Bacillota,Bacilli,Bacillales,Bacillaceae,Bacillus	592021	REFSOIL	Complete Genome
GCA_000022765.1	phylum,class,order,family,genus	Bacillota,Clostridia,Eubacteriales,Clostridiaceae,Clostridium	536232	REFSOIL	Complete Genome
GCA_000021045.1	phylum,class,order,family,genus	Pseudomonadota,Gammaproteobacteria,Pseudomonadales,Pseudomonadaceae,Azotobacter	322710	REFSOIL	Complete Genome
GCA_000020685.1	phylum,class,order,family,genus	Deinococcota,Deinococci,Deinococcales,Deinococcaceae,Deinococcus	546414	REFSOIL	Complete Genome
GCA_000020345.1	phylum,class,order,family,genus	Bacillota,Clostridia,Eubacteriales,Clostridiaceae,Clostridium	515621	REFSOIL	Complete Genome
GCA_000146185.1	phylum,class,order,family,genus	Bacillota,Clostridia,Lachnospirales,Lachnospiraceae,Lachnospira	515620	REFSOIL	Complete Genome
GCA_000023605.1	phylum,class,order,family,genus	Pseudomonadota,Gammaproteobacteria,Enterobacterales,Pectobacteriaceae,Pectobacterium	561230	REFSOIL	Complete Genome
GCA_000023445.1	phylum,class,order,family,genus	Thermodesulfobacteriota,Desulfovibrionia,Desulfovibrionales,Desulfovibrionaceae,Maridesulfovibrio	526222	REFSOIL	Complete Genome
GCA_000023205.1	phylum,class,order,family,genus	Actinomycetota,Actinomycetes,Micrococcales,Micrococcaceae,Micrococcus	465515	REFSOIL	Complete Genome
GCA_000023185.1	phylum,class,order,family,genus	Pseudomonadota,Alphaproteobacteria,Hyphomicrobiales,Rhizobiaceae,Rhizobium	395491	REFSOIL	Complete Genome
GCA_000010665.1	phylum,class,order,family,genus	Thermodesulfobacteriota,Desulfovibrionia,Desulfovibrionales,Desulfovibrionaceae,Solidesulfovibrio	573370	REFSOIL	Complete Genome
GCA_000009885.1	phylum,class,order,family,genus	Pseudomonadota,Gammaproteobacteria,Enterobacterales,Enterobacteriaceae,Klebsiella	484021	REFSOIL	Complete Genome
GCA_000022665.2	phylum,class,order,family,genus	Pseudomonadota,Gammaproteobacteria,Enterobacterales,Enterobacteriaceae,Escherichia	469008	REFSOIL	Complete Genome
GCA_000083565.1	phylum,class,order,family,genus	Pseudomonadota,Betaproteobacteria,Neisseriales,Neisseriaceae,Neisseria	662598	REFSOIL	Complete Genome
GCA_000083545.1	phylum,class,order,family,genus	Pseudomonadota,Alphaproteobacteria,Hyphomicrobiales,Methylobacteriaceae,Methylorubrum	661410	REFSOIL	Complete Genome
GCA_000024025.1	phylum,class,order,family,genus	Actinomycetota,Actinomycetes,Catenulisporales,Catenulisporaceae,Catenulispora	479433	REFSOIL	Complete Genome
GCA_000024005.1	phylum,class,order,family,genus	Bacteroidota,Chitinophagia,Chitinophagales,Chitinophagaceae,Chitinophaga	485918	REFSOIL	Complete Genome
GCA_000023825.1	phylum,class,order,family,genus	Bacteroidota,Sphingobacteriia,Sphingobacteriales,Sphingobacteriaceae,Pedobacter	485917	REFSOIL	Complete Genome
GCA_000023725.1	phylum,class,order,family	Bacteroidota,Flavobacteriia,Flavobacteriales,Flavobacteriaceae	531844	REFSOIL	Complete Genome
GCA_000023665.1	phylum,class,order,family,genus	Pseudomonadota,Gammaproteobacteria,Enterobacterales,Enterobacteriaceae,Escherichia	866768	REFSOIL	Complete Genome
GCA_000022745.1	phylum,class,order,family,genus	Pseudomonadota,Alphaproteobacteria,Hyphomicrobiales,Brucellaceae,Brucella	568815	REFSOIL	Complete Genome
GCA_000017985.1	phylum,class,order,family,genus	Pseudomonadota,Gammaproteobacteria,Enterobacterales,Enterobacteriaceae,Escherichia	413997	REFSOIL	Complete Genome
GCA_000093145.2	phylum,class,order,family,genus	Pseudomonadota,Betaproteobacteria,Burkholderiales,Comamonadaceae,Comamonas	363952	REFSOIL	Complete Genome
GCA_000024885.1	phylum,class,order,family,genus	Campylobacterota,Epsilonproteobacteria,Campylobacterales,Sulfurospirillaceae,Sulfurospirillum	525898	REFSOIL	Complete Genome
GCA_000024385.1	phylum,class,order,family,genus	Actinomycetota,Actinomycetes,Streptosporangiales,Thermomonosporaceae,Thermomonospora	471852	REFSOIL	Complete Genome
GCA_000024645.1	phylum,class,order,family,genus	Pseudomonadota,Gammaproteobacteria,Enterobacterales,Pectobacteriaceae,Pectobacterium	561231	REFSOIL	Complete Genome
GCA_000024245.1	phylum,class,order,family,genus	Pseudomonadota,Alphaproteobacteria,Sphingomonadales,Zymomonadaceae,Zymomonas	622759	REFSOIL	Complete Genome
GCA_000023865.1	phylum,class,order,family,genus	Actinomycetota,Actinomycetes,Pseudonocardiales,Pseudonocardiaceae,Saccharomonospora	471857	REFSOIL	Complete Genome
GCA_000023225.1	phylum,class,order,family,genus	Thermodesulfobacteriota,Desulfovibrionia,Desulfovibrionales,Desulfomicrobiaceae,Desulfomicrobium	525897	REFSOIL	Complete Genome
GCA_000010825.1	phylum,class,order,family,genus	Pseudomonadota,Alphaproteobacteria,Acetobacterales,Acetobacteraceae,Acetobacter	634452	REFSOIL	Complete Genome
GCA_000087965.1	phylum,class,order,family,genus	Pseudomonadota,Gammaproteobacteria,Lysobacterales,Lysobacteraceae,Xanthomonas	380358	REFSOIL	Complete Genome
GCA_000005825.2	phylum,class,order,family,genus	Bacillota,Bacilli,Bacillales,Bacillaceae,Alkalihalophilus	398511	REFSOIL	Complete Genome
GCA_000093125.2	phylum,class,order,family,genus	Bacillota,Bacilli,Bacillales,Listeriaceae,Listeria	653938	REFSOIL	Complete Genome
GCA_000022925.1	phylum,class,order,family,genus	Bacillota,Bacilli,Bacillales,Listeriaceae,Listeria	637381	REFSOIL	Complete Genome
GCA_000024345.1	phylum,class,order,family,genus	Actinomycetota,Actinomycetes,Propionibacteriales,Kribbellaceae,Kribbella	479435	REFSOIL	Complete Genome
GCA_000024865.1	phylum,class,order,family,genus	Actinomycetota,Actinomycetes,Streptosporangiales,Streptosporangiaceae,Streptosporangium	479432	REFSOIL	Complete Genome
GCA_000025065.1	phylum,class,order,family,genus	Pseudomonadota,Gammaproteobacteria,Enterobacterales,Pectobacteriaceae,Dickeya	590409	REFSOIL	Complete Genome
GCA_000025025.1	phylum,class,order,family,genus	Chloroflexota,Dehalococcoidia,Dehalococcoidales,Dehalococcoidaceae,Dehalococcoides	311424	REFSOIL	Complete Genome
GCA_000024965.1	phylum,class,order,family,genus	Actinomycetota,Actinomycetes,Micrococcales,Promicromonosporaceae,Xylanimonas	446471	REFSOIL	Complete Genome
GCA_000025005.1	phylum,class,order,family,genus	Chloroflexota,Chloroflexia,Candidatus Thermobaculales,Candidatus Thermobaculaceae,Thermobaculum	525904	REFSOIL	Complete Genome
GCA_000091785.1	phylum,class,order,family,genus	Pseudomonadota,Gammaproteobacteria,Legionellales,Legionellaceae,Legionella	661367	REFSOIL	Complete Genome
GCA_000091305.1	phylum,class,order,family,genus	Actinomycetota,Actinomycetes,Kitasatosporales,Streptomycetaceae,Streptomyces	680198	REFSOIL	Complete Genome
GCA_000025725.1	phylum,class,order,family,genus	Deferribacterota,Deferribacteres,Deferribacterales,Geovibrionaceae,Denitrovibrio	522772	REFSOIL	Complete Genome
GCA_000025165.1	phylum,class,order,family,genus	Pseudomonadota,Gammaproteobacteria,Enterobacterales,Enterobacteriaceae,Escherichia	701177	REFSOIL	Complete Genome
GCA_000025645.1	phylum,class,order,family,genus	Bacillota,Clostridia,Thermoanaerobacterales,Thermoanaerobacteraceae,Thermoanaerobacter	580331	REFSOIL	Complete Genome
GCA_000027225.1	phylum,class,order,family,genus	Pseudomonadota,Gammaproteobacteria,Enterobacterales,Morganellaceae,Xenorhabdus	406818	REFSOIL	Complete Genome
GCA_000027145.1	phylum,class,order,family,genus	Bacillota,Bacilli,Bacillales,Listeriaceae,Listeria	683837	REFSOIL	Complete Genome
GCA_000010725.1	phylum,class,order,family,genus	Pseudomonadota,Alphaproteobacteria,Rhodospirillales,Azospirillaceae,Azospirillum	137722	REFSOIL	Complete Genome
GCA_000025465.1	phylum,class,order,family,genus	Pseudomonadota,Gammaproteobacteria,Enterobacterales,Enterobacteriaceae,Klebsiella	640131	REFSOIL	Complete Genome
GCA_000204075.1	phylum,class,order,family,genus	Cyanobacteriota,Cyanophyceae,Nostocales,Nostocaceae,Trichormus	240292	REFSOIL	Complete Genome
GCA_000092885.1	phylum,class,order,family,genus	Pseudomonadota,Betaproteobacteria,Burkholderiales,Burkholderiaceae,Paraburkholderia	2654982	REFSOIL	Complete Genome
GCA_000025805.1	phylum,class,order,family,genus	Bacillota,Bacilli,Bacillales,Bacillaceae,Priestia	592022	REFSOIL	Complete Genome
GCA_000092285.1	phylum,class,order,family,genus	Pseudomonadota,Alphaproteobacteria,Caulobacterales,Caulobacteraceae,Caulobacter	509190	REFSOIL	Complete Genome
GCA_000091125.1	phylum,class,order,family,genus	Pseudomonadota,Alphaproteobacteria,Sphingomonadales,Sphingomonadaceae,Sphingobium	452662	REFSOIL	Complete Genome
GCA_000091565.1	phylum,class,order,family,genus	Pseudomonadota,Gammaproteobacteria,Enterobacterales,Erwiniaceae,Erwinia	665029	REFSOIL	Complete Genome
GCA_000025825.1	phylum,class,order,family,genus	Bacillota,Bacilli,Bacillales,Bacillaceae,Priestia	545693	REFSOIL	Complete Genome
GCA_000021865.1	phylum,class,order,genus	Pseudomonadota,Alphaproteobacteria,Rhodobacterales,Rhodobacter	272942	REFSOIL	Complete Genome
GCA_000027205.1	phylum,class,order,family,genus	Pseudomonadota,Gammaproteobacteria,Enterobacterales,Erwiniaceae,Erwinia	716540	REFSOIL	Complete Genome
GCA_000024545.1	phylum,class,order,family,genus	Actinomycetota,Actinomycetes,Glycomycetales,Glycomycetaceae,Stackebrandtia	446470	REFSOIL	Complete Genome
GCA_000253115.1	phylum,class,order,genus	Pseudomonadota,Betaproteobacteria,Burkholderiales,Thiomonas	426114	REFSOIL	Chromosome
GCA_000091725.1	phylum,class,order,family,genus	Actinomycetota,Actinomycetes,Propionibacteriales,Propionibacteriaceae,Propionibacterium	754252	REFSOIL	Complete Genome
GCA_000092925.1	phylum,class,order,family,genus	Pseudomonadota,Alphaproteobacteria,Hyphomicrobiales,Xanthobacteraceae,Ancylobacter	639283	REFSOIL	Complete Genome
GCA_000092985.1	phylum,class,order,family,genus	Actinomycetota,Actinomycetes,Streptosporangiales,Nocardiopsidaceae,Nocardiopsis	446468	REFSOIL	Complete Genome
GCA_000092165.1	phylum,class,order,family,genus	Bacillota,Bacilli,Bacillales,Bacillaceae,Bacillus	714359	REFSOIL	Complete Genome
GCA_000092245.1	phylum,class,order,family,genus	Campylobacterota,Epsilonproteobacteria,Campylobacterales,Arcobacteraceae,Arcobacter	572480	REFSOIL	Complete Genome
GCA_000092225.1	phylum,class,order,family,genus	Actinomycetota,Actinomycetes,Mycobacteriales,Tsukamurellaceae,Tsukamurella	521096	REFSOIL	Complete Genome
GCA_000092865.1	phylum,class,order,family,genus	Actinomycetota,Actinomycetes,Micrococcales,Cellulomonadaceae,Cellulomonas	446466	REFSOIL	Complete Genome
GCA_000092625.1	phylum,class,order,family,genus	Pseudomonadota,Gammaproteobacteria,Legionellales,Legionellaceae,Legionella	423212	REFSOIL	Complete Genome
GCA_000252955.1	phylum,class,order,family,genus	Pseudomonadota,Gammaproteobacteria,Enterobacterales,Morganellaceae,Xenorhabdus	406817	REFSOIL	Chromosome
GCA_000283475.1	phylum,class,order,family,genus	Pseudomonadota,Betaproteobacteria,Burkholderiales,Burkholderiaceae,Ralstonia	859657	REFSOIL	Complete Genome
GCA_000143725.1	phylum,class,order,family,genus	Spirochaetota,Spirochaetia,Brachyspirales,Brachyspiraceae,Brachyspira	759914	REFSOIL	Complete Genome
GCA_000143685.1	phylum,class,order,family,genus	Bacillota,Clostridia,Eubacteriales,Clostridiaceae,Clostridium	748727	REFSOIL	Complete Genome
GCA_000143165.1	phylum,class,order,family,genus	Chloroflexota,Dehalococcoidia,Dehalococcoidales,Dehalococcoidaceae,Dehalogenimonas	552811	REFSOIL	Complete Genome
GCA_000196855.1	phylum,class,order,family,genus	Bacillota,Bacilli,Lactobacillales,Lactobacillaceae,Leuconostoc	762550	REFSOIL	Complete Genome
GCA_000196795.1	phylum,class,order,family,genus	Pseudomonadota,Gammaproteobacteria,Moraxellales,Moraxellaceae,Acinetobacter	436717	REFSOIL	Complete Genome
GCA_000197855.1	phylum,class,order,family,genus	Pseudomonadota,Betaproteobacteria,Burkholderiales,Burkholderiaceae,Ralstonia	859656	REFSOIL	Chromosome
GCA_000143145.1	phylum,class,order,family,genus	Pseudomonadota,Alphaproteobacteria,Hyphomicrobiales,Hyphomicrobiaceae,Hyphomicrobium	582899	REFSOIL	Complete Genome
GCA_000143985.1	phylum,class,order,family,genus	Spirochaetota,Spirochaetia,Spirochaetales,Spirochaetaceae,Sediminispirochaeta	573413	REFSOIL	Complete Genome
GCA_000196875.2	phylum,class,order,family,genus	Pseudomonadota,Gammaproteobacteria,Oceanospirillales,Halomonadaceae,Halomonas	768066	REFSOIL	Complete Genome
GCA_000146875.2	phylum,class,order,family,genus	Bacillota,Bacilli,Bacillales,Paenibacillaceae,Paenibacillus	349520	REFSOIL	Complete Genome
GCA_000147335.1	phylum,class,order,family,genus	Cyanobacteriota,Cyanophyceae,Chroococcales,Aphanothecaceae,Gloeothece	497965	REFSOIL	Complete Genome
GCA_000146565.1	phylum,class,order,family,genus	Bacillota,Bacilli,Bacillales,Bacillaceae,Bacillus	655816	REFSOIL	Complete Genome
GCA_000145275.1	phylum,class,order,family,genus	Bacillota,Clostridia,Eubacteriales,Clostridiaceae,Clostridium	573061	REFSOIL	Complete Genome
GCA_000145255.1	phylum,class,order,family,genus	Pseudomonadota,Betaproteobacteria,Nitrosomonadales,Gallionellaceae,Gallionella	395494	REFSOIL	Complete Genome
GCA_000143965.1	phylum,class,order,family,genus	Thermodesulfobacteriota,Desulfarculia,Desulfarculales,Desulfarculaceae,Desulfarculus	644282	REFSOIL	Complete Genome
GCA_000147055.1	phylum,class,order,family,genus	Pseudomonadota,Gammaproteobacteria,Enterobacterales,Pectobacteriaceae,Dickeya	198628	REFSOIL	Complete Genome
GCA_000196735.1	phylum,class,order,family,genus	Bacillota,Bacilli,Bacillales,Bacillaceae,Bacillus	692420	REFSOIL	Complete Genome
GCA_000164985.2	phylum,class,order,family,genus	Bacillota,Bacilli,Bacillales,Paenibacillaceae,Paenibacillus	886882	REFSOIL	Complete Genome
GCA_000166415.1	phylum,class,order,family,genus	Bacillota,Clostridia,Halanaerobiales,Halanaerobiaceae,Halanaerobium	656519	REFSOIL	Complete Genome
GCA_000166395.1	phylum,class,order,family,genus	Bacteroidota,Cytophagia,Cytophagales,Leadbetterellaceae,Leadbetterella	649349	REFSOIL	Complete Genome
GCA_000165925.1	phylum,class,order,family,genus	Bacillota,Bacilli,Bacillales,Bacillaceae,Bacillus	720555	REFSOIL	Complete Genome
GCA_000165835.1	phylum,class,order,family,genus	Pseudomonadota,Betaproteobacteria,Burkholderiales,Alcaligenaceae,Achromobacter	762376	REFSOIL	Complete Genome
GCA_000165505.1	phylum,class,order,family,genus	Fusobacteriota,Fusobacteriia,Fusobacteriales,Fusobacteriaceae,Ilyobacter	572544	REFSOIL	Complete Genome
GCA_000164885.1	phylum,class,order,family,genus	Pseudomonadota,Alphaproteobacteria,Rhodobacterales,Roseobacteraceae,Ketogulonicigenium	880591	REFSOIL	Complete Genome
GCA_000164865.1	phylum,class,order,family,genus	Pseudomonadota,Gammaproteobacteria,Enterobacterales,Enterobacteriaceae,Pluralibacter	701347	REFSOIL	Complete Genome
GCA_000165485.1	phylum,class,order,family,genus	Myxococcota,Myxococcia,Myxococcales,Archangiaceae,Stigmatella	378806	REFSOIL	Complete Genome
GCA_000196455.1	phylum,class,order,family,genus	Bacillota,Clostridia,Peptostreptococcales,Filifactoraceae,Acetoanaerobium	1511	REFSOIL	Complete Genome
GCA_000179635.2	phylum,class,order,family,genus	Bacillota,Clostridia,Eubacteriales,Oscillospiraceae,Ruminococcus	697329	REFSOIL	Complete Genome
GCA_000177655.2	phylum,class,order,family,genus	Actinomycetota,Actinomycetes,Micromonosporales,Micromonosporaceae,Micromonospora	648999	REFSOIL	Complete Genome
GCA_000175215.2	phylum,class,order,family,genus	Pseudomonadota,Alphaproteobacteria,Caulobacterales,Caulobacteraceae,Asticcacaulis	573065	REFSOIL	Complete Genome
GCA_000183135.1	phylum,class,order,family,genus	Bacteroidota,Bacteroidia,Bacteroidales,Paludibacteraceae,Paludibacter	694427	REFSOIL	Complete Genome
GCA_000166135.1	phylum,class,order,family,genus	Actinomycetota,Actinomycetes,Frankiales,Frankiaceae,Pseudofrankia	298654	REFSOIL	Complete Genome
GCA_000198775.1	phylum,class,order,family,genus	Pseudomonadota,Betaproteobacteria,Burkholderiales,Burkholderiaceae,Mycetohabitans	882378	REFSOIL	Complete Genome
GCA_000196695.1	phylum,class,order,family,genus	Actinomycetota,Actinomycetes,Mycobacteriales,Nocardiaceae,Prescottella	685727	REFSOIL	Complete Genome
GCA_000183115.1	phylum,class,order,family,genus	Pseudomonadota,Betaproteobacteria,Nitrosomonadales,Methylophilaceae,Methylovorus	887061	REFSOIL	Complete Genome
GCA_000177235.2	phylum,class,order,family,genus	Bacillota,Bacilli,Bacillales,Bacillaceae,Evansella	649639	REFSOIL	Complete Genome
GCA_000184705.1	phylum,class,order,family,genus	Bacillota,Clostridia,Eubacteriales,Clostridiales Family XVII. Incertae Sedis,Thermaerobacter	644966	REFSOIL	Complete Genome
GCA_000179015.2	phylum,class,order,family,genus	Pseudomonadota,Betaproteobacteria,Burkholderiales,Comamonadaceae,Alicycliphilus	596153	REFSOIL	Complete Genome
GCA_000176915.2	phylum,class,order,family,genus	Thermodesulfobacteriota,Desulfovibrionia,Desulfovibrionales,Desulfovibrionaceae,Pseudodesulfovibrio	643562	REFSOIL	Complete Genome
GCA_000187705.1	phylum,class,order,family,genus	Pseudomonadota,Gammaproteobacteria,Enterobacterales,Yersiniaceae,Rahnella	2703885	REFSOIL	Complete Genome
GCA_000186885.1	phylum,class,order,family,genus	Thermodesulfobacteriota,Desulfobulbia,Desulfobulbales,Desulfobulbaceae,Desulfobulbus	577650	REFSOIL	Complete Genome
GCA_000186385.1	phylum,class,order,family,genus	Deinococcota,Deinococci,Deinococcales,Deinococcaceae,Deinococcus	709986	REFSOIL	Complete Genome
GCA_000185965.1	phylum,class,order,family,genus	Pseudomonadota,Gammaproteobacteria,Lysobacterales,Lysobacteraceae,Pseudoxanthomonas	743721	REFSOIL	Complete Genome
GCA_000186745.1	phylum,class,order,family,genus	Bacillota,Bacilli,Bacillales,Bacillaceae,Bacillus	936156	REFSOIL	Complete Genome
GCA_000179915.2	phylum,class,order,family,genus	Acidobacteriota,Terriglobia,Terriglobales,Acidobacteriaceae,Terriglobus	401053	REFSOIL	Complete Genome
GCA_000196675.2	phylum,class,order,family,genus	Actinomycetota,Actinomycetes,Pseudonocardiales,Pseudonocardiaceae,Pseudonocardia	675635	REFSOIL	Chromosome
GCA_000204565.1	phylum,class,order,family,genus	Bacillota,Clostridia,Eubacteriales,Clostridiaceae,Clostridium	929506	REFSOIL	Complete Genome
GCA_000190595.1	phylum,class,order,family,genus	Bacteroidota,Flavobacteriia,Flavobacteriales,Flavobacteriaceae,Cellulophaga	867900	REFSOIL	Complete Genome
GCA_000190555.1	phylum,class,order,family,genus	Deinococcota,Deinococci,Deinococcales,Deinococcaceae,Deinococcus	693977	REFSOIL	Complete Genome
GCA_000194805.1	phylum,class,order,family,genus	Pseudomonadota,Gammaproteobacteria,Pseudomonadales,Pseudomonadaceae,Pseudomonas	994484	REFSOIL	Complete Genome
GCA_000194745.1	phylum,class,order,family,genus	Pseudomonadota,Betaproteobacteria,Burkholderiales,Burkholderiaceae,Burkholderia	999541	REFSOIL	Complete Genome
GCA_000190735.2	phylum,class,order,family,genus	Bacteroidota,Sphingobacteriia,Sphingobacteriales,Sphingobacteriaceae,Pseudopedobacter	762903	REFSOIL	Complete Genome
GCA_000189535.1	phylum,class,order,family,genus	Actinomycetota,Actinomycetes,Micrococcales,Micrococcaceae,Pseudarthrobacter	930171	REFSOIL	Complete Genome
GCA_000253255.1	phylum,class,order,family,genus	Pseudomonadota,Alphaproteobacteria,Sphingomonadales,Sphingomonadaceae,Novosphingobium	702113	REFSOIL	Complete Genome
GCA_000214375.1	phylum,class,order,family,genus	Spirochaetota,Spirochaetia,Spirochaetales,Treponemataceae,Treponema	545694	REFSOIL	Complete Genome
GCA_000214355.1	phylum,class,order,family,genus	Spirochaetota,Spirochaetia,Spirochaetales,Breznakiellaceae,Leadbettera	545695	REFSOIL	Complete Genome
GCA_000214705.1	phylum,class,order,family,genus	Bacillota,Clostridia,Eubacteriales,Peptococcaceae,Desulfofundulus	760568	REFSOIL	Complete Genome
GCA_000214235.1	phylum,class,order,family,genus	Pseudomonadota,Gammaproteobacteria,Enterobacterales,Yersiniaceae,Serratia	768492	REFSOIL	Complete Genome
GCA_000214435.1	phylum,class,order,family,genus	Bacillota,Clostridia,Eubacteriales,Desulfotomaculaceae,Desulfotomaculum	868595	REFSOIL	Complete Genome
GCA_000214395.1	phylum,class,order,family,genus	Pseudomonadota,Betaproteobacteria,Burkholderiales,Comamonadaceae,Delftia	742013	REFSOIL	Complete Genome
GCA_000213255.1	phylum,class,order,family,genus	Bacillota,Clostridia,Thermoanaerobacterales,Thermoanaerobacterales Family IV. Incertae Sedis,Mahella	697281	REFSOIL	Complete Genome
GCA_000209675.1	phylum,class,order,family,genus	Pseudomonadota,Gammaproteobacteria,Pasteurellales,Pasteurellaceae,Gallibacterium	1005058	REFSOIL	Complete Genome
GCA_000204625.1	phylum,class,order,family,genus	Bacillota,Bacilli,Lactobacillales,Streptococcaceae,Streptococcus	1007064	REFSOIL	Complete Genome
GCA_000270245.1	phylum,class,order,family,genus	Actinomycetota,Actinomycetes,Propionibacteriales,Propionibacteriaceae,Microlunatus	1032480	REFSOIL	Complete Genome
GCA_000270085.1	phylum,class,order,family,genus	Bacillota,Erysipelotrichia,Erysipelotrichales,Erysipelotrichaceae,Erysipelothrix	650150	REFSOIL	Complete Genome
GCA_000215665.1	phylum,class,order,family,genus	Actinomycetota,Actinomycetes,Mycobacteriales,Corynebacteriaceae,Corynebacterium	945712	REFSOIL	Complete Genome
GCA_000215705.1	phylum,class,order,family,genus	Pseudomonadota,Betaproteobacteria,Burkholderiales,Comamonadaceae,Ramlibacter	365046	REFSOIL	Complete Genome
GCA_000176035.2	phylum,class,order,family,genus	Pseudomonadota,Alphaproteobacteria,Hyphomicrobiales,Phyllobacteriaceae,Mesorhizobium	536019	REFSOIL	Complete Genome
GCA_000177615.2	phylum,class,order,family,genus	Actinomycetota,Actinomycetes,Frankiales,Frankiaceae,Protofrankia	2716812	REFSOIL	Complete Genome
GCA_000217835.1	phylum,class,order,family,genus	Bacillota,Bacilli,Bacillales,Bacillaceae,Heyndrickxia	941639	REFSOIL	Complete Genome
GCA_000147835.3	phylum,class,order,family,genus	Pseudomonadota,Alphaproteobacteria,Sphingomonadales,Sphingomonadaceae,Sphingobium	690566	REFSOIL	Complete Genome
GCA_000147795.3	phylum,class,order,family,genus	Pseudomonadota,Alphaproteobacteria,Hyphomicrobiales,Rhizobiaceae,Sinorhizobium	693982	REFSOIL	Complete Genome
GCA_000215085.1	phylum,class,order,family,genus	Bacillota,Clostridia,Eubacteriales,Peptococcaceae,Desulforamulus	696281	REFSOIL	Complete Genome
GCA_000253295.1	phylum,class,order,family,genus	Pseudomonadota,Alphaproteobacteria,Hyphomicrobiales,Hyphomicrobiaceae,Hyphomicrobium	717785	REFSOIL	Complete Genome
GCA_000219215.1	phylum,class,order,family,genus	Pseudomonadota,Betaproteobacteria,Burkholderiales,Burkholderiaceae,Cupriavidus	1042878	REFSOIL	Complete Genome
GCA_000253355.1	phylum,class,order,family,genus	Actinomycetota,Actinomycetes,Mycobacteriales,Mycobacteriaceae,Mycobacterium	572418	REFSOIL	Complete Genome
GCA_000219705.1	phylum,class,order,family,genus	Pseudomonadota,Gammaproteobacteria,Pseudomonadales,Pseudomonadaceae,Pseudomonas	1042876	REFSOIL	Complete Genome
GCA_000219785.1	phylum,class,order,family,genus	Bacillota,Bacilli,Lactobacillales,Lactobacillaceae,Leuconostoc	979982	REFSOIL	Complete Genome
GCA_000217815.1	phylum,class,order,family,genus	Thermotogota,Thermotogae,Thermotogales,Thermotogaceae,Pseudothermotoga	688269	REFSOIL	Complete Genome
GCA_000219045.1	phylum,class,order,family,genus	Pseudomonadota,Gammaproteobacteria,Thiotrichales,Francisellaceae,Francisella	573569	REFSOIL	Complete Genome
GCA_000218915.1	phylum,class,order,family,genus	Bacillota,Bacilli,Bacillales,Paenibacillaceae,Paenibacillus	1036673	REFSOIL	Complete Genome
GCA_000218855.1	phylum,class,order,family,genus	Bacillota,Clostridia,Eubacteriales,Clostridiaceae,Clostridium	991791	REFSOIL	Complete Genome
GCA_000218565.1	phylum,class,order,family,genus	Pseudomonadota,Alphaproteobacteria,Hyphomicrobiales,Nitrobacteraceae,Afipia	504832	REFSOIL	Complete Genome
GCA_000253275.1	phylum,class,order,family,genus	Bacteroidota,Flavobacteriia,Flavobacteriales,Flavobacteriaceae,Flavobacterium	1034807	REFSOIL	Complete Genome
GCA_000283515.1	phylum,class,order,family,genus	Pseudomonadota,Alphaproteobacteria,Sphingomonadales,Sphingomonadaceae,Sphingobium	627192	REFSOIL	Complete Genome
GCA_000177195.2	phylum,class,order,family,genus	Actinomycetota,Actinomycetes,Kitasatosporales,Streptomycetaceae,Streptomyces	862751	REFSOIL	Complete Genome
GCA_000147815.3	phylum,class,order,family,genus	Actinomycetota,Actinomycetes,Kitasatosporales,Streptomycetaceae,Streptomyces	653045	REFSOIL	Complete Genome
GCA_000223885.1	phylum,class,order,family,genus	Pseudomonadota,Gammaproteobacteria,Lysobacterales,Lysobacteraceae,Stenotrophomonas	868597	REFSOIL	Complete Genome
GCA_000214095.3	phylum,class,order,family,genus	Pseudomonadota,Acidithiobacillia,Acidithiobacillales,Acidithiobacillaceae,Acidithiobacillus	743299	REFSOIL	Complete Genome
GCA_000179395.2	phylum,class,order,family,genus	Actinomycetota,Actinomycetes,Mycobacteriales,Corynebacteriaceae,Corynebacterium	858619	REFSOIL	Complete Genome
GCA_000221005.1	phylum,class,order,family,genus	Pseudomonadota,Alphaproteobacteria,Hyphomicrobiales,Brucellaceae,Brucella	520461	REFSOIL	Complete Genome
GCA_000221045.1	phylum,class,order,family,genus	Pseudomonadota,Betaproteobacteria,Burkholderiales,Oxalobacteraceae,Collimonas	1005048	REFSOIL	Complete Genome
GCA_000220625.1	phylum,class,order,family,genus	Bacteroidota,Flavobacteriia,Flavobacteriales,Flavobacteriaceae,Capnocytophaga	860228	REFSOIL	Complete Genome
GCA_000283535.1	phylum,class,order,family,genus	Pseudomonadota,Betaproteobacteria,Neisseriales,Chromobacteriaceae,Pseudogulbenkiania	748280	REFSOIL	Complete Genome
GCA_000269985.1	phylum,class,order,family,genus	Actinomycetota,Actinomycetes,Kitasatosporales,Streptomycetaceae,Kitasatospora	452652	REFSOIL	Complete Genome
GCA_000233915.4	phylum,class,order,family,genus	Pseudomonadota,Gammaproteobacteria,Lysobacterales,Lysobacteraceae,Pseudoxanthomonas	1045855	REFSOIL	Complete Genome
GCA_000237305.1	phylum,class,order,family,genus	Actinomycetota,Actinomycetes,Kitasatosporales,Streptomycetaceae,Streptantibioticus	1003195	REFSOIL	Complete Genome
GCA_000233775.1	phylum,class,order,family,genus	Synergistota,Synergistia,Synergistales,Thermovirgaceae,Thermovirga	580340	REFSOIL	Complete Genome
GCA_000227465.1	phylum,class,order,family,genus	Bacillota,Bacilli,Bacillales,Bacillaceae,Bacillus	1052585	REFSOIL	Complete Genome
GCA_000226315.1	phylum,class,order,family,genus	Bdellovibrionota,Bdellovibrionia,Bdellovibrionales,Pseudobdellovibrionaceae,Micavibrio	856793	REFSOIL	Complete Genome
GCA_000226295.1	phylum,class,order,family,genus	Acidobacteriota,Terriglobia,Terriglobales,Acidobacteriaceae,Chloracidobacterium	981222	REFSOIL	Complete Genome
GCA_000169195.2	phylum,class,order,family,genus	Bacillota,Bacilli,Bacillales,Bacillaceae,Heyndrickxia	345219	REFSOIL	Complete Genome
GCA_000210915.2	phylum,class,order,family,genus	Bdellovibrionota,Bacteriovoracia,Bacteriovoracales,Halobacteriovoraceae,Halobacteriovorax	862908	REFSOIL	Complete Genome
GCA_000237365.1	phylum,class,order,family,genus	Pseudomonadota,Alphaproteobacteria,Rhodospirillales,Azospirillaceae,Azospirillum	1064539	REFSOIL	Chromosome
GCA_000240075.2	phylum,class,order,family,genus	Bacteroidota,Flavobacteriia,Flavobacteriales,Flavobacteriaceae,Flavobacterium	1041826	REFSOIL	Complete Genome
GCA_000240325.1	phylum,class,order,family,genus	Pseudomonadota,Gammaproteobacteria,Enterobacterales,Enterobacteriaceae,Klebsiella	1006551	REFSOIL	Complete Genome
GCA_000246855.1	phylum,class,order,family,genus	Bacteroidota,Chitinophagia,Chitinophagales,Chitinophagaceae,Niastella	700598	REFSOIL	Complete Genome
GCA_000230895.3	phylum,class,order,family,genus	Actinomycetota,Actinomycetes,Mycobacteriales,Mycobacteriaceae,Mycolicibacterium	710685	REFSOIL	Complete Genome
GCA_000092385.1	phylum,class,order,family,genus	Actinomycetota,Actinomycetes,Kitasatosporales,Streptomycetaceae,Streptomyces	749414	REFSOIL	Complete Genome
GCA_000235605.1	phylum,class,order,family,genus	Bacillota,Clostridia,Eubacteriales,Desulfitobacteriaceae,Desulfosporosinus	768706	REFSOIL	Complete Genome
GCA_000236665.1	phylum,class,order,family,genus	Pseudomonadota,Betaproteobacteria,Rhodocyclales,Rhodocyclaceae,Azospira	640081	REFSOIL	Complete Genome
GCA_000239975.1	phylum,class,order,family,genus	Pseudomonadota,Gammaproteobacteria,Enterobacterales,Enterobacteriaceae,Enterobacter	299767	REFSOIL	Complete Genome
GCA_000283695.1	phylum,class,order,family,genus	Bacillota,Bacilli,Bacillales,Bacillaceae,Bacillus	1114958	REFSOIL	Complete Genome
GCA_000283675.1	phylum,class,order,family,genus	Bacillota,Bacilli,Bacillales,Bacillaceae,Bacillus	334406	REFSOIL	Complete Genome
GCA_000283655.1	phylum,class,order,family,genus	Pseudomonadota,Alphaproteobacteria,Rhodospirillales,Azospirillaceae,Azospirillum	862719	REFSOIL	Complete Genome
GCA_000255255.1	phylum,class,order,family,genus	Actinomycetota,Actinomycetes,Mycobacteriales,Corynebacteriaceae,Corynebacterium	698971	REFSOIL	Complete Genome
GCA_000236065.1	phylum,class,order,family,genus	Pseudomonadota,Betaproteobacteria,Burkholderiales,Burkholderiaceae,Burkholderia	1097668	REFSOIL	Complete Genome
GCA_000239195.1	phylum,class,order,family,genus	Bacillota,Bacilli,Bacillales,Bacillaceae,Bacillus	347495	REFSOIL	Complete Genome
GCA_000235585.1	phylum,class,order,family,genus	Bacillota,Bacilli,Bacillales,Paenibacillaceae,Paenibacillus	985665	REFSOIL	Complete Genome
GCA_000178955.2	phylum,class,order,family,genus	Acidobacteriota,Terriglobia,Terriglobales,Acidobacteriaceae,Granulicella	682795	REFSOIL	Complete Genome
GCA_000212675.2	phylum,class,order,family,genus	Thermodesulfobacteriota,Desulfovibrionia,Desulfovibrionales,Desulfovibrionaceae,Desulfocurvibacter	690850	REFSOIL	Complete Genome
GCA_000237085.1	phylum,class,order,family,genus	Bacillota,Clostridia,Eubacteriales,Oscillospiraceae,Acetivibrio	720554	REFSOIL	Complete Genome
GCA_000283895.1	phylum,class,order,family,genus	Pseudomonadota,Alphaproteobacteria,Hyphomicrobiales,Rhizobiaceae,Sinorhizobium	1117943	REFSOIL	Chromosome
GCA_000283875.1	phylum,class,order,family,genus	Pseudomonadota,Gammaproteobacteria,Enterobacterales,Erwiniaceae,Pantoea	1123863	REFSOIL	Complete Genome
GCA_000255175.1	phylum,class,order,family,genus	Actinomycetota,Actinomycetes,Mycobacteriales,Corynebacteriaceae,Corynebacterium	698963	REFSOIL	Complete Genome
GCA_000246835.1	phylum,class,order,family,genus	Bacillota,Bacilli,Lactobacillales,Streptococcaceae,Streptococcus	1069533	REFSOIL	Complete Genome
GCA_000235545.1	phylum,class,order,family,genus	Pseudomonadota,Gammaproteobacteria,Enterobacterales,Enterobacteriaceae,Salmonella	1081093	REFSOIL	Complete Genome
GCA_000237065.1	phylum,class,order,family,genus	Pseudomonadota,Gammaproteobacteria,Pseudomonadales,Pseudomonadaceae,Pseudomonas	1114970	REFSOIL	Complete Genome
GCA_000245535.1	phylum,class,order,family,genus	Pseudomonadota,Gammaproteobacteria,Enterobacterales,Enterobacteriaceae,Salmonella	1132507	REFSOIL	Complete Genome
GCA_000239175.1	phylum,class,order,family,genus	Pseudomonadota,Gammaproteobacteria,Legionellales,Legionellaceae,Legionella	933093	REFSOIL	Complete Genome
GCA_000027025.1	phylum,class,order,family,genus	Pseudomonadota,Gammaproteobacteria,Enterobacterales,Enterobacteriaceae,Salmonella	568708	REFSOIL	Complete Genome
GCA_000241935.1	phylum,class,order,family,genus	Actinomycetota,Actinomycetes,Mycobacteriales,Corynebacteriaceae,Corynebacterium	698973	REFSOIL	Complete Genome
GCA_000284035.1	phylum,class,order,family,genus	Actinomycetota,Actinomycetes,Mycobacteriales,Nocardiaceae,Nocardia	1127134	REFSOIL	Complete Genome
GCA_000284015.1	phylum,class,order,family,genus	Actinomycetota,Actinomycetes,Geodermatophilales,Geodermatophilaceae,Blastococcus	1146883	REFSOIL	Complete Genome
GCA_000283735.1	phylum,class,order,family,genus	Pseudomonadota,Gammaproteobacteria,Enterobacterales,Enterobacteriaceae,Salmonella	718274	REFSOIL	Complete Genome
GCA_000277125.1	phylum,class,order,family,genus	Actinomycetota,Actinomycetes,Mycobacteriales,Mycobacteriaceae,Mycobacterium	487521	REFSOIL	Complete Genome
GCA_000188735.1	phylum,class,order,family,genus	Pseudomonadota,Gammaproteobacteria,Enterobacterales,Enterobacteriaceae,Salmonella	909946	REFSOIL	Complete Genome
GCA_000250655.1	phylum,class,order,family,genus	Bacillota,Bacilli,Bacillales,Paenibacillaceae,Paenibacillus	1116391	REFSOIL	Complete Genome
GCA_000247605.1	phylum,class,order,family,genus	Bacillota,Clostridia,Eubacteriales,Eubacteriaceae,Acetobacterium	931626	REFSOIL	Complete Genome
GCA_000213635.1	phylum,class,order,family,genus	Pseudomonadota,Gammaproteobacteria,Enterobacterales,Enterobacteriaceae,Salmonella	990282	REFSOIL	Complete Genome
GCA_000247715.1	phylum,class,order,family,genus	Actinomycetota,Actinomycetes,Mycobacteriales,Gordoniaceae,Gordonia	1112204	REFSOIL	Complete Genome
GCA_000022165.1	phylum,class,order,family,genus	Pseudomonadota,Gammaproteobacteria,Enterobacterales,Enterobacteriaceae,Salmonella	588858	REFSOIL	Complete Genome
GCA_000284415.2	phylum,class,order,family,genus	Pseudomonadota,Alphaproteobacteria,Rhodospirillales,Rhodospirillaceae,Pararhodospirillum	1150469	REFSOIL	Complete Genome
GCA_000255535.1	phylum,class,order,family,genus	Pseudomonadota,Gammaproteobacteria,Enterobacterales,Yersiniaceae,Rahnella	1151116	REFSOIL	Complete Genome
GCA_000255935.1	phylum,class,order,family,genus	Actinomycetota,Actinomycetes,Mycobacteriales,Corynebacteriaceae,Corynebacterium	1117942	REFSOIL	Complete Genome
GCA_000284395.1	phylum,class,order,family,genus	Bacillota,Bacilli,Bacillales,Bacillaceae,Bacillus	1155777	REFSOIL	Complete Genome
GCA_000284295.1	phylum,class,order,family,genus	Actinomycetota,Actinomycetes,Micromonosporales,Micromonosporaceae,Actinoplanes	512565	REFSOIL	Complete Genome
GCA_000284275.1	phylum,class,order,family,genus	Pseudomonadota,Alphaproteobacteria,Hyphomicrobiales,Nitrobacteraceae,Bradyrhizobium	1404864	REFSOIL	Complete Genome
GCA_000276825.1	phylum,class,order,family,genus	Actinomycetota,Actinomycetes,Mycobacteriales,Mycobacteriaceae,Mycobacterium	1138383	REFSOIL	Complete Genome
GCA_000277145.1	phylum,class,order,family,genus	Actinomycetota,Actinomycetes,Mycobacteriales,Mycobacteriaceae,Mycobacterium	1138382	REFSOIL	Complete Genome
GCA_000252875.1	phylum,class,order,family,genus	Pseudomonadota,Gammaproteobacteria,Enterobacterales,Enterobacteriaceae,Salmonella	1008297	REFSOIL	Complete Genome
GCA_000255295.1	phylum,class,order,family,genus	Myxococcota,Myxococcia,Myxococcales,Myxococcaceae,Corallococcus	1144275	REFSOIL	Complete Genome
GCA_000284315.1	phylum,class,order,family,genus	Nitrospirota,Nitrospiria,Nitrospirales,Nitrospiraceae,Leptospirillum	1162668	REFSOIL	Complete Genome
GCA_000164905.1	phylum,class,order,family,genus	Aquificota,Aquificia,Aquificales,Aquificaceae,Hydrogenobacter	608538	REFSOIL	Complete Genome
GCA_000010945.1	phylum,class,order,family,genus	Pseudomonadota,Alphaproteobacteria,Acetobacterales,Acetobacteraceae,Acetobacter	634458	REFSOIL	Complete Genome
GCA_000010865.1	phylum,class,order,family,genus	Pseudomonadota,Alphaproteobacteria,Acetobacterales,Acetobacteraceae,Acetobacter	634454	REFSOIL	Complete Genome
GCA_000010845.1	phylum,class,order,family,genus	Pseudomonadota,Alphaproteobacteria,Acetobacterales,Acetobacteraceae,Acetobacter	634453	REFSOIL	Complete Genome
GCA_000010965.1	phylum,class,order,family,genus	Pseudomonadota,Alphaproteobacteria,Acetobacterales,Acetobacteraceae,Acetobacter	634459	REFSOIL	Complete Genome
GCA_000010925.1	phylum,class,order,family,genus	Pseudomonadota,Alphaproteobacteria,Acetobacterales,Acetobacteraceae,Acetobacter	634457	REFSOIL	Complete Genome
GCA_000010905.1	phylum,class,order,family,genus	Pseudomonadota,Alphaproteobacteria,Acetobacterales,Acetobacteraceae,Acetobacter	634456	REFSOIL	Complete Genome
GCA_000010885.1	phylum,class,order,family,genus	Pseudomonadota,Alphaproteobacteria,Acetobacterales,Acetobacteraceae,Acetobacter	634455	REFSOIL	Complete Genome
GCA_000235405.3	phylum,class,order,family,genus	Thermotogota,Thermotogae,Thermotogales,Fervidobacteriaceae,Fervidobacterium	771875	REFSOIL	Complete Genome
GCA_000284375.1	phylum,class,order,family,genus	Pseudomonadota,Alphaproteobacteria,Hyphomicrobiales,Nitrobacteraceae,Bradyrhizobium	1037409	REFSOIL	Complete Genome
GCA_000192885.1	phylum,class,order,family,genus	Pseudomonadota,Alphaproteobacteria,Hyphomicrobiales,Brucellaceae,Brucella	703352	REFSOIL	Complete Genome
GCA_000227485.1	phylum,class,order,family,genus	Bacillota,Bacilli,Bacillales,Bacillaceae,Bacillus	1052588	REFSOIL	Complete Genome
GCA_000221645.1	phylum,class,order,family,genus	Bacillota,Bacilli,Bacillales,Bacillaceae,Bacillus	1034836	REFSOIL	Complete Genome
GCA_000204275.1	phylum,class,order,family,genus	Bacillota,Bacilli,Bacillales,Bacillaceae,Bacillus	1001582	REFSOIL	Complete Genome
GCA_000193355.1	phylum,class,order,family,genus	Bacillota,Bacilli,Bacillales,Bacillaceae,Bacillus	541229	REFSOIL	Complete Genome
GCA_000190515.1	phylum,class,order,family,genus	Bacillota,Bacilli,Bacillales,Bacillaceae,Bacillus	930170	REFSOIL	Complete Genome
GCA_000195515.1	phylum,class,order,family,genus	Bacillota,Bacilli,Bacillales,Bacillaceae,Bacillus	999891	REFSOIL	Complete Genome
GCA_000222975.1	phylum,class,order,family,genus	Pseudomonadota,Gammaproteobacteria,Enterobacterales,Yersiniaceae,Yersinia	1035377	REFSOIL	Complete Genome
GCA_000209795.2	phylum,class,order,family,genus	Bacillota,Bacilli,Bacillales,Bacillaceae,Bacillus	645657	REFSOIL	Complete Genome
GCA_000144935.3	phylum,class,order,family,genus	Actinomycetota,Actinomycetes,Mycobacteriales,Corynebacteriaceae,Corynebacterium	679896	REFSOIL	Complete Genome
GCA_000166115.1	phylum,class,order,family,genus	Thermodesulfobacteriota,Desulfovibrionia,Desulfovibrionales,Desulfovibrionaceae,Nitratidesulfovibrio	573059	REFSOIL	Complete Genome
GCA_000026985.1	phylum,class,order,family,genus	Pseudomonadota,Gammaproteobacteria,Enterobacterales,Erwiniaceae,Erwinia	644651	REFSOIL	Chromosome
GCA_000253195.1	phylum,class,order,family,genus	Bacillota,Clostridia,Eubacteriales,Clostridiaceae,Clostridium	941968	REFSOIL	Complete Genome
GCA_000165815.1	phylum,class,order,family,genus	Pseudomonadota,Gammaproteobacteria,Enterobacterales,Erwiniaceae,Erwinia	215689	REFSOIL	Complete Genome
GCA_000223375.1	phylum,class,order,family,genus	Pseudomonadota,Alphaproteobacteria,Rhodobacterales,Roseobacteraceae,Ketogulonicigenium	759362	REFSOIL	Complete Genome
GCA_000218265.1	phylum,class,order,family,genus	Pseudomonadota,Alphaproteobacteria,Hyphomicrobiales,Rhizobiaceae,Sinorhizobium	707241	REFSOIL	Complete Genome
GCA_000147775.3	phylum,class,order,family,genus	Pseudomonadota,Alphaproteobacteria,Hyphomicrobiales,Rhizobiaceae,Sinorhizobium	698936	REFSOIL	Complete Genome
GCA_000215645.1	phylum,class,order,family,genus	Actinomycetota,Actinomycetes,Mycobacteriales,Corynebacteriaceae,Corynebacterium	945711	REFSOIL	Complete Genome
GCA_000191905.1	phylum,class,order,family,genus	Bacillota,Clostridia,Eubacteriales,Clostridiaceae,Clostridium	863638	REFSOIL	Complete Genome
GCA_000270125.2	phylum,class,order,family,genus	Pseudomonadota,Gammaproteobacteria,Enterobacterales,Erwiniaceae,Pantoea	932677	REFSOIL	Complete Genome
GCA_000195555.1	phylum,class,order,family,genus	Pseudomonadota,Gammaproteobacteria,Thiotrichales,Francisellaceae,Francisella	622488	REFSOIL	Complete Genome
GCA_000168695.2	phylum,class,order,family,genus	Bacillota,Bacilli,Bacillales,Listeriaceae,Listeria	393133	REFSOIL	Complete Genome
GCA_000237325.1	phylum,class,order,family,genus	Bacillota,Bacilli,Bacillales,Paenibacillaceae,Paenibacillus	1052684	REFSOIL	Complete Genome
GCA_000218305.1	phylum,class,order,family,genus	Bacillota,Bacilli,Bacillales,Listeriaceae,Listeria	1030009	REFSOIL	Complete Genome
GCA_000195105.1	phylum,class,order,family,genus	Pseudomonadota,Gammaproteobacteria,Pseudomonadales,Pseudomonadaceae,Stutzerimonas	996285	REFSOIL	Complete Genome
GCA_000209755.1	phylum,class,order,family,genus	Bacillota,Bacilli,Bacillales,Listeriaceae,Listeria	563174	REFSOIL	Complete Genome
GCA_000183645.1	phylum,class,order,family,genus	Pseudomonadota,Gammaproteobacteria,Pseudomonadales,Pseudomonadaceae,Pseudomonas	931281	REFSOIL	Complete Genome
GCA_000210155.1	phylum,class,order,family,genus	Thermodesulfobacteriota,Desulfuromonadia,Geobacterales,Geobacteraceae,Geobacter	663917	REFSOIL	Complete Genome
GCA_000195535.1	phylum,class,order,family,genus	Pseudomonadota,Gammaproteobacteria,Thiotrichales,Francisellaceae,Francisella	984129	REFSOIL	Complete Genome
GCA_000284555.1	phylum,class,order,family,genus	Pseudomonadota,Gammaproteobacteria,Pseudomonadales,Pseudomonadaceae,Pseudomonas	1089456	REFSOIL	Complete Genome
GCA_000233875.1	phylum,class,order,family,genus	Pseudomonadota,Gammaproteobacteria,Enterobacterales,Enterobacteriaceae,Escherichia	885276	REFSOIL	Complete Genome
GCA_000215325.1	phylum,class,order,family,genus	Pseudomonadota,Betaproteobacteria,Burkholderiales,Burkholderiaceae,Ralstonia	1031711	REFSOIL	Complete Genome
GCA_000226155.1	phylum,class,order,family,genus	Pseudomonadota,Gammaproteobacteria,Pseudomonadales,Pseudomonadaceae,Pseudomonas	941193	REFSOIL	Complete Genome
GCA_000168575.2	phylum,class,order,family,genus	Bacillota,Bacilli,Bacillales,Listeriaceae,Listeria	393126	REFSOIL	Complete Genome
GCA_000231175.1	phylum,class,order,family,genus	Spirochaetota,Spirochaetia,Leptospirales,Leptospiraceae,Leptospira	573825	REFSOIL	Complete Genome
GCA_000168595.2	phylum,class,order,family,genus	Bacillota,Bacilli,Bacillales,Listeriaceae,Listeria	393127	REFSOIL	Complete Genome
GCA_000168635.2	phylum,class,order,family,genus	Bacillota,Bacilli,Bacillales,Listeriaceae,Listeria	393130	REFSOIL	Complete Genome
GCA_000427195.1	phylum,class,order,family,genus	Pseudomonadota,Betaproteobacteria,Burkholderiales,Burkholderiaceae,Ralstonia	859655	REFSOIL	Chromosome
GCA_000258535.2	phylum,class,order,family,genus	Bacillota,Bacilli,Bacillales,Paenibacillaceae,Paenibacillus	997761	REFSOIL	Complete Genome
GCA_000284595.1	phylum,class,order,family,genus	Pseudomonadota,Gammaproteobacteria,Lysobacterales,Lysobacteraceae,Stenotrophomonas	1163399	REFSOIL	Complete Genome
GCA_000284515.1	phylum,class,order,family,genus	Bacillota,Bacilli,Bacillales,Bacillaceae,Halobacillus	866895	REFSOIL	Complete Genome
GCA_000242635.3	phylum,class,order,family,genus	Bacteroidota,Sphingobacteriia,Sphingobacteriales,Sphingobacteriaceae,Solitalea	929556	REFSOIL	Complete Genome
GCA_000245355.1	phylum,class,order,family,genus	Actinomycetota,Actinomycetes,Kitasatosporales,Streptomycetaceae,Streptomyces	1133850	REFSOIL	Complete Genome
GCA_000237145.1	phylum,class,order,family,genus	Actinomycetota,Actinomycetes,Micromonosporales,Micromonosporaceae,Actinoplanes	134676	REFSOIL	Complete Genome
GCA_000252445.1	phylum,class,order,family,genus	Deinococcota,Deinococci,Deinococcales,Deinococcaceae,Deinococcus	745776	REFSOIL	Complete Genome
GCA_000259365.1	phylum,class,order,family,genus	Bacillota,Bacilli,Bacillales,Bacillaceae,Bacillus	1127744	REFSOIL	Complete Genome
GCA_000258885.1	phylum,class,order,family,genus	Bacillota,Bacilli,Bacillales,Bacillaceae,Bacillus	768494	REFSOIL	Complete Genome
GCA_000258145.1	phylum,class,order,family,genus	Pseudomonadota,Gammaproteobacteria,Enterobacterales,Enterobacteriaceae,Escherichia	566546	REFSOIL	Complete Genome
GCA_000264665.2	phylum,class,order,family,genus	Pseudomonadota,Gammaproteobacteria,Pseudomonadales,Pseudomonadaceae,Pseudomonas	231023	REFSOIL	Complete Genome
GCA_000262325.2	phylum,class,order,family,genus	Pseudomonadota,Gammaproteobacteria,Pseudomonadales,Pseudomonadaceae,Pseudomonas	1037911	REFSOIL	Complete Genome
GCA_000260925.1	phylum,class,order,family,genus	Pseudomonadota,Gammaproteobacteria,Enterobacterales,Pectobacteriaceae,Pectobacterium	1905730	REFSOIL	Complete Genome
GCA_000306785.1	phylum,class,order,family,genus	Actinomycetota,Actinomycetes,Geodermatophilales,Geodermatophilaceae,Modestobacter	477641	REFSOIL	Complete Genome
GCA_000265425.1	phylum,class,order,family,genus	Acidobacteriota,Terriglobia,Terriglobales,Acidobacteriaceae,Terriglobus	926566	REFSOIL	Complete Genome
GCA_000265295.1	phylum,class,order,family,genus	Campylobacterota,Epsilonproteobacteria,Campylobacterales,Sulfurospirillaceae,Sulfurospirillum	760154	REFSOIL	Complete Genome
GCA_000219915.3	phylum,class,order,family,genus	Pseudomonadota,Betaproteobacteria,Burkholderiales,Alcaligenaceae,Advenella	1036672	REFSOIL	Complete Genome
GCA_000262385.1	phylum,class,order,family,genus	Bacillota,Bacilli,Bacillales,Bacillaceae,Bacillus	1155777	REFSOIL,RHIZTAES	Complete Genome
GCA_000262695.1	phylum,class,order,family,genus	Pseudomonadota,Betaproteobacteria,Burkholderiales,Burkholderiaceae,Burkholderia	416344	REFSOIL	Complete Genome
GCA_000265205.2	phylum,class,order,family,genus	Pseudomonadota,Alphaproteobacteria,Hyphomicrobiales,Rhizobiaceae,Sinorhizobium	1185652	REFSOIL	Chromosome
GCA_000306865.1	phylum,class,order,family,genus	Pseudomonadota,Gammaproteobacteria,Legionellales,Legionellaceae,Legionella	91891	REFSOIL	Complete Genome
GCA_000306845.1	phylum,class,order,family,genus	Pseudomonadota,Gammaproteobacteria,Legionellales,Legionellaceae,Legionella	91891	REFSOIL	Complete Genome
GCA_000255115.3	phylum,class,order,family,genus	Bacillota,Clostridia,Eubacteriales,Desulfitobacteriaceae,Desulfosporosinus	646529	REFSOIL	Complete Genome
GCA_000267545.1	phylum,class,order,family,genus	Pseudomonadota,Gammaproteobacteria,Pseudomonadales,Pseudomonadaceae,Stutzerimonas	1196835	REFSOIL	Complete Genome
GCA_000266905.1	phylum,class,order,family,genus	Actinomycetota,Actinomycetes,Mycobacteriales,Mycobacteriaceae,Mycolicibacterium	710421	REFSOIL	Complete Genome
GCA_000243155.3	phylum,class,order,family,genus	Bacillota,Clostridia,Eubacteriales,Desulfitobacteriaceae,Desulfitobacterium	756499	REFSOIL	Complete Genome
GCA_000271325.1	phylum,class,order,family,genus	Bacillota,Bacilli,Bacillales,Caryophanaceae,Solibacillus	1002809	REFSOIL	Complete Genome
GCA_000235765.3	phylum,class,order,family,genus	Pseudomonadota,Gammaproteobacteria,Enterobacterales,Enterobacteriaceae,Enterobacter	1104326	REFSOIL	Complete Genome
GCA_000271365.1	phylum,class,order,family,genus	Pseudomonadota,Gammaproteobacteria,Pseudomonadales,Pseudomonadaceae,Pseudomonas	1093787	REFSOIL	Complete Genome
GCA_000277735.2	phylum,class,order,family,genus	Actinomycetota,Actinomycetes,Mycobacteriales,Mycobacteriaceae,Mycobacterium	83332	REFSOIL	Complete Genome
GCA_000292705.1	phylum,class,order,family,genus	Bacillota,Bacilli,Bacillales,Bacillaceae,Bacillus	1217737	REFSOIL	Complete Genome
GCA_000304315.1	phylum,class,order,family,genus	Pseudomonadota,Alphaproteobacteria,Hyphomicrobiales,Methylocystaceae,Methylocystis	187303	REFSOIL	Complete Genome
GCA_000231385.3	phylum,class,order,family,genus	Bacillota,Clostridia,Eubacteriales,Desulfitobacteriaceae,Desulfosporosinus	768704	REFSOIL	Complete Genome
GCA_000292915.1	phylum,class,order,family,genus	Pseudomonadota,Betaproteobacteria,Burkholderiales,Burkholderiaceae,Burkholderia	1009846	REFSOIL	Complete Genome
GCA_000292415.1	phylum,class,order,family,genus	Bacillota,Bacilli,Bacillales,Bacillaceae,Bacillus	1217984	REFSOIL	Complete Genome
GCA_000292455.1	phylum,class,order,family,genus	Bacillota,Bacilli,Bacillales,Bacillaceae,Bacillus	1218175	REFSOIL	Complete Genome
GCA_000283295.1	phylum,class,order,family,genus	Actinomycetota,Actinomycetes,Mycobacteriales,Mycobacteriaceae,Mycolicibacterium	246196	REFSOIL	Complete Genome
GCA_000282715.1	phylum,class,order,family,genus	Actinomycetota,Actinomycetes,Pseudonocardiales,Pseudonocardiaceae,Amycolatopsis	713604	REFSOIL	Complete Genome
GCA_000279165.1	phylum,class,order,family,genus	Pseudomonadota,Gammaproteobacteria,Pseudomonadales,Pseudomonadaceae,Stutzerimonas	1123519	REFSOIL	Complete Genome
GCA_000277775.2	phylum,class,order,family,genus	Actinomycetota,Actinomycetes,Mycobacteriales,Mycobacteriaceae,Mycobacteroides	1198627	REFSOIL	Complete Genome
GCA_000307615.1	phylum,class,order,family,genus	Bacillota,Bacilli,Bacillales,Listeriaceae,Listeria	879088	REFSOIL	Complete Genome
GCA_000197755.2	phylum,class,order,family,genus	Bacillota,Bacilli,Bacillales,Listeriaceae,Listeria	932919	REFSOIL	Complete Genome
GCA_000210815.2	phylum,class,order,family,genus	Bacillota,Bacilli,Bacillales,Listeriaceae,Listeria	932920	REFSOIL	Complete Genome
GCA_000210795.2	phylum,class,order,family,genus	Bacillota,Bacilli,Bacillales,Listeriaceae,Listeria	863767	REFSOIL	Chromosome
GCA_000307025.1	phylum,class,order,family,genus	Bacillota,Bacilli,Bacillales,Listeriaceae,Listeria	882095	REFSOIL	Complete Genome
GCA_000307005.1	phylum,class,order,family,genus	Bacillota,Bacilli,Bacillales,Listeriaceae,Listeria	882020	REFSOIL	Complete Genome
GCA_000306905.1	phylum,class,order,family,genus	Bacillota,Bacilli,Bacillales,Listeriaceae,Listeria	879089	REFSOIL	Complete Genome
GCA_000143885.2	phylum,class,order,family,genus	Actinomycetota,Actinomycetes,Mycobacteriales,Gordoniaceae,Gordonia	337191	REFSOIL	Complete Genome
GCA_000294635.1	phylum,class,order,family,genus	Pseudomonadota,Betaproteobacteria,Burkholderiales,Burkholderiaceae,Burkholderia	1229785	REFSOIL	Complete Genome
GCA_000294535.1	phylum,class,order,family,genus	Pseudomonadota,Gammaproteobacteria,Enterobacterales,Pectobacteriaceae,Pectobacterium	1218933	REFSOIL	Complete Genome
GCA_000299235.1	phylum,class,order,family,genus	Nitrospirota,Nitrospiria,Nitrospirales,Nitrospiraceae,Leptospirillum	1048260	REFSOIL	Complete Genome
GCA_000298515.2	phylum,class,order,family,genus	Chlamydiota,Chlamydiia,Chlamydiales,Chlamydiaceae,Chlamydia	1218358	REFSOIL	Complete Genome
GCA_000250675.3	phylum,class,order,family,genus	Actinomycetota,Actinomycetes,Mycobacteriales,Nocardiaceae,Nocardia	1133849	REFSOIL	Complete Genome
GCA_000307085.1	phylum,class,order,family,genus	Bacillota,Bacilli,Bacillales,Listeriaceae,Listeria	882094	REFSOIL	Complete Genome
GCA_000306985.1	phylum,class,order,family,genus	Bacillota,Bacilli,Bacillales,Listeriaceae,Listeria	879090	REFSOIL	Complete Genome
GCA_000304415.1	phylum,class,order,family,genus	Pseudomonadota,Alphaproteobacteria,Hyphomicrobiales,Rhizobiaceae,Sinorhizobium	1230587	REFSOIL	Complete Genome
GCA_000300095.1	phylum,class,order,family,genus	Pseudomonadota,Betaproteobacteria,Burkholderiales,Burkholderiaceae,Paraburkholderia	1229205	REFSOIL	Complete Genome
GCA_000300475.1	phylum,class,order,family,genus	Bacillota,Bacilli,Bacillales,Bacillaceae,Bacillus	1195464	REFSOIL	Complete Genome
GCA_000299355.1	phylum,class,order,family,genus	Bacillota,Tissierellia,Tissierellales,Gottschalkiaceae,Gottschalkia	1128398	REFSOIL	Complete Genome
GCA_000295655.1	phylum,class,order,family,genus	Bacteroidota,Flavobacteriia,Flavobacteriales,Weeksellaceae,Riemerella	1228997	REFSOIL	Complete Genome
GCA_000302555.4	phylum,class,order,family,genus	Campylobacterota,Epsilonproteobacteria,Campylobacterales,Campylobacteraceae,Campylobacter	1201032	REFSOIL	Complete Genome
GCA_000318015.1	phylum,class,order,family,genus	Pseudomonadota,Betaproteobacteria,Burkholderiales,Alcaligenaceae,Bordetella	568707	REFSOIL	Complete Genome
GCA_000317895.1	phylum,class,order,family,genus	Bdellovibrionota,Bdellovibrionia,Bdellovibrionales,Pseudobdellovibrionaceae,Bdellovibrio	1069642	REFSOIL	Complete Genome
GCA_000316175.1	phylum,class,order,family,genus	Pseudomonadota,Gammaproteobacteria,Pseudomonadales,Pseudomonadaceae,Pseudomonas	1207075	REFSOIL	Complete Genome
GCA_000307165.1	phylum,class,order,family,genus	Bacillota,Bacilli,Bacillales,Bacillaceae,Amphibacillus	698758	REFSOIL	Complete Genome
GCA_000306745.1	phylum,class,order,family,genus	Bacillota,Bacilli,Bacillales,Bacillaceae,Bacillus	527021	REFSOIL	Complete Genome
GCA_000305775.1	phylum,class,order,family,genus	Bacillota,Clostridia,Eubacteriales,Desulfitobacteriaceae,Dehalobacter	1147129	REFSOIL	Complete Genome
GCA_000305815.1	phylum,class,order,family,genus	Bacillota,Clostridia,Eubacteriales,Desulfitobacteriaceae,Dehalobacter	1131462	REFSOIL	Complete Genome
GCA_000253235.1	phylum,class,order,family,genus	Actinomycetota,Actinomycetes,Kitasatosporales,Streptomycetaceae,Streptomyces	953739	REFSOIL	Chromosome
GCA_000302535.1	phylum,class,order,family,genus	Pseudomonadota,Betaproteobacteria,Burkholderiales,Comamonadaceae,Acidovorax	358220	REFSOIL	Complete Genome
GCA_000328705.1	phylum,class,order,family,genus	Actinomycetota,Actinomycetes,Pseudonocardiales,Pseudonocardiaceae,Saccharothrix	1179773	REFSOIL	Complete Genome
GCA_000317105.1	phylum,class,order,family,genus	Cyanobacteriota,Cyanophyceae,Oscillatoriales,Oscillatoriaceae,Oscillatoria	56110	REFSOIL	Complete Genome
GCA_000317125.1	phylum,class,order,family,genus	Cyanobacteriota,Cyanophyceae,Chroococcidiopsidales,Chroococcidiopsidaceae,Chroococcidiopsis	251229	REFSOIL	Complete Genome
GCA_000317025.1	phylum,class,order,family,genus	Cyanobacteriota,Cyanophyceae,Pleurocapsales,Hyellaceae,Pleurocapsa	118163	REFSOIL	Complete Genome
GCA_000317085.1	phylum,class,order,family,genus	Cyanobacteriota,Cyanophyceae,Synechococcales,Synechococcaceae,Synechococcus	1173263	REFSOIL	Complete Genome
GCA_000317065.1	phylum,class,order,family,genus	Cyanobacteriota,Cyanophyceae,Pseudanabaenales,Pseudanabaenaceae,Pseudanabaena	82654	REFSOIL	Complete Genome
GCA_000316605.1	phylum,class,order,family,genus	Cyanobacteriota,Cyanophyceae,Chroococcales,Geminocystaceae,Picosynechococcus	111781	REFSOIL	Complete Genome
GCA_000316625.1	phylum,class,order,family,genus	Cyanobacteriota,Cyanophyceae,Nostocales,Nostocaceae,Nostoc	317936	REFSOIL	Complete Genome
GCA_000316665.1	phylum,class,order,family,genus	Cyanobacteriota,Cyanophyceae,Nostocales,Rivulariaceae,Rivularia	373994	REFSOIL	Complete Genome
GCA_000316685.1	phylum,class,order,family,genus	Cyanobacteriota,Cyanophyceae,Synechococcales,Synechococcaceae,Synechococcus	195253	REFSOIL	Complete Genome
GCA_000317575.1	phylum,class,order,family,genus	Cyanobacteriota,Cyanophyceae,Pleurocapsales,Dermocarpellaceae,Stanieria	111780	REFSOIL	Complete Genome
GCA_000317555.1	phylum,class,order,family,genus	Cyanobacteriota,Cyanophyceae,Chroococcales,Chroococcaceae,Gloeocapsa	1173026	REFSOIL	Complete Genome
GCA_000317535.1	phylum,class,order,family,genus	Cyanobacteriota,Cyanophyceae,Nostocales,Nostocaceae,Cylindrospermum	56107	REFSOIL	Chromosome
GCA_000317045.1	phylum,class,order,family,genus	Cyanobacteriota,Cyanophyceae,Geitlerinematales,Geitlerinemataceae,Geitlerinema	1173025	REFSOIL	Complete Genome
GCA_000319475.1	phylum,class,order,family,genus	Bacillota,Bacilli,Bacillales,Bacillaceae,Bacillus	1225788	REFSOIL	Complete Genome
GCA_000317835.1	phylum,class,order,family,genus	Deinococcota,Deinococci,Deinococcales,Deinococcaceae,Deinococcus	937777	REFSOIL	Complete Genome
GCA_000317615.1	phylum,class,order,family,genus	Cyanobacteriota,Cyanophyceae,Synechococcales,Synechococcaceae,Dactylococcopsis	13035	REFSOIL	Complete Genome
GCA_000317675.1	phylum,class,order,family,genus	Cyanobacteriota,Cyanophyceae,Chroococcales,Geminocystaceae,Cyanobacterium	755178	REFSOIL	Complete Genome
GCA_000317515.1	phylum,class,order,family,genus	Cyanobacteriota,Cyanophyceae,Coleofasciculales,Coleofasciculaceae,Allocoleopsis	1173027	REFSOIL	Complete Genome
GCA_000317475.1	phylum,class,order,family,genus	Cyanobacteriota,Cyanophyceae,Oscillatoriales,Oscillatoriaceae,Oscillatoria	179408	REFSOIL	Complete Genome
GCA_000331445.1	phylum,class,order,family,genus	Actinomycetota,Actinomycetes,Mycobacteriales,Mycobacteriaceae,Mycobacterium	1138877	REFSOIL	Complete Genome
GCA_000332735.1	phylum,class,order,family,genus	Bacillota,Bacilli,Bacillales,Staphylococcaceae,Staphylococcus	1194526	REFSOIL	Complete Genome
GCA_000230995.3	phylum,class,order,family,genus	Pseudomonadota,Alphaproteobacteria,Hyphomicrobiales,Phyllobacteriaceae,Mesorhizobium	754035	REFSOIL	Complete Genome
GCA_000331735.1	phylum,class,order,family,genus	Myxococcota,Myxococcia,Myxococcales,Myxococcaceae,Myxococcus	1278073	REFSOIL	Complete Genome
GCA_000330885.1	phylum,class,order,family,genus	Pseudomonadota,Alphaproteobacteria,Hyphomicrobiales,Rhizobiaceae,Rhizobium	698761	REFSOIL	Complete Genome
GCA_000327065.1	phylum,class,order,family,genus	Pseudomonadota,Gammaproteobacteria,Pseudomonadales,Pseudomonadaceae,Stutzerimonas	644801	REFSOIL	Complete Genome
GCA_000243135.3	phylum,class,order,family,genus	Bacillota,Clostridia,Eubacteriales,Desulfitobacteriaceae,Desulfitobacterium	871963	REFSOIL	Complete Genome
GCA_000242455.3	phylum,class,order,family,genus	Planctomycetota,Planctomycetia,Isosphaerales,Isosphaeraceae,Singulisphaera	886293	REFSOIL	Complete Genome
GCA_000227705.3	phylum,class,order,family,genus	Bacillota,Bacilli,Bacillales,Paenibacillaceae,Thermobacillus	717605	REFSOIL	Complete Genome
GCA_000320385.2	phylum,class,order,family,genus	Pseudomonadota,Alphaproteobacteria,Hyphomicrobiales,Rhizobiaceae,Sinorhizobium	1235461	REFSOIL	Complete Genome
GCA_000338755.1	phylum,class,order,family,genus	Bacillota,Bacilli,Bacillales,Bacillaceae,Bacillus	1279365	REFSOIL	Complete Genome
GCA_000336425.1	phylum,class,order,family,genus	Pseudomonadota,Gammaproteobacteria,Enterobacterales,Yersiniaceae,Serratia	435998	REFSOIL	Complete Genome
GCA_000336405.1	phylum,class,order,family,genus	Bacillota,Bacilli,Lactobacillales,Enterococcaceae,Enterococcus	1158600	REFSOIL	Complete Genome
GCA_000341665.1	phylum,class,order,family,genus	Bacillota,Bacilli,Bacillales,Bacillaceae,Bacillus	1286404	REFSOIL	Complete Genome
GCA_000242855.2	phylum,class,order,family,genus	Bacillota,Bacilli,Bacillales,Bacillaceae,Bacillus	1091041	REFSOIL	Complete Genome
GCA_000340885.1	phylum,class,order,family,genus	Bacillota,Clostridia,Eubacteriales,Clostridiaceae,Clostridium	931276	REFSOIL	Complete Genome
GCA_000341345.1	phylum,class,order,family,genus	Actinomycetota,Actinomycetes,Mycobacteriales,Corynebacteriaceae,Corynebacterium	1121362	REFSOIL	Complete Genome
GCA_000338735.1	phylum,class,order,family,genus	Bacillota,Bacilli,Bacillales,Bacillaceae,Bacillus	1233100	REFSOIL	Complete Genome
GCA_000336445.1	phylum,class,order,family,genus	Bacillota,Bacilli,Bacillales,Anoxybacillaceae,Geobacillus	1233873	REFSOIL	Complete Genome
GCA_000336465.1	phylum,class,order,family,genus	Pseudomonadota,Gammaproteobacteria,Pseudomonadales,Pseudomonadaceae,Pseudomonas	1282356	REFSOIL	Complete Genome
GCA_000382905.1	phylum,class,order,family,genus	Actinomycetota,Actinomycetes,Mycobacteriales,Corynebacteriaceae,Corynebacterium	1204414	REFSOIL	Complete Genome
GCA_000344785.1	phylum,class,order,family,genus	Actinomycetota,Actinomycetes,Mycobacteriales,Corynebacteriaceae,Corynebacterium	1121353	REFSOIL	Complete Genome
GCA_000349945.1	phylum,class,order,family,genus	Pseudomonadota,Betaproteobacteria,Rhodocyclales,Zoogloeaceae,Azoarcus	748247	REFSOIL	Complete Genome
GCA_000349325.1	phylum,class,order,family,genus	Actinomycetota,Actinomycetes,Kitasatosporales,Streptomycetaceae,Streptomyces	1214101	REFSOIL	Chromosome
GCA_000344745.1	phylum,class,order,family,genus	Bacillota,Bacilli,Bacillales,Bacillaceae,Bacillus	1147161	REFSOIL	Complete Genome
GCA_000344805.1	phylum,class,order,family,genus	Pseudomonadota,Alphaproteobacteria,Hyphomicrobiales,Nitrobacteraceae,Bradyrhizobium	1245469	REFSOIL	Complete Genome
GCA_000342265.1	phylum,class	Pseudomonadota,Betaproteobacteria	543913	REFSOIL	Complete Genome
GCA_000341695.1	phylum,class,order,family,genus	Chloroflexota,Dehalococcoidia,Dehalococcoidales,Dehalococcoidaceae,Dehalococcoides	1193806	REFSOIL	Complete Genome
GCA_000341655.1	phylum,class,order,family,genus	Chloroflexota,Dehalococcoidia,Dehalococcoidales,Dehalococcoidaceae,Dehalococcoides	1193807	REFSOIL	Complete Genome
GCA_000286435.2	phylum,class,order,family,genus	Pseudomonadota,Gammaproteobacteria,Enterobacterales,Morganellaceae,Morganella	1124991	REFSOIL	Complete Genome
GCA_000347675.2	phylum,class,order,family,genus	Pseudomonadota,Alphaproteobacteria,Sphingomonadales,Sphingomonadaceae,Sphingomonas	745310	REFSOIL	Complete Genome
GCA_000346065.1	phylum,class,order,family,genus	Pseudomonadota,Alphaproteobacteria,Hyphomicrobiales,Rhizobiaceae,Sinorhizobium	1286640	REFSOIL	Complete Genome
GCA_000349795.1	phylum,class,order,family,genus	Bacillota,Bacilli,Bacillales,Bacillaceae,Bacillus	1302650	REFSOIL	Complete Genome
GCA_000349845.1	phylum,class,order,family,genus	Pseudomonadota,Gammaproteobacteria,Pseudomonadales,Pseudomonadaceae,Pseudomonas	1294143	REFSOIL	Complete Genome
GCA_000348725.1	phylum,class,order,family,genus	Bdellovibrionota,Bdellovibrionia,Bdellovibrionales,Pseudobdellovibrionaceae,Pseudobdellovibrio	1184267	REFSOIL	Complete Genome
GCA_000348745.1	phylum,class,order,family,genus	Bdellovibrionota,Bdellovibrionia,Bdellovibrionales,Pseudobdellovibrionaceae,Micavibrio	349215	REFSOIL	Complete Genome
GCA_000348785.1	phylum,class,order,family,genus	Actinomycetota,Acidimicrobiia,Acidimicrobiales,Ilumatobacteraceae,Ilumatobacter	1313172	REFSOIL	Complete Genome
GCA_000230695.3	phylum,class,order,family,genus	Pseudomonadota,Gammaproteobacteria,Lysobacterales,Rhodanobacteraceae,Rhodanobacter	666685	REFSOIL	Complete Genome
GCA_000348545.1	phylum,class,order,family,genus	Pseudomonadota,Betaproteobacteria,Burkholderiales,Burkholderiaceae,Ralstonia	1262456	REFSOIL	Chromosome
GCA_000349885.2	phylum,class,order,family,genus	Bacillota,Clostridia,Eubacteriales,Oscillospiraceae,Thermoclostridium	1121335	REFSOIL	Complete Genome
GCA_000385525.1	phylum,class,order,family,genus	Pseudomonadota,Betaproteobacteria,Burkholderiales,Burkholderiaceae,Burkholderia	1249661	REFSOIL	Complete Genome
GCA_000230975.3	phylum,class,order,family,genus	Pseudomonadota,Alphaproteobacteria,Hyphomicrobiales,Hyphomicrobiaceae,Hyphomicrobium	670307	REFSOIL	Complete Genome
GCA_000242895.3	phylum,class,order,family,genus	Bacillota,Bacilli,Bacillales,Bacillaceae,Bacillus	666686	REFSOIL	Complete Genome
GCA_000380365.1	phylum,class,order,family,genus	Pseudomonadota,Gammaproteobacteria,Pseudomonadales,Pseudomonadaceae,Azotobacter	1283331	REFSOIL	Complete Genome
GCA_000380335.1	phylum,class,order,family,genus	Pseudomonadota,Gammaproteobacteria,Pseudomonadales,Pseudomonadaceae,Azotobacter	1283330	REFSOIL	Complete Genome
GCA_000367425.1	phylum,class,order,family,genus	Pseudomonadota,Gammaproteobacteria,Enterobacterales,Enterobacteriaceae,Raoultella	1286170	REFSOIL	Complete Genome
GCA_000364805.1	phylum,class,order,family,genus	Actinomycetota,Actinomycetes,Kitasatosporales,Streptomycetaceae,Streptomyces	1265601	REFSOIL	Complete Genome
GCA_000359525.1	phylum,class,order,family,genus	Actinomycetota,Actinomycetes,Kitasatosporales,Streptomycetaceae,Streptomyces	1886	REFSOIL	Complete Genome
GCA_000359505.1	phylum,class,order,family,genus	Pseudomonadota,Gammaproteobacteria,Pseudomonadales,Pseudomonadaceae,Pseudomonas	1280938	REFSOIL	Complete Genome
GCA_000340845.1	phylum,class,order,family,genus	Actinomycetota,Actinomycetes,Kitasatosporales,Streptomycetaceae,Streptomyces	1203460	REFSOIL	Complete Genome
GCA_000410575.1	phylum,class,order,family,genus	Pseudomonadota,Gammaproteobacteria,Pseudomonadales,Pseudomonadaceae,Pseudomonas	1331671	REFSOIL	Complete Genome
GCA_000408885.1	phylum,class,order,family,genus	Bacillota,Bacilli,Bacillales,Bacillaceae,Bacillus	766760	REFSOIL	Complete Genome
GCA_000397205.1	phylum,class,order,family,genus	Pseudomonadota,Gammaproteobacteria,Pseudomonadales,Pseudomonadaceae,Pseudomonas	1124983	REFSOIL	Complete Genome
GCA_000390085.1	phylum,class,order,family,genus	Actinomycetota,Actinomycetes,Mycobacteriales,Mycobacteriaceae,Mycobacterium	1199187	REFSOIL	Complete Genome
GCA_000389635.1	phylum,class,order,family,genus	Bacillota,Clostridia,Eubacteriales,Clostridiaceae,Clostridium	86416	REFSOIL	Complete Genome
GCA_000389965.1	phylum,class,order,family,genus	Actinomycetota,Actinomycetes,Micromonosporales,Micromonosporaceae,Actinoplanes	649831	REFSOIL	Complete Genome
GCA_000385945.1	phylum,class,order,family,genus	Actinomycetota,Actinomycetes,Kitasatosporales,Streptomycetaceae,Streptomyces	1303692	REFSOIL	Complete Genome
GCA_000233715.3	phylum,class,order,family,genus	Bacillota,Clostridia,Eubacteriales,Desulfallaceae,Desulfoscipio	767817	REFSOIL	Complete Genome
GCA_000385905.1	phylum,class,order,family,genus	Pseudomonadota,Gammaproteobacteria,Enterobacterales,Enterobacteriaceae,Salmonella	527001	REFSOIL	Complete Genome
GCA_000427095.1	phylum,class,order,family,genus	Armatimonadota,Chthonomonadia,Chthonomonadales,Chthonomonadaceae,Chthonomonas	1303518	REFSOIL	Chromosome
GCA_000176835.2	phylum,class,order,family,genus	Pseudomonadota,Gammaproteobacteria,Enterobacterales,Yersiniaceae,Serratia	682634	REFSOIL	Complete Genome
GCA_000414035.1	phylum,class,order,family,genus	Pseudomonadota,Gammaproteobacteria,Pseudomonadales,Pseudomonadaceae,Pseudomonas	1340851	REFSOIL	Complete Genome
GCA_000410515.1	phylum,class,order,family,genus	Pseudomonadota,Gammaproteobacteria,Enterobacterales,Enterobacteriaceae,Enterobacter	1166130	REFSOIL	Complete Genome
GCA_000438825.1	phylum,class,order,family,genus	Pseudomonadota,Gammaproteobacteria,Enterobacterales,Yersiniaceae,Serratia	1348660	REFSOIL	Complete Genome
GCA_000422085.1	phylum,class,order,family,genus	Pseudomonadota,Gammaproteobacteria,Enterobacterales,Yersiniaceae,Serratia	1346614	REFSOIL	Complete Genome
GCA_000419425.1	phylum,class,order,family,genus	Pseudomonadota,Gammaproteobacteria,Moraxellales,Moraxellaceae,Acinetobacter	1096997	REFSOIL	Complete Genome
GCA_000419405.1	phylum,class,order,family,genus	Pseudomonadota,Gammaproteobacteria,Moraxellales,Moraxellaceae,Acinetobacter	1096996	REFSOIL	Complete Genome
GCA_000419385.1	phylum,class,order,family,genus	Pseudomonadota,Gammaproteobacteria,Moraxellales,Moraxellaceae,Acinetobacter	1096995	REFSOIL	Complete Genome
GCA_000418365.1	phylum,class,order,family,genus	Actinomycetota,Actinomycetes,Mycobacteriales,Corynebacteriaceae,Corynebacterium	1200352	REFSOIL	Complete Genome
GCA_000418325.1	phylum,order,family,genus	Myxococcota,Polyangiales,Polyangiaceae,Sorangium	1254432	REFSOIL	Complete Genome
GCA_000723785.1	phylum,class,order,family,genus	Pseudomonadota,Alphaproteobacteria,Acetobacterales,Acetobacteraceae,Acetobacter	1266844	REFSOIL	Complete Genome
GCA_000445995.2	phylum,class,order,family,genus	Bacillota,Bacilli,Bacillales,Anoxybacillaceae,Geobacillus	1921421	REFSOIL	Complete Genome
GCA_000455585.1	phylum,class,order,family,genus	Bacillota,Bacilli,Bacillales,Bacillaceae,Bacillus	1150476	REFSOIL	Complete Genome
GCA_000454045.1	phylum,class,order,family,genus	Actinomycetota,Actinomycetes,Mycobacteriales,Nocardiaceae,Rhodococcus	1136179	REFSOIL	Complete Genome
GCA_000444995.1	phylum,class,order,family,genus	Pseudomonadota,Alphaproteobacteria,Rhodobacterales,Paracoccaceae,Paracoccus	1367847	REFSOIL	Complete Genome
GCA_000444875.1	phylum,class,order,family,genus	Actinomycetota,Actinomycetes,Kitasatosporales,Streptomycetaceae,Streptomyces	1214242	REFSOIL	Complete Genome
GCA_000444425.1	phylum,class,order,family,genus	Pseudomonadota,Gammaproteobacteria,Enterobacterales,Morganellaceae,Proteus	1266738	REFSOIL	Complete Genome
GCA_000442435.1	phylum,class,order,family,genus	Pseudomonadota,Alphaproteobacteria,Hyphomicrobiales,Rhizobiaceae,Rhizobium	1328306	REFSOIL	Complete Genome
GCA_000442415.1	phylum,class,order,family,genus	Pseudomonadota,Gammaproteobacteria,Enterobacterales,Enterobacteriaceae,Salmonella	877468	REFSOIL	Complete Genome
GCA_000427215.1	phylum,order,family,genus	Mycoplasmatota,Mycoplasmoidales,Metamycoplasmataceae,Mesomycoplasma	754503	REFSOIL	Complete Genome
GCA_000494775.2	phylum,class,order,family,genus	Campylobacterota,Epsilonproteobacteria,Campylobacterales,Campylobacteraceae,Campylobacter	1358410	REFSOIL	Complete Genome
GCA_000157895.2	phylum,class,order,family,genus	Actinomycetota,Actinomycetes,Mycobacteriales,Mycobacteriaceae,Mycobacterium	557599	REFSOIL	Complete Genome
GCA_000494915.1	phylum,class,order,family,genus	Pseudomonadota,Gammaproteobacteria,Pseudomonadales,Pseudomonadaceae,Pseudomonas	69328	REFSOIL	Complete Genome
GCA_000494835.1	phylum,class,order,family,genus	Bacillota,Bacilli,Bacillales,Bacillaceae,Bacillus	1412898	REFSOIL	Complete Genome
GCA_000494755.1	phylum,class,order,family,genus	Actinomycetota,Actinomycetes,Micromonosporales,Micromonosporaceae,Actinoplanes	1246995	REFSOIL	Complete Genome
GCA_000474015.1	phylum,class,order,family,genus	Pseudomonadota,Gammaproteobacteria,Enterobacterales,Enterobacteriaceae,Klebsiella	1244085	REFSOIL	Complete Genome
GCA_000473995.1	phylum,class,order,family,genus	Bacillota,Clostridia,Eubacteriales,Clostridiaceae,Clostridium	1345695	REFSOIL	Complete Genome
GCA_000471925.1	phylum,class,order,family,genus	Pseudomonadota,Betaproteobacteria,Burkholderiales,Burkholderiaceae,Ralstonia	1366050	REFSOIL	Complete Genome
GCA_000470865.1	phylum,class,order,family,genus	Bacillota,Bacilli,Bacillales,Staphylococcaceae,Staphylococcus	1194085	REFSOIL	Complete Genome
GCA_000463015.1	phylum,class,order,family,genus	Pseudomonadota,Betaproteobacteria,Burkholderiales,Comamonadaceae,Variovorax	1246301	REFSOIL	Complete Genome
GCA_000507205.2	phylum,class,order,family,genus	Bacillota,Bacilli,Bacillales,Paenibacillaceae,Paenibacillus	1429244	REFSOIL	Complete Genome
GCA_000590495.2	phylum,class,order,family,genus	Pseudomonadota,Betaproteobacteria,Burkholderiales,Burkholderiaceae,Pandoraea	1416914	REFSOIL	Complete Genome
GCA_000508205.1	phylum,class,order,family,genus	Pseudomonadota,Gammaproteobacteria,Pseudomonadales,Pseudomonadaceae,Pseudomonas	1415630	REFSOIL	Complete Genome
GCA_000504105.1	phylum,class,order,family,genus	Thermotogota,Thermotogae,Thermotogales,Thermotogaceae,Pseudothermotoga	1123384	REFSOIL	Complete Genome
GCA_000504045.1	phylum,class,order,family,genus	Pseudomonadota,Gammaproteobacteria,Pseudomonadales,Pseudomonadaceae,Pseudomonas	1415629	REFSOIL	Complete Genome
GCA_000503895.1	phylum,class,order,family,genus	Pseudomonadota,Alphaproteobacteria,Hyphomicrobiales,Hyphomicrobiaceae,Hyphomicrobium	1029756	REFSOIL	Complete Genome
GCA_000497525.2	phylum,class,order,family,genus	Bacillota,Bacilli,Bacillales,Bacillaceae,Bacillus	529122	REFSOIL	Complete Genome
GCA_000499365.1	phylum,class,order,family,genus	Chloroflexota,Dehalococcoidia,Dehalococcoidales,Dehalococcoidaceae,Dehalococcoides	1388758	REFSOIL	Complete Genome
GCA_000496635.1	phylum,class,order,genus	Bacillota,Bacilli,Bacillales,Exiguobacterium	1399115	REFSOIL	Complete Genome
GCA_000496285.1	phylum,class,order,family,genus	Bacillota,Bacilli,Bacillales,Bacillaceae,Bacillus	1415784	REFSOIL	Complete Genome
GCA_000331385.1	phylum,class,order,family,genus	Pseudomonadota,Gammaproteobacteria,Pseudomonadales,Pseudomonadaceae,Pseudomonas	1260626	REFSOIL	Chromosome
GCA_000213055.1	phylum,class,order,family,genus	Actinomycetota,Actinomycetes,Kitasatosporales,Streptomycetaceae,Streptomyces	355249	REFSOIL	Chromosome
GCA_000512275.1	phylum,class,order,family,genus	Pseudomonadota,Gammaproteobacteria,Pseudomonadales,Pseudomonadaceae,Pseudomonas	1395516	REFSOIL	Chromosome
GCA_000510325.1	phylum,class,order,family,genus	Pseudomonadota,Gammaproteobacteria,Pseudomonadales,Pseudomonadaceae,Pseudomonas	1435058	REFSOIL	Complete Genome
GCA_000510305.1	phylum,class,order,family,genus	Pseudomonadota,Gammaproteobacteria,Pseudomonadales,Pseudomonadaceae,Pseudomonas	1427342	REFSOIL	Complete Genome
GCA_000510285.1	phylum,class,order,family,genus	Pseudomonadota,Gammaproteobacteria,Pseudomonadales,Pseudomonadaceae,Pseudomonas	1435044	REFSOIL	Complete Genome
GCA_000508265.1	phylum,class,order,family,genus	Bacillota,Bacilli,Bacillales,Bacillaceae,Bacillus	1415165	REFSOIL	Complete Genome
GCA_000439225.1	phylum,class,order,family,genus	Pseudomonadota,Alphaproteobacteria,Hyphomicrobiales,Rhizobiaceae,Agrobacterium	1300225	REFSOIL	Chromosome
GCA_000470885.1	phylum,class,order,family,genus	Actinomycetota,Actinomycetes,Mycobacteriales,Nocardiaceae,Rhodococcus	191292	REFSOIL	Chromosome
GCA_000454545.1	phylum,class,order,family,genus	Pseudomonadota,Gammaproteobacteria,Lysobacterales,Lysobacteraceae,Xanthomonas	1219375	REFSOIL	Chromosome
GCA_000512775.2	phylum,class,order,family,genus	Bacillota,Bacilli,Bacillales,Bacillaceae,Bacillus	673518	REFSOIL	Complete Genome
GCA_000512835.2	phylum,class,order,family,genus	Bacillota,Bacilli,Bacillales,Bacillaceae,Bacillus	743835	REFSOIL	Complete Genome
GCA_000474725.1	phylum,class,order,family,genus	Pseudomonadota,Alphaproteobacteria,Hyphomicrobiales,Phyllobacteriaceae,Mesorhizobium	682633	REFSOIL	Chromosome
GCA_000671315.1	phylum,class,order,family,genus	Pseudomonadota,Betaproteobacteria,Burkholderiales,Burkholderiaceae,Ralstonia	1457195	REFSOIL	Chromosome
GCA_000671335.1	phylum,class,order,family,genus	Pseudomonadota,Betaproteobacteria,Burkholderiales,Burkholderiaceae,Ralstonia	1394180	REFSOIL	Chromosome
GCA_000559005.1	phylum,class,order,family,genus	Bacillota,Bacilli,Bacillales,Bacillaceae,Bacillus	1412844	REFSOIL	Chromosome
GCA_000558985.1	phylum,class,order,family,genus	Bacillota,Bacilli,Bacillales,Bacillaceae,Bacillus	1412842	REFSOIL	Chromosome
GCA_000558965.1	phylum,class,order,family,genus	Bacillota,Bacilli,Bacillales,Bacillaceae,Bacillus	1412843	REFSOIL	Chromosome
GCA_000572125.1	phylum,class,order,family,genus	Actinomycetota,Actinomycetes,Mycobacteriales,Mycobacteriaceae,Mycobacterium	1010834	REFSOIL	Complete Genome
GCA_000525675.1	phylum,class,order,family,genus	Bdellovibrionota,Bdellovibrionia,Bdellovibrionales,Pseudobdellovibrionaceae,Bdellovibrio	765869	REFSOIL	Complete Genome
GCA_000576085.2	phylum,class,order,family,genus	Pseudomonadota,Alphaproteobacteria,Acetobacterales,Acetobacteraceae,Granulibacter	364410	REFSOIL	Complete Genome
GCA_000737515.1	phylum,class,order,family,genus	Bacteroidota,Cytophagia,Cytophagales,Hymenobacteraceae,Hymenobacter	1356852	REFSOIL	Complete Genome
GCA_000717535.1	phylum,class,order,family,genus	Bacillota,Bacilli,Bacillales,Bacillaceae,Bacillus	1261129	REFSOIL	Complete Genome
GCA_000706745.1	phylum,class,order,family,genus	Pseudomonadota,Betaproteobacteria,Burkholderiales,Burkholderiaceae,Burkholderia	1249667	REFSOIL	Complete Genome
GCA_000706725.1	phylum,class,order,family,genus	Bacillota,Bacilli,Bacillales,Bacillaceae,Shouchella	1246626	REFSOIL	Complete Genome
GCA_000612505.1	phylum,class,order,family,genus	Bacillota,Bacilli,Bacillales,Paenibacillaceae,Paenibacillus	1268072	REFSOIL	Complete Genome
GCA_000599545.1	phylum,class,order,family,genus	Actinomycetota,Actinomycetes,Mycobacteriales,Nocardiaceae,Rhodococcus	543736	REFSOIL	Complete Genome
GCA_000521505.1	phylum,class,order,family,genus	Pseudomonadota,Betaproteobacteria,Burkholderiales,Alcaligenaceae,Advenella	1247726	REFSOIL	Complete Genome
GCA_000512165.1	phylum,class,order,family,genus	Pseudomonadota,Gammaproteobacteria,Enterobacterales,Enterobacteriaceae,Klebsiella	1123862	REFSOIL	Complete Genome
GCA_000512205.2	phylum,class,order,family,genus	Pseudomonadota,Alphaproteobacteria,Sphingomonadales,Sphingomonadaceae,Sphingomonas	1123269	REFSOIL	Complete Genome
GCA_000698845.1	phylum,class,order,family,genus	Pseudomonadota,Alphaproteobacteria,Hyphomicrobiales,Rhizobiaceae,Rhizobium	1301032	REFSOIL	Complete Genome
GCA_000698805.1	phylum,class,order,family,genus	Pseudomonadota,Gammaproteobacteria,Lysobacterales,Lysobacteraceae,Xylella	155920	REFSOIL	Complete Genome
GCA_000685725.1	phylum,class,order,family,genus	Bacillota,Bacilli,Bacillales,Bacillaceae,Bacillus	1423138	REFSOIL	Complete Genome
GCA_000600055.1	phylum,class,order,family,genus	Pseudomonadota,Alphaproteobacteria,Hyphomicrobiales,Brucellaceae,Brucella	1004954	REFSOIL	Complete Genome
GCA_000597985.1	phylum,class,order,family,genus	Bacillota,Bacilli,Bacillales,Paenibacillaceae,Paenibacillus	1413214	REFSOIL	Complete Genome
GCA_000583955.1	phylum,class,order,family,genus	Pseudomonadota,Gammaproteobacteria,Pseudomonadales,Pseudomonadaceae,Pseudomonas	1408273	REFSOIL	Chromosome
GCA_000583105.1	phylum,class,order,family,genus	Bacillota,Bacilli,Bacillales,Bacillaceae,Bacillus	1392837	REFSOIL	Complete Genome
GCA_000523235.1	phylum,class,order,family,genus	Actinomycetota,Actinomycetes,Mycobacteriales,Nocardiaceae,Nocardia	1415166	REFSOIL	Complete Genome
GCA_000473305.1	phylum,class,order	Bacteroidota,Bacteroidia,Bacteroidales	1400053	REFSOIL	Complete Genome
GCA_000520015.2	phylum,class,order,family,genus	Pseudomonadota,Gammaproteobacteria,Enterobacterales,Yersiniaceae,Chania	1441930	REFSOIL	Complete Genome
GCA_000724625.1	phylum,class,order,family,genus	Armatimonadota,Fimbriimonadia,Fimbriimonadales,Fimbriimonadaceae,Fimbriimonas	661478	REFSOIL	Complete Genome
GCA_000706685.1	phylum,class,order,family,genus	Bacillota,Bacilli,Bacillales,Staphylococcaceae,Staphylococcus	1288	REFSOIL	Complete Genome
GCA_000568815.1	phylum,class,order,family,genus	Campylobacterota,Epsilonproteobacteria,Campylobacterales,Sulfurospirillaceae,Sulfurospirillum	1150621	REFSOIL	Complete Genome
GCA_000565155.1	phylum,class,order,family,genus	Bacillota,Bacilli,Bacillales,Listeriaceae,Listeria	1457190	REFSOIL	Complete Genome
GCA_000525635.1	phylum,class,order,family,genus	Actinomycetota,Actinomycetes,Pseudonocardiales,Pseudonocardiaceae,Kutzneria	1449976	REFSOIL	Complete Genome
GCA_000520875.1	phylum,class,order,family,genus	Pseudomonadota,Alphaproteobacteria,Hyphomicrobiales,Rhizobiaceae,Rhizobium	1033991	REFSOIL	Complete Genome
GCA_000517605.1	phylum,class,order,family,genus	Pseudomonadota,Alphaproteobacteria,Hyphomicrobiales,Rhizobiaceae,Rhizobium	754523	REFSOIL	Complete Genome
GCA_000517305.1	phylum,class,order,family,genus	Pseudomonadota,Gammaproteobacteria,Pseudomonadales,Pseudomonadaceae,Pseudomonas	1441629	REFSOIL	Complete Genome
GCA_000512895.1	phylum,class,order,family,genus	Bacillota,Clostridia,Eubacteriales,Desulfitobacteriaceae,Dehalobacter	871738	REFSOIL	Complete Genome
GCA_000706705.1	phylum,class,order,family,genus	Bacillota,Bacilli,Bacillales,Bacillaceae,Bacillus	1404258	REFSOIL	Complete Genome
GCA_000695975.1	phylum,class,order,family,genus	Nitrospirota,Nitrospiria,Nitrospirales,Nitrospiraceae,Leptospirillum	1441628	REFSOIL	Complete Genome
GCA_000632985.1	phylum,class,order,family,genus	Pseudomonadota,Alphaproteobacteria,Rickettsiales,Anaplasmataceae,Neorickettsia	1286528	REFSOIL	Complete Genome
GCA_000600015.1	phylum,class,order,family,genus	Bacillota,Bacilli,Bacillales,Listeriaceae,Listeria	1639	REFSOIL	Complete Genome
GCA_000597865.1	phylum,class,order,family,genus	Bacillota,Clostridia,Peptostreptococcales,Peptoclostridiaceae,Peptoclostridium	1286171	REFSOIL	Complete Genome
GCA_000590475.1	phylum,class,order,family,genus	Pseudomonadota,Gammaproteobacteria,Pseudomonadales,Pseudomonadaceae,Stutzerimonas	316	REFSOIL	Complete Genome
GCA_000585995.1	phylum,class,order,family,genus	Pseudomonadota,Gammaproteobacteria,Pseudomonadales,Pseudomonadaceae,Pseudomonas	930166	REFSOIL	Complete Genome
GCA_000583045.1	phylum,class,order,family,genus	Pseudomonadota,Alphaproteobacteria,Hyphomicrobiales,Rhizobiaceae,Ensifer	1416753	REFSOIL	Chromosome
GCA_000582515.1	phylum,class,order,family,genus	Pseudomonadota,Gammaproteobacteria,Enterobacterales,Yersiniaceae,Yersinia	367190	REFSOIL	Complete Genome
GCA_000576515.1	phylum,class,order,family,genus	Pseudomonadota,Alphaproteobacteria,Hyphomicrobiales,Rhizobiaceae,Agrobacterium	1435057	REFSOIL	Chromosome
GCA_000681515.2	phylum,class,order,family,genus	Bacillota,Bacilli,Bacillales,Listeriaceae,Listeria	1639	REFSOIL	Complete Genome
GCA_000604065.3	phylum,class,order,family,genus	Pseudomonadota,Betaproteobacteria,Burkholderiales,Burkholderiaceae,Pandoraea	93220	REFSOIL	Complete Genome
GCA_000747545.1	phylum,class,order,family,genus	Bacillota,Bacilli,Bacillales,Bacillaceae,Bacillus	570416	REFSOIL	Complete Genome
GCA_000746505.1	phylum,class,order,family,genus	Bacillota,Bacilli,Bacillales,Staphylococcaceae,Staphylococcus	1280	REFSOIL	Complete Genome
GCA_000695235.1	phylum,class,order,family,genus	Actinomycetota,Actinomycetes,Kitasatosporales,Streptomycetaceae,Streptomyces	1971	REFSOIL	Complete Genome
GCA_000661955.1	phylum,class,order,family,genus	Pseudomonadota,Gammaproteobacteria,Lysobacterales,Lysobacteraceae,Stenotrophomonas	216778	REFSOIL	Chromosome
GCA_000661935.1	phylum,class,order,family,genus	Pseudomonadota,Alphaproteobacteria,Hyphomicrobiales,Nitrobacteraceae,Bradyrhizobium	476282	REFSOIL	Chromosome
GCA_000661895.1	phylum,class,order,family,genus	Actinomycetota,Rubrobacteria,Rubrobacterales,Rubrobacteraceae,Rubrobacter	42256	REFSOIL	Complete Genome
GCA_000648515.1	phylum,class,order,family,genus	Pseudomonadota,Gammaproteobacteria,Enterobacterales,Enterobacteriaceae,Citrobacter	1333848	REFSOIL	Complete Genome
GCA_000632395.1	phylum,class,order,family,genus	Pseudomonadota,Gammaproteobacteria,Enterobacterales,Enterobacteriaceae,Enterobacter	1421338	REFSOIL	Complete Genome
GCA_000742895.1	phylum,class,order,family,genus	Bacillota,Bacilli,Bacillales,Bacillaceae,Bacillus	261591	REFSOIL	Complete Genome
GCA_000742875.1	phylum,class,order,family,genus	Bacillota,Bacilli,Bacillales,Bacillaceae,Bacillus	1392	REFSOIL	Chromosome
GCA_000742655.1	phylum,class,order,family,genus	Bacillota,Bacilli,Bacillales,Bacillaceae,Bacillus	1392	REFSOIL	Complete Genome
GCA_000740295.1	phylum,class,order,family,genus	Pseudomonadota,Alphaproteobacteria,Hyphomicrobiales,Brucellaceae,Brucella	235	REFSOIL	Complete Genome
GCA_000740195.1	phylum,class,order,family,genus	Pseudomonadota,Alphaproteobacteria,Hyphomicrobiales,Brucellaceae,Brucella	520455	REFSOIL	Complete Genome
GCA_000740135.1	phylum,class,order,family,genus	Pseudomonadota,Alphaproteobacteria,Hyphomicrobiales,Brucellaceae,Brucella	235	REFSOIL	Complete Genome
GCA_000739395.1	phylum,class,order,family,genus	Bacteroidota,Flavobacteriia,Flavobacteriales,Flavobacteriaceae,Flavobacterium	96345	REFSOIL	Complete Genome
GCA_000698295.1	phylum,class,order,family,genus	Pseudomonadota,Gammaproteobacteria,Pseudomonadales,Pseudomonadaceae,Pseudomonas	1495331	REFSOIL	Chromosome
GCA_000691605.1	phylum,class,order,family,genus	Bdellovibrionota,Bdellovibrionia,Bdellovibrionales,Pseudobdellovibrionaceae,Bdellovibrio	959	REFSOIL	Complete Genome
GCA_000691565.1	phylum,class,order,family,genus	Pseudomonadota,Gammaproteobacteria,Pseudomonadales,Pseudomonadaceae,Pseudomonas	303	REFSOIL	Complete Genome
GCA_000755805.1	phylum,class,order,family,genus	Pseudomonadota,Betaproteobacteria,Burkholderiales,Burkholderiaceae,Burkholderia	292	REFSOIL	Complete Genome
GCA_000755725.1	phylum,class,order,family,genus	Pseudomonadota,Betaproteobacteria,Burkholderiales,Burkholderiaceae,Burkholderia	95486	REFSOIL	Complete Genome
GCA_000740395.1	phylum,class,order,family,genus	Pseudomonadota,Alphaproteobacteria,Hyphomicrobiales,Brucellaceae,Brucella	520465	REFSOIL	Chromosome
GCA_000740375.1	phylum,class,order,family,genus	Pseudomonadota,Alphaproteobacteria,Hyphomicrobiales,Brucellaceae,Brucella	520450	REFSOIL	Complete Genome
GCA_000724485.1	phylum,class,order,family,genus	Bacillota,Bacilli,Bacillales,Bacillaceae,Bacillus	796606	REFSOIL	Complete Genome
GCA_000699525.1	phylum,class,order,family,genus	Bacillota,Bacilli,Bacillales,Bacillaceae,Bacillus	1221328	REFSOIL	Complete Genome
GCA_000699465.1	phylum,class,order,family,genus	Bacillota,Bacilli,Bacillales,Bacillaceae,Bacillus	1232554	REFSOIL	Complete Genome
GCA_000632475.2	phylum,class,order,family,genus	Pseudomonadota,Alphaproteobacteria,Rhodospirillales,Azospirillaceae,Azospirillum	2970906	REFSOIL	Complete Genome
GCA_000698865.1	phylum,class,order,family,genus	Pseudomonadota,Gammaproteobacteria,Pseudomonadales,Pseudomonadaceae,Pseudomonas	587753	REFSOIL	Complete Genome
GCA_000698475.1	phylum,class,order,family,genus	Actinomycetota,Actinomycetes,Mycobacteriales,Mycobacteriaceae,Mycobacterium	1249615	REFSOIL	Complete Genome
GCA_000756045.1	phylum,class,order,family,genus	Pseudomonadota,Betaproteobacteria,Burkholderiales,Burkholderiaceae,Paraburkholderia	266265	REFSOIL	Complete Genome
GCA_000756005.1	phylum,class,order,family,genus	Pseudomonadota,Betaproteobacteria,Burkholderiales,Burkholderiaceae,Burkholderia	87883	REFSOIL	Complete Genome
GCA_000754345.1	phylum,class,order,family,genus	Pseudomonadota,Gammaproteobacteria,Enterobacterales,Morganellaceae,Providencia	588	REFSOIL	Complete Genome
GCA_000742695.1	phylum,class,order,family,genus	Bacillota,Bacilli,Bacillales,Bacillaceae,Bacillus	1392	REFSOIL	Chromosome
GCA_000730425.1	phylum,class,order,family,genus	Pseudomonadota,Gammaproteobacteria,Pseudomonadales,Pseudomonadaceae,Pseudomonas	294	REFSOIL	Complete Genome
GCA_000730405.1	phylum,class,order,family,genus	Actinomycetota,Actinomycetes,Mycobacteriales,Corynebacteriaceae,Corynebacterium	1719	REFSOIL	Complete Genome
GCA_000725385.1	phylum,class,order,family,genus	Pseudomonadota,Gammaproteobacteria,Lysobacterales,Rhodanobacteraceae,Dyella	1217721	REFSOIL	Complete Genome
GCA_000725345.1	phylum,class,order,family,genus	Bacillota,Negativicutes,Selenomonadales,Sporomusaceae,Pelosinus	484770	REFSOIL	Complete Genome
GCA_000725325.1	phylum,class,order,family,genus	Bacillota,Bacilli,Bacillales,Bacillaceae,Bacillus	1392	REFSOIL	Complete Genome
GCA_000724525.1	phylum,class,order,family,genus	Pseudomonadota,Gammaproteobacteria,Enterobacterales,Enterobacteriaceae,Klebsiella	1134687	REFSOIL	Complete Genome
GCA_000577275.2	phylum,class,order,family,genus	Pseudomonadota,Alphaproteobacteria,Hyphomicrobiales,Rhizobiaceae,Rhizobium	348824	REFSOIL	Chromosome
GCA_000750315.1	phylum,class,order,family,genus	Pseudomonadota,Gammaproteobacteria,Enterobacterales,Yersiniaceae,Yersinia	633	REFSOIL	Complete Genome
GCA_000743015.1	phylum,class,order,family,genus	Bacillota,Bacilli,Lactobacillales,Streptococcaceae,Streptococcus	1314	REFSOIL	Complete Genome
GCA_000732965.1	phylum,class,order,family,genus	Pseudomonadota,Gammaproteobacteria,Enterobacterales,Enterobacteriaceae,Escherichia	155864	REFSOIL	Complete Genome
GCA_000731315.1	phylum,class,order,family,genus	Pseudomonadota,Alphaproteobacteria,Hyphomicrobiales,Rhizobiaceae,Neorhizobium	1028800	REFSOIL	Complete Genome
GCA_000731295.1	phylum,class,order,family,genus	Pseudomonadota,Alphaproteobacteria,Hyphomicrobiales,Rhizobiaceae,Neorhizobium	1028801	REFSOIL	Complete Genome
GCA_000723465.1	phylum,class,order,family,genus	Bacillota,Clostridia,Eubacteriales,Oscillospiraceae,Ruminococcus	1160721	REFSOIL	Complete Genome
GCA_000513215.1	phylum,class,order,family,genus	Pseudomonadota,Gammaproteobacteria,Enterobacterales,Yersiniaceae,Serratia	273526	REFSOIL	Complete Genome
GCA_001429805.1	phylum,class,order,family,genus	Actinomycetota,Actinomycetes,Kitasatosporales,Streptomycetaceae,Kitasatospora	1736486	RHIZATHA	Scaffold
GCA_001429785.1	phylum,class,order,family,genus	Pseudomonadota,Gammaproteobacteria,Lysobacterales,Lysobacteraceae,Lysobacter	1736606	RHIZATHA	Scaffold
GCA_001429745.1	phylum,class,order,family,genus	Pseudomonadota,Alphaproteobacteria,Hyphomicrobiales,Rhizobiaceae,Ensifer	1736502	RHIZATHA	Scaffold
GCA_001429765.1	phylum,class,order,family,genus	Bacteroidota,Flavobacteriia,Flavobacteriales,Flavobacteriaceae,Flavobacterium	1736605	RHIZATHA	Scaffold
GCA_001429725.1	phylum,class,order,family,genus	Pseudomonadota,Alphaproteobacteria,Hyphomicrobiales,Rhizobiaceae,Rhizobium	1736592	RHIZATHA	Scaffold
GCA_001429505.1	phylum,class,order,family,genus	Pseudomonadota,Alphaproteobacteria,Hyphomicrobiales,Boseaceae,Bosea	1736544	RHIZATHA	Scaffold
GCA_001429475.1	phylum,class,order,family,genus	Bacillota,Bacilli,Bacillales,Bacillaceae,Bacillus	1736451	RHIZATHA	Scaffold
GCA_001429465.1	phylum,class,order,family,genus	Bacillota,Bacilli,Bacillales,Bacillaceae,Bacillus	1736425	RHIZATHA	Scaffold
GCA_001429445.1	phylum,class,order,family,genus	Bacillota,Bacilli,Bacillales,Bacillaceae,Bacillus	1736608	RHIZATHA	Scaffold
GCA_001429415.1	phylum,class,order,family,genus	Pseudomonadota,Alphaproteobacteria,Hyphomicrobiales,Boseaceae,Bosea	1736583	RHIZATHA	Scaffold
GCA_001429395.1	phylum,class,order,family,genus	Pseudomonadota,Alphaproteobacteria,Hyphomicrobiales,Boseaceae,Bosea	1736524	RHIZATHA	Scaffold
GCA_001429385.1	phylum,class,order,family,genus	Bacillota,Bacilli,Bacillales,Bacillaceae,Bacillus	1736499	RHIZATHA	Scaffold
GCA_001429365.1	phylum,class,order,family,genus	Bacillota,Bacilli,Bacillales,Bacillaceae,Bacillus	1736468	RHIZATHA	Scaffold
GCA_001429345.1	phylum,class,order,family,genus	Pseudomonadota,Gammaproteobacteria,Lysobacterales,Lysobacteraceae,Lysobacter	1736613	RHIZATHA	Scaffold
GCA_001429295.1	phylum,class,order,family,genus	Bacteroidota,Flavobacteriia,Flavobacteriales,Flavobacteriaceae,Flavobacterium	1736610	RHIZATHA	Scaffold
GCA_001429315.1	phylum,class,order,family,genus	Pseudomonadota,Gammaproteobacteria,Lysobacterales,Lysobacteraceae,Lysobacter	1736612	RHIZATHA	Scaffold
GCA_001429285.1	phylum,class,order,family,genus	Pseudomonadota,Alphaproteobacteria,Hyphomicrobiales,Rhizobiaceae,Ensifer	1736509	RHIZATHA	Scaffold
GCA_001429255.1	phylum,class,order,family,genus	Actinomycetota,Actinomycetes,Micrococcales,Cellulomonadaceae,Cellulomonas	1736609	RHIZATHA	Scaffold
GCA_001429245.1	phylum,class,order,family,genus	Pseudomonadota,Alphaproteobacteria,Hyphomicrobiales,Rhizobiaceae,Rhizobium	1736507	RHIZATHA	Scaffold
GCA_001429215.1	phylum,class,order,family,genus	Pseudomonadota,Betaproteobacteria,Burkholderiales,Comamonadaceae,Acidovorax	1736505	RHIZATHA	Scaffold
GCA_001429205.1	phylum,class,order,family,genus	Pseudomonadota,Gammaproteobacteria,Pseudomonadales,Pseudomonadaceae,Pseudomonas	1736604	RHIZATHA	Scaffold
GCA_001429185.1	phylum,class,order,family,genus	Actinomycetota,Actinomycetes,Micrococcales,Intrasporangiaceae,Terrabacter	1736603	RHIZATHA	Scaffold
GCA_001429165.1	phylum,class,order,family,genus	Actinomycetota,Actinomycetes,Micrococcales,Microbacteriaceae,Agromyces	1736601	RHIZATHA	Scaffold
GCA_001429135.1	phylum,class,order,family,genus	Actinomycetota,Actinomycetes,Micrococcales,Cellulomonadaceae,Oerskovia	1736494	RHIZATHA	Scaffold
GCA_001429125.1	phylum,class,order,family,genus	Pseudomonadota,Alphaproteobacteria,Hyphomicrobiales,Rhizobiaceae,Ensifer	1736597	RHIZATHA	Contig
GCA_001429105.1	phylum,class,order,family,genus	Pseudomonadota,Alphaproteobacteria,Sphingomonadales,Sphingomonadaceae,Sphingopyxis	1736491	RHIZATHA	Scaffold
GCA_001429075.1	phylum,class,order,family,genus	Pseudomonadota,Alphaproteobacteria,Hyphomicrobiales,Rhizobiaceae,Rhizobium	1736596	RHIZATHA	Scaffold
GCA_001429065.1	phylum,class,order,family,genus	Pseudomonadota,Alphaproteobacteria,Sphingomonadales,Sphingomonadaceae,Sphingomonas	1736594	RHIZATHA	Scaffold
GCA_001429045.1	phylum,class,order,family,genus	Pseudomonadota,Gammaproteobacteria,Pseudomonadales,Pseudomonadaceae,Pseudomonas	1736593	RHIZATHA	Scaffold
GCA_001429025.1	phylum,class,order,family,genus	Pseudomonadota,Alphaproteobacteria,Caulobacterales,Caulobacteraceae,Phenylobacterium	1736591	RHIZATHA	Scaffold
GCA_001429005.1	phylum,class,order,family,genus	Pseudomonadota,Alphaproteobacteria,Hyphomicrobiales,Rhizobiaceae,Ensifer	1736611	RHIZATHA	Scaffold
GCA_001428975.1	phylum,class,order,family,genus	Actinomycetota,Actinomycetes,Micrococcales,Microbacteriaceae,Microbacterium	1736510	RHIZATHA	Scaffold
GCA_001428965.1	phylum,class,order,family,genus	Pseudomonadota,Betaproteobacteria,Burkholderiales,Comamonadaceae,Acidovorax	1736508	RHIZATHA	Scaffold
GCA_001428945.1	phylum,class,order,family,genus	Actinomycetota,Actinomycetes,Micrococcales,Cellulomonadaceae,Oerskovia	1736607	RHIZATHA	Scaffold
GCA_001428925.1	phylum,class,order,family,genus	Pseudomonadota,Alphaproteobacteria,Hyphomicrobiales,Rhizobiaceae,Rhizobium	1736506	RHIZATHA	Contig
GCA_001428895.1	phylum,class,order,family,genus	Actinomycetota,Actinomycetes,Mycobacteriales,Mycobacteriaceae,Mycobacterium	1736504	RHIZATHA	Scaffold
GCA_001428885.1	phylum,class,order,family,genus	Actinomycetota,Actinomycetes,Kitasatosporales,Streptomycetaceae,Streptomyces	1736503	RHIZATHA	Scaffold
GCA_001428865.1	phylum,class,order,family,genus	Pseudomonadota,Alphaproteobacteria,Sphingomonadales,Sphingomonadaceae,Sphingomonas	1736501	RHIZATHA	Scaffold
GCA_001428845.1	phylum,class,order,family,genus	Pseudomonadota,Betaproteobacteria,Burkholderiales,Alcaligenaceae,Achromobacter	1736602	RHIZATHA	Scaffold
GCA_001428825.1	phylum,class,order,family,genus	Actinomycetota,Actinomycetes,Propionibacteriales,Nocardioidaceae,Nocardioides	1736500	RHIZATHA	Scaffold
GCA_001428805.1	phylum,class,order,family,genus	Actinomycetota,Actinomycetes,Propionibacteriales,Nocardioidaceae,Aeromicrobium	1736498	RHIZATHA	Contig
GCA_001428785.1	phylum,class,order,family,genus	Pseudomonadota,Alphaproteobacteria,Hyphomicrobiales,Rhizobiaceae,Ensifer	1736497	RHIZATHA	Scaffold
GCA_001428765.1	phylum,class,order,family,genus	Actinomycetota,Actinomycetes,Propionibacteriales,Nocardioidaceae,Nocardioides	1736600	RHIZATHA	Scaffold
GCA_001428745.1	phylum,class,order,family,genus	Actinomycetota,Actinomycetes,Micrococcales,Microbacteriaceae,Leifsonia	1736496	RHIZATHA	Contig
GCA_001428725.1	phylum,class,order,family,genus	Actinomycetota,Actinomycetes,Propionibacteriales,Nocardioidaceae,Nocardioides	1736495	RHIZATHA	Scaffold
GCA_001428705.1	phylum,class,order,family,genus	Pseudomonadota,Alphaproteobacteria,Caulobacterales,Caulobacteraceae,Phenylobacterium	1736599	RHIZATHA	Scaffold
GCA_001428685.1	phylum,class,order,family,genus	Pseudomonadota,Gammaproteobacteria,Lysobacterales,Lysobacteraceae,Lysobacter	1736598	RHIZATHA	Scaffold
GCA_001428665.1	phylum,class,order,family,genus	Pseudomonadota,Betaproteobacteria,Burkholderiales,Comamonadaceae,Acidovorax	1736493	RHIZATHA	Scaffold
GCA_001428645.1	phylum,class,order,family,genus	Pseudomonadota,Betaproteobacteria,Burkholderiales,Comamonadaceae,Acidovorax	1736492	RHIZATHA	Scaffold
GCA_001428625.1	phylum,class,order,family,genus	Pseudomonadota,Betaproteobacteria,Burkholderiales,Comamonadaceae,Hydrogenophaga	1736490	RHIZATHA	Scaffold
GCA_001428605.1	phylum,class,order,family,genus	Pseudomonadota,Alphaproteobacteria,Sphingomonadales,Sphingomonadaceae,Sphingomonas	1736595	RHIZATHA	Scaffold
GCA_001428585.1	phylum,class,order,family,genus	Pseudomonadota,Betaproteobacteria,Burkholderiales,Oxalobacteraceae,Duganella	1736489	RHIZATHA	Scaffold
GCA_001428565.1	phylum,class,order,family,genus	Actinomycetota,Actinomycetes,Propionibacteriales,Nocardioidaceae,Nocardioides	1736488	RHIZATHA	Scaffold
GCA_001428545.1	phylum,class,order,family,genus	Pseudomonadota,Betaproteobacteria,Burkholderiales,Oxalobacteraceae,Noviherbaspirillum	1736487	RHIZATHA	Scaffold
GCA_001428525.1	phylum,class,order,family,genus	Bacteroidota,Flavobacteriia,Flavobacteriales,Flavobacteriaceae,Flavobacterium	1736485	RHIZATHA	Scaffold
GCA_001428505.1	phylum,class,order,family,genus	Actinomycetota,Actinomycetes,Micrococcales,Intrasporangiaceae,Terrabacter	1736484	RHIZATHA	Contig
GCA_001428485.1	phylum,class,order,family,genus	Actinomycetota,Actinomycetes,Micrococcales,Microbacteriaceae,Microbacterium	1736483	RHIZATHA	Scaffold
GCA_001428465.1	phylum,class,order,family,genus	Pseudomonadota,Gammaproteobacteria,Lysobacterales,Rhodanobacteraceae,Rhodanobacter	1736482	RHIZATHA	Contig
GCA_001428225.1	phylum,class,order,family,genus	Pseudomonadota,Betaproteobacteria,Burkholderiales,Comamonadaceae,Acidovorax	1736590	RHIZATHA	Contig
GCA_001428205.1	phylum,class,order,family,genus	Pseudomonadota,Alphaproteobacteria,Hyphomicrobiales,Phyllobacteriaceae,Mesorhizobium	1736481	RHIZATHA	Scaffold
GCA_001428185.1	phylum,class,order,family,genus	Pseudomonadota,Alphaproteobacteria,Hyphomicrobiales,Phyllobacteriaceae,Mesorhizobium	1736589	RHIZATHA	Scaffold
GCA_001428165.1	phylum,class,order,family,genus	Pseudomonadota,Betaproteobacteria,Burkholderiales,Alcaligenaceae,Achromobacter	1736480	RHIZATHA	Scaffold
GCA_001428145.1	phylum,class,order,genus	Pseudomonadota,Betaproteobacteria,Burkholderiales,Rhizobacter	1736479	RHIZATHA	Scaffold
GCA_001427925.1	phylum,class,order,family,genus	Actinomycetota,Actinomycetes,Propionibacteriales,Nocardioidaceae,Nocardioides	1736475	RHIZATHA	Scaffold
GCA_001427905.1	phylum,class,order,family,genus	Bacteroidota,Flavobacteriia,Flavobacteriales,Flavobacteriaceae,Flavobacterium	1736533	RHIZATHA	Scaffold
GCA_001427915.1	phylum,class,order,family,genus	Actinomycetota,Actinomycetes,Micrococcales,Intrasporangiaceae,Phycicoccus	1736562	RHIZATHA	Scaffold
GCA_001427875.1	phylum,class,order,family,genus	Pseudomonadota,Alphaproteobacteria,Hyphomicrobiales,Devosiaceae,Devosia	1736587	RHIZATHA	Scaffold
GCA_001427865.1	phylum,class,order,family,genus	Pseudomonadota,Alphaproteobacteria,Sphingomonadales,Erythrobacteraceae,Altererythrobacter	1736584	RHIZATHA	Contig
GCA_001427835.1	phylum,class,order,family,genus	Pseudomonadota,Gammaproteobacteria,Lysobacterales,Rhodanobacteraceae,Rhodanobacter	1736572	RHIZATHA	Scaffold
GCA_001427825.1	phylum,class,order,family,genus	Pseudomonadota,Alphaproteobacteria,Caulobacterales,Caulobacteraceae,Brevundimonas	1736569	RHIZATHA	Contig
GCA_001427795.1	phylum,class,order,family,genus	Actinomycetota,Actinomycetes,Propionibacteriales,Nocardioidaceae,Nocardioides	1736586	RHIZATHA	Scaffold
GCA_001427785.1	phylum,class,order,family,genus	Pseudomonadota,Gammaproteobacteria,Lysobacterales,Lysobacteraceae,Lysobacter	1736588	RHIZATHA	Scaffold
GCA_001427765.1	phylum,class,order,family,genus	Pseudomonadota,Gammaproteobacteria,Pseudomonadales,Pseudomonadaceae,Pseudomonas	1736585	RHIZATHA	Scaffold
GCA_001427745.1	phylum,class,order,family,genus	Actinomycetota,Actinomycetes,Kitasatosporales,Streptomycetaceae,Streptomyces	1736582	RHIZATHA	Scaffold
GCA_001427715.1	phylum,class,order,family,genus	Pseudomonadota,Gammaproteobacteria,Lysobacterales,Lysobacteraceae,Lysobacter	1736581	RHIZATHA	Scaffold
GCA_001427705.1	phylum,class,order,family,genus	Pseudomonadota,Betaproteobacteria,Burkholderiales,Sphaerotilaceae,Roseateles	1736580	RHIZATHA	Scaffold
GCA_001427685.1	phylum,class,order,family,genus	Pseudomonadota,Alphaproteobacteria,Caulobacterales,Caulobacteraceae,Caulobacter	1736579	RHIZATHA	Scaffold
GCA_001427665.1	phylum,class,order,family,genus	Pseudomonadota,Alphaproteobacteria,Caulobacterales,Caulobacteraceae,Caulobacter	1736578	RHIZATHA	Scaffold
GCA_001427625.1	phylum,class,order,family,genus	Pseudomonadota,Alphaproteobacteria,Hyphomicrobiales,Rhizobiaceae,Rhizobium	1736577	RHIZATHA	Scaffold
GCA_001427635.1	phylum,class,order,family,genus	Pseudomonadota,Gammaproteobacteria,Lysobacterales,Lysobacteraceae,Pseudoxanthomonas	1736576	RHIZATHA	Scaffold
GCA_001427585.1	phylum,class,order,family,genus	Pseudomonadota,Gammaproteobacteria,Lysobacterales,Lysobacteraceae,Pseudoxanthomonas	1736574	RHIZATHA	Scaffold
GCA_001427605.1	phylum,class,order,family,genus	Pseudomonadota,Alphaproteobacteria,Hyphomicrobiales,Devosiaceae,Devosia	1736575	RHIZATHA	Scaffold
GCA_001427565.1	phylum,class,order,family,genus	Actinomycetota,Actinomycetes,Kitasatosporales,Streptomycetaceae,Streptomyces	1736573	RHIZATHA	Scaffold
GCA_001427545.1	phylum,class,order,family,genus	Actinomycetota,Actinomycetes,Propionibacteriales,Nocardioidaceae,Nocardioides	1736571	RHIZATHA	Scaffold
GCA_001427525.1	phylum,class,order,family,genus	Actinomycetota,Actinomycetes,Micrococcales,Microbacteriaceae,Microbacterium	1736570	RHIZATHA	Contig
GCA_001427505.1	phylum,class,order,family,genus	Pseudomonadota,Gammaproteobacteria,Lysobacterales,Lysobacteraceae,Lysobacter	1736568	RHIZATHA	Scaffold
GCA_001427485.1	phylum,class,order,family,genus	Actinomycetota,Actinomycetes,Micrococcales,Microbacteriaceae,Leifsonia	1736567	RHIZATHA	Scaffold
GCA_001427465.1	phylum,class,order,family,genus	Pseudomonadota,Gammaproteobacteria,Pseudomonadales,Pseudomonadaceae,Pseudomonas	1736566	RHIZATHA	Scaffold
GCA_001427445.1	phylum,class,order,family,genus	Pseudomonadota,Betaproteobacteria,Burkholderiales,Comamonadaceae,Acidovorax	1736565	RHIZATHA	Scaffold
GCA_001427425.1	phylum,class,order,family,genus	Pseudomonadota,Betaproteobacteria,Burkholderiales,Alcaligenaceae,Achromobacter	1736564	RHIZATHA	Scaffold
GCA_001427405.1	phylum,class,order,family,genus	Pseudomonadota,Alphaproteobacteria,Hyphomicrobiales,Rhizobiaceae,Rhizobium	1736563	RHIZATHA	Contig
GCA_001427385.1	phylum,class,order,family,genus	Pseudomonadota,Alphaproteobacteria,Hyphomicrobiales,Phyllobacteriaceae,Mesorhizobium	1736477	RHIZATHA	Scaffold
GCA_001427345.1	phylum,class,order,family,genus	Pseudomonadota,Alphaproteobacteria,Hyphomicrobiales,Rhizobiaceae,Rhizobium	1736473	RHIZATHA	Scaffold
GCA_001427365.1	phylum,class,order,family,genus	Pseudomonadota,Gammaproteobacteria,Lysobacterales,Rhodanobacteraceae,Rhodanobacter	1736560	RHIZATHA	Scaffold
GCA_001427325.1	phylum,class,order,family,genus	Pseudomonadota,Betaproteobacteria,Burkholderiales,Oxalobacteraceae,Massilia	1736472	RHIZATHA	Scaffold
GCA_001427305.1	phylum,class,order,family,genus	Pseudomonadota,Betaproteobacteria,Burkholderiales,Oxalobacteraceae,Duganella	1736471	RHIZATHA	Scaffold
GCA_001427285.1	phylum,class,order,family,genus	Pseudomonadota,Alphaproteobacteria,Hyphomicrobiales,Phyllobacteriaceae,Mesorhizobium	1736555	RHIZATHA	Scaffold
GCA_001427265.1	phylum,class,order,family,genus	Actinomycetota,Actinomycetes,Micrococcales,Microbacteriaceae,Agromyces	1736467	RHIZATHA	Contig
GCA_001427245.1	phylum,class,order,family,genus	Actinomycetota,Actinomycetes,Kitasatosporales,Streptomycetaceae,Streptomyces	1736554	RHIZATHA	Scaffold
GCA_001427225.1	phylum,class,order,family,genus	Pseudomonadota,Gammaproteobacteria,Lysobacterales,Lysobacteraceae,Lysobacter	1736549	RHIZATHA	Contig
GCA_001427205.1	phylum,class,order,family,genus	Pseudomonadota,Alphaproteobacteria,Hyphomicrobiales,Rhizobiaceae,Rhizobium	1736548	RHIZATHA	Scaffold
GCA_001427185.1	phylum,class,order,family,genus	Actinomycetota,Actinomycetes,Mycobacteriales,Nocardiaceae,Nocardia	1736458	RHIZATHA	Scaffold
GCA_001427165.1	phylum,class,order,family,genus	Pseudomonadota,Alphaproteobacteria,Caulobacterales,Caulobacteraceae,Caulobacter	1736547	RHIZATHA	Scaffold
GCA_001427145.1	phylum,class,order,family,genus	Actinomycetota,Actinomycetes,Micrococcales,Microbacteriaceae,Microbacterium	1736478	RHIZATHA	Scaffold
GCA_001427125.1	phylum,class,order,family,genus	Pseudomonadota,Gammaproteobacteria,Pseudomonadales,Pseudomonadaceae,Pseudomonas	1736561	RHIZATHA	Scaffold
GCA_001427105.1	phylum,class,order,family,genus	Pseudomonadota,Alphaproteobacteria,Sphingomonadales,Sphingomonadaceae,Sphingopyxis	1736476	RHIZATHA	Scaffold
GCA_001427085.1	phylum,class,order,family,genus	Pseudomonadota,Alphaproteobacteria,Sphingomonadales,Sphingomonadaceae,Sphingopyxis	1736474	RHIZATHA	Scaffold
GCA_001427065.1	phylum,class,order,family,genus	Pseudomonadota,Gammaproteobacteria,Lysobacterales,Lysobacteraceae,Lysobacter	1736559	RHIZATHA	Scaffold
GCA_001427045.1	phylum,class,order,family,genus	Pseudomonadota,Alphaproteobacteria,Hyphomicrobiales,Rhizobiaceae,Ensifer	1736558	RHIZATHA	Scaffold
GCA_001427025.1	phylum,class,order,family,genus	Pseudomonadota,Alphaproteobacteria,Hyphomicrobiales,Phyllobacteriaceae,Mesorhizobium	1736557	RHIZATHA	Scaffold
GCA_001426995.1	phylum,class,order,family,genus	Actinomycetota,Actinomycetes,Micrococcales,Microbacteriaceae,Microbacterium	1736556	RHIZATHA	Contig
GCA_001426985.1	phylum,class,order,family,genus	Pseudomonadota,Alphaproteobacteria,Caulobacterales,Caulobacteraceae,Caulobacter	1736470	RHIZATHA	Scaffold
GCA_001426965.1	phylum,class,order,family,genus	Pseudomonadota,Alphaproteobacteria,Hyphomicrobiales,Phyllobacteriaceae,Mesorhizobium	1736469	RHIZATHA	Scaffold
GCA_001426945.1	phylum,class,order,family,genus	Pseudomonadota,Alphaproteobacteria,Hyphomicrobiales,Xanthobacteraceae,Pseudolabrys	1736466	RHIZATHA	Scaffold
GCA_001426925.1	phylum,class,order,family,genus	Actinomycetota,Actinomycetes,Micrococcales,Microbacteriaceae,Microbacterium	1736553	RHIZATHA	Contig
GCA_001426905.1	phylum,class,order,family,genus	Pseudomonadota,Alphaproteobacteria,Caulobacterales,Caulobacteraceae,Caulobacter	1736465	RHIZATHA	Contig
GCA_001426885.1	phylum,class,order,family,genus	Pseudomonadota,Betaproteobacteria,Burkholderiales,Sphaerotilaceae,Roseateles	1736464	RHIZATHA	Scaffold
GCA_001426865.1	phylum,class,order,family,genus	Bacillota,Bacilli,Bacillales,Paenibacillaceae,Paenibacillus	1736552	RHIZATHA	Scaffold
GCA_001426835.1	phylum,class,order,family,genus	Actinomycetota,Actinomycetes,Micrococcales,Microbacteriaceae,Microbacterium	1736463	RHIZATHA	Scaffold
GCA_001426825.1	phylum,class,order,family,genus	Pseudomonadota,Alphaproteobacteria,Sphingomonadales,Sphingomonadaceae,Sphingomonas	1736551	RHIZATHA	Scaffold
GCA_001426805.1	phylum,class,order,family,genus	Pseudomonadota,Alphaproteobacteria,Caulobacterales,Caulobacteraceae,Brevundimonas	1736462	RHIZATHA	Scaffold
GCA_001426785.1	phylum,class,order,family,genus	Pseudomonadota,Alphaproteobacteria,Hyphomicrobiales,Rhizobiaceae,Ensifer	1736461	RHIZATHA	Scaffold
GCA_001426755.1	phylum,class,order,family,genus	Actinomycetota,Actinomycetes,Propionibacteriales,Nocardioidaceae,Aeromicrobium	1736550	RHIZATHA	Scaffold
GCA_001426745.1	phylum,class,order,family,genus	Actinomycetota,Actinomycetes,Propionibacteriales,Nocardioidaceae,Nocardioides	1736460	RHIZATHA	Scaffold
GCA_001426725.1	phylum,class,order,family,genus	Actinomycetota,Actinomycetes,Micrococcales,Cellulomonadaceae,Cellulomonas	1736459	RHIZATHA	Scaffold
GCA_001426705.1	phylum,class,order,family,genus	Actinomycetota,Actinomycetes,Micrococcales,Cellulomonadaceae,Cellulomonas	1736546	RHIZATHA	Contig
GCA_001426665.1	phylum,class,order,family,genus	Pseudomonadota,Alphaproteobacteria,Hyphomicrobiales,Rhizobiaceae,Rhizobium	1736456	RHIZATHA	Scaffold
GCA_001426685.1	phylum,class,order,family,genus	Pseudomonadota,Alphaproteobacteria,Hyphomicrobiales,Rhizobiaceae,Rhizobium	1736545	RHIZATHA	Scaffold
GCA_001426645.1	phylum,class,order,family,genus	Pseudomonadota,Gammaproteobacteria,Lysobacterales,Rhodanobacteraceae,Rhodanobacter	1736542	RHIZATHA	Contig
GCA_001426615.1	phylum,class,order,family,genus	Actinomycetota,Actinomycetes,Kitasatosporales,Streptomycetaceae,Streptomyces	1736454	RHIZATHA	Scaffold
GCA_001426595.1	phylum,class,order,family,genus	Pseudomonadota,Betaproteobacteria,Burkholderiales,Comamonadaceae,Variovorax	1736536	RHIZATHA	Scaffold
GCA_001426585.1	phylum,class,order,family,genus	Actinomycetota,Actinomycetes,Kitasatosporales,Streptomycetaceae,Streptomyces	1736535	RHIZATHA	Scaffold
GCA_001426565.1	phylum,class,order,family,genus	Pseudomonadota,Alphaproteobacteria,Hyphomicrobiales,Rhizobiaceae,Rhizobium	1736543	RHIZATHA	Scaffold
GCA_001426545.1	phylum,class,order,family,genus	Actinomycetota,Actinomycetes,Mycobacteriales,Mycobacteriaceae,Mycobacterium	1736457	RHIZATHA	Scaffold
GCA_001426525.1	phylum,class,order,family,genus	Pseudomonadota,Betaproteobacteria,Burkholderiales,Oxalobacteraceae,Massilia	1736455	RHIZATHA	Scaffold
GCA_001426505.1	phylum,class,order,family,genus	Pseudomonadota,Betaproteobacteria,Burkholderiales,Comamonadaceae,Variovorax	1736541	RHIZATHA	Scaffold
GCA_001426485.1	phylum,class,order,family,genus	Actinomycetota,Actinomycetes,Propionibacteriales,Nocardioidaceae,Aeromicrobium	1736540	RHIZATHA	Scaffold
GCA_001426465.1	phylum,class,order,family,genus	Pseudomonadota,Alphaproteobacteria,Hyphomicrobiales,Rhizobiaceae,Ensifer	1736453	RHIZATHA	Contig
GCA_001426425.1	phylum,class,order,family,genus	Actinomycetota,Actinomycetes,Kitasatosporales,Streptomycetaceae,Streptomyces	1736452	RHIZATHA	Scaffold
GCA_001426435.1	phylum,class,order,family,genus	Actinomycetota,Actinomycetes,Kineosporiales,Kineosporiaceae,Angustibacter	1736539	RHIZATHA	Scaffold
GCA_001426405.1	phylum,class,order,family,genus	Actinomycetota,Actinomycetes,Kitasatosporales,Streptomycetaceae,Streptomyces	1736450	RHIZATHA	Scaffold
GCA_001426375.1	phylum,class,order,family,genus	Bacillota,Bacilli,Bacillales,Paenibacillaceae,Paenibacillus	1736538	RHIZATHA	Scaffold
GCA_001426365.1	phylum,class,order,family,genus	Pseudomonadota,Alphaproteobacteria,Hyphomicrobiales,Rhizobiaceae,Ensifer	1736449	RHIZATHA	Contig
GCA_001426345.1	phylum,class,order,family,genus	Pseudomonadota,Alphaproteobacteria,Hyphomicrobiales,Devosiaceae,Devosia	1736537	RHIZATHA	Scaffold
GCA_001426325.1	phylum,class,order,family,genus	Actinomycetota,Actinomycetes,Kitasatosporales,Streptomycetaceae,Streptomyces	1736448	RHIZATHA	Scaffold
GCA_001426255.1	phylum,class,order,family,genus	Pseudomonadota,Alphaproteobacteria,Sphingomonadales,Sphingomonadaceae,Sphingomonas	1736447	RHIZATHA	Scaffold
GCA_001426275.1	phylum,class,order,family,genus	Pseudomonadota,Alphaproteobacteria,Hyphomicrobiales,Rhizobiaceae,Ensifer	1736534	RHIZATHA	Scaffold
GCA_001426245.1	phylum,class,order,family,genus	Actinomycetota,Actinomycetes,Micrococcales,Intrasporangiaceae,Phycicoccus	1736421	RHIZATHA	Contig
GCA_001426265.1	phylum,class,order,family,genus	Pseudomonadota,Alphaproteobacteria,Hyphomicrobiales,Rhizobiaceae,Rhizobium	1736432	RHIZATHA	Scaffold
GCA_001425945.1	phylum,class,order,family,genus	Pseudomonadota,Alphaproteobacteria,Caulobacterales,Caulobacteraceae,Brevundimonas	1736443	RHIZATHA	Contig
GCA_001425915.1	phylum,class,order,family,genus	Pseudomonadota,Alphaproteobacteria,Caulobacterales,Caulobacteraceae,Phenylobacterium	1736442	RHIZATHA	Contig
GCA_001425905.1	phylum,class,order,family,genus	Pseudomonadota,Betaproteobacteria,Burkholderiales,Sphaerotilaceae,Methylibium	1736441	RHIZATHA	Contig
GCA_001425885.1	phylum,class,order,family,genus	Pseudomonadota,Alphaproteobacteria,Hyphomicrobiales,Rhizobiaceae,Ensifer	1736438	RHIZATHA	Scaffold
GCA_001425865.1	phylum,class,order,genus	Pseudomonadota,Betaproteobacteria,Burkholderiales,Rhizobacter	1736528	RHIZATHA	Scaffold
GCA_001425835.1	phylum,class,order,family,genus	Pseudomonadota,Alphaproteobacteria,Hyphomicrobiales,Nitrobacteraceae,Afipia	1736436	RHIZATHA	Contig
GCA_001425825.1	phylum,class,order,genus	Pseudomonadota,Betaproteobacteria,Burkholderiales,Rhizobacter	1736435	RHIZATHA	Scaffold
GCA_001425805.1	phylum,class,order,family,genus	Actinomycetota,Actinomycetes,Kitasatosporales,Streptomycetaceae,Streptomyces	1736523	RHIZATHA	Scaffold
GCA_001425785.1	phylum,class,order,genus	Pseudomonadota,Betaproteobacteria,Burkholderiales,Rhizobacter	1736433	RHIZATHA	Scaffold
GCA_001425755.1	phylum,class,order,family,genus	Actinomycetota,Actinomycetes,Propionibacteriales,Nocardioidaceae,Aeromicrobium	1736521	RHIZATHA	Scaffold
GCA_001425745.1	phylum,class,order,family,genus	Pseudomonadota,Alphaproteobacteria,Caulobacterales,Caulobacteraceae,Caulobacter	1736520	RHIZATHA	Scaffold
GCA_001425725.1	phylum,class,order,family,genus	Pseudomonadota,Alphaproteobacteria,Caulobacterales,Caulobacteraceae,Caulobacter	1736519	RHIZATHA	Scaffold
GCA_001425705.1	phylum,class,order,family,genus	Pseudomonadota,Betaproteobacteria,Burkholderiales,Sphaerotilaceae,Roseateles	1736430	RHIZATHA	Scaffold
GCA_001425685.1	phylum,class,order,family,genus	Pseudomonadota,Betaproteobacteria,Burkholderiales,Oxalobacteraceae,Massilia	1736517	RHIZATHA	Scaffold
GCA_001425665.1	phylum,class,order,family,genus	Actinomycetota,Actinomycetes,Micrococcales,Microbacteriaceae,Microcella	1736516	RHIZATHA	Scaffold
GCA_001425645.1	phylum,class,order,family,genus	Actinomycetota,Actinomycetes,Micrococcales,Microbacteriaceae,Microbacterium	1736514	RHIZATHA	Scaffold
GCA_001425625.1	phylum,class,order,family,genus	Pseudomonadota,Alphaproteobacteria,Hyphomicrobiales,Phyllobacteriaceae,Mesorhizobium	1736422	RHIZATHA	Scaffold
GCA_001425325.1	phylum,class,order,family,genus	Actinomycetota,Actinomycetes,Micrococcales,Microbacteriaceae,Leifsonia	1736446	RHIZATHA	Contig
GCA_001425305.1	phylum,class,order,family,genus	Pseudomonadota,Alphaproteobacteria,Caulobacterales,Caulobacteraceae,Phenylobacterium	1736445	RHIZATHA	Scaffold
GCA_001425285.1	phylum,class,order,family,genus	Pseudomonadota,Gammaproteobacteria,Moraxellales,Moraxellaceae,Acinetobacter	1736444	RHIZATHA	Scaffold
GCA_001425265.1	phylum,class,order,family,genus	Pseudomonadota,Betaproteobacteria,Burkholderiales,Oxalobacteraceae,Massilia	1736532	RHIZATHA	Scaffold
GCA_001425235.1	phylum,class,order,family,genus	Pseudomonadota,Alphaproteobacteria,Hyphomicrobiales,Devosiaceae,Devosia	1736531	RHIZATHA	Scaffold
GCA_001425225.1	phylum,class,order,family,genus	Pseudomonadota,Alphaproteobacteria,Hyphomicrobiales,Rhizobiaceae,Ensifer	1736440	RHIZATHA	Scaffold
GCA_001425205.1	phylum,class,order,family,genus	Pseudomonadota,Betaproteobacteria,Burkholderiales,Comamonadaceae,Variovorax	1736530	RHIZATHA	Scaffold
GCA_001425175.1	phylum,class,order,family,genus	Actinomycetota,Actinomycetes,Propionibacteriales,Nocardioidaceae,Nocardioides	1736439	RHIZATHA	Contig
GCA_001425165.1	phylum,class,order,family,genus	Pseudomonadota,Betaproteobacteria,Burkholderiales,Sphaerotilaceae,Roseateles	1736529	RHIZATHA	Contig
GCA_001425145.1	phylum,class,order,family,genus	Pseudomonadota,Alphaproteobacteria,Hyphomicrobiales,Rhizobiaceae,Rhizobium	1736437	RHIZATHA	Scaffold
GCA_001425125.1	phylum,class,order,family,genus	Pseudomonadota,Betaproteobacteria,Burkholderiales,Comamonadaceae,Acidovorax	1736527	RHIZATHA	Scaffold
GCA_001425105.1	phylum,class,order,family,genus	Pseudomonadota,Gammaproteobacteria,Pseudomonadales,Pseudomonadaceae,Pseudomonas	1736526	RHIZATHA	Scaffold
GCA_001425085.1	phylum,class,order,family,genus	Actinomycetota,Actinomycetes,Micrococcales,Microbacteriaceae,Leifsonia	1736525	RHIZATHA	Contig
GCA_001425045.1	phylum,class,order,family,genus	Pseudomonadota,Betaproteobacteria,Burkholderiales,Oxalobacteraceae,Massilia	1736522	RHIZATHA	Scaffold
GCA_001425055.1	phylum,class,order,family,genus	Pseudomonadota,Betaproteobacteria,Burkholderiales,Sphaerotilaceae,Roseateles	1736434	RHIZATHA	Scaffold
GCA_001425025.1	phylum,class,order,family,genus	Actinomycetota,Actinomycetes,Propionibacteriales,Nocardioidaceae,Nocardioides	1736431	RHIZATHA	Scaffold
GCA_001425005.1	phylum,class,order,family,genus	Pseudomonadota,Betaproteobacteria,Burkholderiales,Oxalobacteraceae,Duganella	1736518	RHIZATHA	Scaffold
GCA_001424985.1	phylum,class,order,family,genus	Pseudomonadota,Alphaproteobacteria,Hyphomicrobiales,Rhizobiaceae,Rhizobium	1736429	RHIZATHA	Scaffold
GCA_001424965.1	phylum,class,order,family,genus	Pseudomonadota,Alphaproteobacteria,Hyphomicrobiales,Rhizobiaceae,Rhizobium	1736428	RHIZATHA	Scaffold
GCA_001424945.1	phylum,class,order,family,genus	Pseudomonadota,Alphaproteobacteria,Hyphomicrobiales,Rhizobiaceae,Rhizobium	1736427	RHIZATHA	Scaffold
GCA_001424925.1	phylum,class,order,family,genus	Pseudomonadota,Gammaproteobacteria,Pseudomonadales,Pseudomonadaceae,Pseudomonas	1736515	RHIZATHA	Scaffold
GCA_001424905.1	phylum,class,order,family,genus	Actinomycetota,Actinomycetes,Micrococcales,Microbacteriaceae,Leifsonia	1736426	RHIZATHA	Scaffold
GCA_001424875.1	phylum,class,order,family,genus	Actinomycetota,Actinomycetes,Kitasatosporales,Streptomycetaceae,Kitasatospora	1736424	RHIZATHA	Scaffold
GCA_001424865.1	phylum,class,order,family,genus	Pseudomonadota,Alphaproteobacteria,Hyphomicrobiales,Devosiaceae,Devosia	1736423	RHIZATHA	Scaffold
GCA_001424835.1	phylum,class,order,family,genus	Pseudomonadota,Betaproteobacteria,Burkholderiales,Comamonadaceae,Variovorax	1736513	RHIZATHA	Scaffold
GCA_001424825.1	phylum,class,order,family,genus	Pseudomonadota,Alphaproteobacteria,Hyphomicrobiales,Rhizobiaceae,Ensifer	1736512	RHIZATHA	Scaffold
GCA_001424785.1	phylum,class,order,genus	Pseudomonadota,Betaproteobacteria,Burkholderiales,Rhizobacter	1736511	RHIZATHA	Scaffold
GCA_001424795.1	phylum,class,order,family,genus	Pseudomonadota,Alphaproteobacteria,Hyphomicrobiales,Phyllobacteriaceae,Aminobacter	2735891	RHIZATHA	Scaffold
GCA_001429855.1	phylum,class,order,family,genus	Bacillota,Bacilli,Bacillales,Bacillaceae,Bacillus	1736405	SOILATHA	Scaffold
GCA_001429835.1	phylum,class,order,family,genus	Bacillota,Bacilli,Bacillales,Bacillaceae,Bacillus	1736396	SOILATHA	Scaffold
GCA_001429825.1	phylum,class,order,family,genus	Bacillota,Bacilli,Bacillales,Bacillaceae,Bacillus	1736389	SOILATHA	Scaffold
GCA_001429705.1	phylum,class,order,family,genus	Actinomycetota,Actinomycetes,Micrococcales,Microbacteriaceae,Microcella	1736417	SOILATHA	Scaffold
GCA_001429685.1	phylum,class,order,family,genus	Actinomycetota,Actinomycetes,Micrococcales,Intrasporangiaceae,Phycicoccus	1736415	SOILATHA	Scaffold
GCA_001429645.1	phylum,class,order,family,genus	Actinomycetota,Actinomycetes,Micrococcales,Intrasporangiaceae,Terrabacter	1736418	SOILATHA	Scaffold
GCA_001429655.1	phylum,class,order,family,genus	Actinomycetota,Actinomycetes,Micrococcales,Intrasporangiaceae,Terrabacter	1736419	SOILATHA	Scaffold
GCA_001429625.1	phylum,class,order,family,genus	Actinomycetota,Actinomycetes,Propionibacteriales,Nocardioidaceae,Nocardioides	1736416	SOILATHA	Scaffold
GCA_001429605.1	phylum,class,order,family,genus	Actinomycetota,Actinomycetes,Micrococcales,Intrasporangiaceae,Phycicoccus	1736414	SOILATHA	Contig
GCA_001429555.1	phylum,class,order,family,genus	Actinomycetota,Actinomycetes,Propionibacteriales,Nocardioidaceae,Nocardioides	1736413	SOILATHA	Contig
GCA_001429545.1	phylum,class,order,family,genus	Bacillota,Bacilli,Bacillales,Paenibacillaceae,Paenibacillus	1736411	SOILATHA	Scaffold
GCA_001429525.1	phylum,class,order,family,genus	Actinomycetota,Actinomycetes,Propionibacteriales,Nocardioidaceae,Nocardioides	1736412	SOILATHA	Scaffold
GCA_001428435.1	phylum,class,order,family,genus	Actinomycetota,Actinomycetes,Micrococcales,Micrococcaceae,Arthrobacter	1736410	SOILATHA	Scaffold
GCA_001428425.1	phylum,class,order,family,genus	Actinomycetota,Actinomycetes,Propionibacteriales,Nocardioidaceae,Nocardioides	1736409	SOILATHA	Scaffold
GCA_001428405.1	phylum,class,order,family,genus	Pseudomonadota,Gammaproteobacteria,Lysobacterales,Rhodanobacteraceae,Frateuria	1736407	SOILATHA	Scaffold
GCA_001428385.1	phylum,class,order,family,genus	Pseudomonadota,Gammaproteobacteria,Lysobacterales,Rhodanobacteraceae,Rhodanobacter	1736406	SOILATHA	Scaffold
GCA_001428365.1	phylum,class,order,family,genus	Actinomycetota,Actinomycetes,Micrococcales,Micrococcaceae,Arthrobacter	1736402	SOILATHA	Scaffold
GCA_001428335.1	phylum,class,order,family,genus	Actinomycetota,Actinomycetes,Micrococcales,Micrococcaceae,Arthrobacter	1736401	SOILATHA	Scaffold
GCA_001428325.1	phylum,class,order,family,genus	Actinomycetota,Actinomycetes,Micrococcales,Micrococcaceae,Arthrobacter	1736400	SOILATHA	Scaffold
GCA_001428305.1	phylum,class,order,family,genus	Actinomycetota,Actinomycetes,Micrococcales,Intrasporangiaceae,Janibacter	1736393	SOILATHA	Contig
GCA_001428285.1	phylum,class,order,family,genus	Actinomycetota,Actinomycetes,Mycobacteriales,Mycobacteriaceae,Mycobacterium	1736391	SOILATHA	Scaffold
GCA_001428255.1	phylum,class,order,family,genus	Actinomycetota,Actinomycetes,Micrococcales,Microbacteriaceae,Agromyces	1736390	SOILATHA	Contig
GCA_001428245.1	phylum,class,order,family,genus	Bacillota,Bacilli,Bacillales,Paenibacillaceae,Paenibacillus	1736388	SOILATHA	Scaffold
GCA_001428125.1	phylum,class,order,family,genus	Actinomycetota,Actinomycetes,Propionibacteriales,Nocardioidaceae,Nocardioides	1736408	SOILATHA	Contig
GCA_001428105.1	phylum,class,order,family,genus	Bacillota,Bacilli,Bacillales,Paenibacillaceae,Paenibacillus	1736404	SOILATHA	Scaffold
GCA_001428075.1	phylum,class,order,family,genus	Actinomycetota,Actinomycetes,Micrococcales,Micrococcaceae,Arthrobacter	1736403	SOILATHA	Scaffold
GCA_001428065.1	phylum,class,order,family,genus	Actinomycetota,Actinomycetes,Micrococcales,Intrasporangiaceae,Nostocoides	1736399	SOILATHA	Scaffold
GCA_001428045.1	phylum,class,order,family,genus	Bacillota,Bacilli,Bacillales,Paenibacillaceae,Paenibacillus	1736398	SOILATHA	Scaffold
GCA_001428025.1	phylum,class,order,family,genus	Actinomycetota,Actinomycetes,Micrococcales,Intrasporangiaceae,Phycicoccus	1736397	SOILATHA	Scaffold
GCA_001428005.1	phylum,class,order,family,genus	Actinomycetota,Actinomycetes,Micrococcales,Micrococcaceae,Arthrobacter	1736395	SOILATHA	Scaffold
GCA_001427985.1	phylum,class,order,family,genus	Actinomycetota,Actinomycetes,Micrococcales,Intrasporangiaceae,Knoellia	1736394	SOILATHA	Contig
GCA_001427935.1	phylum,class,order,family,genus	Bacillota,Bacilli,Bacillales,Paenibacillaceae,Paenibacillus	1736392	SOILATHA	Scaffold
GCA_024112395.2	phylum,class,order,family,genus	Pseudomonadota,Gammaproteobacteria,Pseudomonadales,Pseudomonadaceae,Pseudomonas	2853159	RHIZTAES	Complete Genome
GCA_034650275.1	phylum,class,order,family,genus	Pseudomonadota,Gammaproteobacteria,Moraxellales,Moraxellaceae,Acinetobacter	2983398	RHIZTAES	Scaffold
GCA_018390475.2	phylum,class,order,family,genus	Bacillota,Bacilli,Bacillales,Bacillaceae,Bacillus	2944916	RHIZTAES	Contig
GCA_029916865.1	phylum,class,order,family,genus	Pseudomonadota,Gammaproteobacteria,Pseudomonadales,Pseudomonadaceae,Pseudomonas	298	RHIZTAES	Complete Genome
GCA_016649195.2	phylum,class,order,family,genus	Bacillota,Bacilli,Lactobacillales,Streptococcaceae,Lactococcus	1358	RHIZTAES	Complete Genome
GCA_023062595.1	phylum,class,order,family,genus	Actinomycetota,Actinomycetes,Micrococcales,Micrococcaceae,Arthrobacter	2855490	RHIZTAES	Scaffold
GCA_020223595.1	phylum,class,order,family,genus	Bacillota,Bacilli,Bacillales,Bacillaceae,Bacillus	2834414	RHIZTAES	Contig
GCA_020179075.1	phylum,class,order,family,genus	Bacillota,Bacilli,Bacillales,Bacillaceae,Priestia	1404	RHIZTAES	Contig
GCA_020179095.1	phylum,class,order,family,genus	Bacillota,Bacilli,Bacillales,Bacillaceae,Bacillus	561879	RHIZTAES	Contig
GCA_020179085.1	phylum,class,order,family,genus	Pseudomonadota,Gammaproteobacteria,Moraxellales,Moraxellaceae,Acinetobacter	1148157	RHIZTAES	Contig
GCA_020179055.1	phylum,class,order,family,genus	Pseudomonadota,Gammaproteobacteria,Moraxellales,Moraxellaceae,Acinetobacter	48296	RHIZTAES	Contig
GCA_020179025.1	phylum,class,order,family,genus	Bacillota,Bacilli,Bacillales,Bacillaceae,Bacillus	1408	RHIZTAES	Contig
GCA_020179015.1	phylum,class,order,family,genus	Pseudomonadota,Gammaproteobacteria,Enterobacterales,Enterobacteriaceae,Enterobacter	61645	RHIZTAES	Contig
GCA_020178995.1	phylum,class,order,family,genus	Pseudomonadota,Gammaproteobacteria,Lysobacterales,Lysobacteraceae,Xanthomonas	339	RHIZTAES	Contig
GCA_018138145.1	phylum,class,order,family,genus	Pseudomonadota,Gammaproteobacteria,Pseudomonadales,Pseudomonadaceae,Pseudomonas	2825975	RHIZTAES	Chromosome
GCA_017498305.1	phylum,class,order,family,genus	Pseudomonadota,Gammaproteobacteria,Pseudomonadales,Pseudomonadaceae,Pseudomonas	2818431	RHIZTAES	Scaffold
GCA_016649215.1	phylum,class,order,family,genus	Bacillota,Bacilli,Lactobacillales,Enterococcaceae,Enterococcus	1352	RHIZTAES	Contig
GCA_016649175.1	phylum,class,order,family,genus	Bacillota,Bacilli,Lactobacillales,Enterococcaceae,Enterococcus	1352	RHIZTAES	Contig
GCA_016649155.1	phylum,class,order,family,genus	Bacillota,Bacilli,Lactobacillales,Streptococcaceae,Lactococcus	1358	RHIZTAES	Contig
GCA_016649135.1	phylum,class,order,family,genus	Bacillota,Bacilli,Lactobacillales,Enterococcaceae,Enterococcus	1352	RHIZTAES	Contig
GCA_016649105.1	phylum,class,order,family,genus	Bacillota,Bacilli,Lactobacillales,Enterococcaceae,Enterococcus	1352	RHIZTAES	Contig
GCA_016649085.1	phylum,class,order,family,genus	Bacillota,Bacilli,Lactobacillales,Enterococcaceae,Enterococcus	1352	RHIZTAES	Contig
GCA_016649075.1	phylum,class,order,family,genus	Bacillota,Bacilli,Lactobacillales,Enterococcaceae,Enterococcus	1352	RHIZTAES	Contig
GCA_016649055.1	phylum,class,order,family,genus	Bacillota,Bacilli,Lactobacillales,Enterococcaceae,Enterococcus	1352	RHIZTAES	Contig
GCA_016649025.1	phylum,class,order,family,genus	Bacillota,Bacilli,Lactobacillales,Enterococcaceae,Enterococcus	1352	RHIZTAES	Contig
GCA_016649015.1	phylum,class,order,family,genus	Bacillota,Bacilli,Lactobacillales,Enterococcaceae,Enterococcus	1352	RHIZTAES	Contig
GCA_013391705.1	phylum,class,order,family,genus	Pseudomonadota,Alphaproteobacteria,Hyphomicrobiales,Rhizobiaceae,Rhizobium	387	RHIZTAES	Contig
GCA_013391685.1	phylum,class,order,family,genus	Pseudomonadota,Alphaproteobacteria,Hyphomicrobiales,Rhizobiaceae,Rhizobium	387	RHIZTAES	Contig
GCA_013391665.1	phylum,class,order,family,genus	Pseudomonadota,Alphaproteobacteria,Hyphomicrobiales,Rhizobiaceae,Rhizobium	387	RHIZTAES	Contig
GCA_013285125.1	phylum,class,order,family,genus	Pseudomonadota,Gammaproteobacteria,Pseudomonadales,Pseudomonadaceae,Pseudomonas	287	RHIZTAES	Contig
GCA_013266815.1	phylum,class,order,family,genus	Pseudomonadota,Betaproteobacteria,Burkholderiales,Burkholderiaceae,Burkholderia	28095	RHIZTAES	Contig
GCA_012844475.1	phylum,class,order,family,genus	Pseudomonadota,Gammaproteobacteria,Pseudomonadales,Pseudomonadaceae,Pseudomonas	2725411	RHIZTAES	Contig
GCA_010671715.1	phylum,class,order,family,genus	Bacillota,Bacilli,Bacillales,Bacillaceae,Bacillus	492670	RHIZTAES	Scaffold
GCA_006351905.1	phylum,class,order,family,genus	Pseudomonadota,Alphaproteobacteria,Hyphomicrobiales,Phyllobacteriaceae,Mesorhizobium	2584466	RHIZTAES	Complete Genome
GCA_004794175.1	phylum,class,order,family,genus	Actinomycetota,Actinomycetes,Kitasatosporales,Streptomycetaceae,Streptomyces	2564098	RHIZTAES	Contig
GCA_003584185.1	phylum,class,order,family,genus	Pseudomonadota,Alphaproteobacteria,Rhodospirillales,Azospirillaceae,Azospirillum	192	RHIZTAES	Scaffold
GCA_003057655.1	phylum,class,order,family,genus	Pseudomonadota,Gammaproteobacteria,Pseudomonadales,Pseudomonadaceae,Pseudomonas	380021	RHIZTAES	Contig
GCA_001606165.1	phylum,class,order,family,genus	Pseudomonadota,Gammaproteobacteria,Enterobacterales,Yersiniaceae,Serratia	82996	RHIZTAES	Contig
GCA_000224945.2	phylum,class,order,family,genus	Bacillota,Bacilli,Bacillales,Paenibacillaceae,Paenibacillus	1073571	RHIZTAES	Contig
GCA_000263695.2	phylum,class,order,family,genus	Pseudomonadota,Gammaproteobacteria,Pseudomonadales,Pseudomonadaceae,Pseudomonas	1038923	RHIZTAES,RHIZHVUL	Chromosome
GCA_000263675.2	phylum,class,order,family,genus	Pseudomonadota,Gammaproteobacteria,Pseudomonadales,Pseudomonadaceae,Pseudomonas	1615674	RHIZTAES	Chromosome
GCA_000281895.1	phylum,class,order,family,genus	Pseudomonadota,Gammaproteobacteria,Pseudomonadales,Pseudomonadaceae,Pseudomonas	1038922	RHIZTAES,RHIZHVUL	Chromosome
GCA_000952685.1	phylum,class,order,family,genus	Pseudomonadota,Gammaproteobacteria,Pseudomonadales,Pseudomonadaceae,Stutzerimonas	316	RHIZTAES	Scaffold
GCA_000952735.1	phylum,class,order,family,genus	Pseudomonadota,Gammaproteobacteria,Pseudomonadales,Pseudomonadaceae,Pseudomonas	294	RHIZTAES	Scaffold
GCA_000952205.1	phylum,class,order,family,genus	Pseudomonadota,Gammaproteobacteria,Pseudomonadales,Pseudomonadaceae,Stutzerimonas	316	RHIZTAES	Scaffold
GCA_000698265.1	phylum,class,order,family,genus	Pseudomonadota,Gammaproteobacteria,Pseudomonadales,Pseudomonadaceae,Pseudomonas	321846	RHIZTAES	Chromosome
GCA_000520755.1	phylum,class,order,family,genus	Bacillota,Bacilli,Bacillales,Paenibacillaceae,Paenibacillus	1333846	RHIZTAES	Contig
GCA_028471985.1	phylum,class,order,family,genus	Bacillota,Bacilli,Bacillales,Paenibacillaceae,Paenibacillus	1406	RHIZHVUL	Complete Genome
GCA_918698095.1	phylum,class,order,family,genus	Actinomycetota,Actinomycetes,Micrococcales,Micrococcaceae,Arthrobacter	2822353	RHIZHVUL	Contig
GCA_918698175.1	phylum,class,order,family,genus	Pseudomonadota,Gammaproteobacteria,Lysobacterales,Lysobacteraceae,Stenotrophomonas	2045214	RHIZHVUL	Contig
GCA_918698115.1	phylum,class,order,family,genus	Bacillota,Bacilli,Bacillales,Bacillaceae,Peribacillus	2884273	RHIZHVUL	Contig
GCA_918697905.1	phylum,class,order,family,genus	Pseudomonadota,Gammaproteobacteria,Lysobacterales,Lysobacteraceae,Stenotrophomonas	2045214	RHIZHVUL	Contig
GCA_918698185.1	phylum,class,order,family,genus	Pseudomonadota,Gammaproteobacteria,Pseudomonadales,Pseudomonadaceae,Pseudomonas	2487355	RHIZHVUL	Contig
GCA_918698065.1	phylum,class,order,family,genus	Bacillota,Bacilli,Bacillales,Bacillaceae,Peribacillus	2884272	RHIZHVUL	Contig
GCA_918697945.1	phylum,class,order,family,genus	Pseudomonadota,Gammaproteobacteria,Pseudomonadales,Pseudomonadaceae,Pseudomonas	2821121	RHIZHVUL	Contig
GCA_918698215.1	phylum,class,order,family,genus	Bacillota,Bacilli,Bacillales,Bacillaceae,Peribacillus	1478	RHIZHVUL	Contig
GCA_918698225.1	phylum,class,order,family,genus	Actinomycetota,Actinomycetes,Micrococcales,Microbacteriaceae,Microbacterium	104336	RHIZHVUL	Contig
GCA_918698035.1	phylum,class,order,family,genus	Actinomycetota,Actinomycetes,Micrococcales,Microbacteriaceae,Microbacterium	104336	RHIZHVUL	Contig
GCA_918698245.1	phylum,class,order,family,genus	Bacteroidota,Sphingobacteriia,Sphingobacteriales,Sphingobacteriaceae,Pedobacter	2822349	RHIZHVUL	Contig
GCA_918697915.1	phylum,class,order,family,genus	Pseudomonadota,Gammaproteobacteria,Enterobacterales,Yersiniaceae,Rahnella	34038	RHIZHVUL	Contig
GCA_918698055.1	phylum,class,order,family,genus	Pseudomonadota,Gammaproteobacteria,Lysobacterales,Lysobacteraceae,Stenotrophomonas	2045214	RHIZHVUL	Contig
GCA_918697975.1	phylum,class,order,family,genus	Pseudomonadota,Gammaproteobacteria,Lysobacterales,Lysobacteraceae,Stenotrophomonas	2045214	RHIZHVUL	Contig
GCA_918698045.1	phylum,class,order,family,genus	Actinomycetota,Actinomycetes,Micrococcales,Microbacteriaceae,Microbacterium	2821116	RHIZHVUL	Contig
GCA_918698195.1	phylum,class,order,family,genus	Bacillota,Bacilli,Bacillales,Bacillaceae,Peribacillus	1478	RHIZHVUL	Contig
GCA_918698105.1	phylum,class,order,family,genus	Pseudomonadota,Gammaproteobacteria,Pseudomonadales,Pseudomonadaceae,Pseudomonas	930166	RHIZHVUL	Contig
GCA_918698145.1	phylum,class,order,family,genus	Actinomycetota,Actinomycetes,Micrococcales,Microbacteriaceae,Microbacterium	82380	RHIZHVUL	Contig
GCA_918697995.1	phylum,class,order,family,genus	Bacteroidota,Sphingobacteriia,Sphingobacteriales,Sphingobacteriaceae,Pedobacter	2822352	RHIZHVUL	Contig
GCA_918697965.1	phylum,class,order,family,genus	Pseudomonadota,Gammaproteobacteria,Pseudomonadales,Pseudomonadaceae,Pseudomonas	183795	RHIZHVUL	Contig
GCA_918697895.1	phylum,class,order,family,genus	Pseudomonadota,Gammaproteobacteria,Pseudomonadales,Pseudomonadaceae,Pseudomonas	2487355	RHIZHVUL	Contig
GCA_918697935.1	phylum,class,order,family,genus	Pseudomonadota,Gammaproteobacteria,Pseudomonadales,Pseudomonadaceae,Pseudomonas	2821122	RHIZHVUL	Contig
GCA_918698015.1	phylum,class,order,family,genus	Pseudomonadota,Gammaproteobacteria,Pseudomonadales,Pseudomonadaceae,Pseudomonas	2821127	RHIZHVUL	Contig
GCA_918698165.1	phylum,class,order,family,genus	Bacillota,Bacilli,Bacillales,Bacillaceae,Peribacillus	450367	RHIZHVUL	Contig
GCA_918698005.1	phylum,class,order,family,genus	Actinomycetota,Actinomycetes,Micrococcales,Microbacteriaceae,Microbacterium	2822348	RHIZHVUL	Contig
GCA_918698075.1	phylum,class,order,family,genus	Pseudomonadota,Alphaproteobacteria,Hyphomicrobiales,Rhizobiaceae,Agrobacterium	1176649	RHIZHVUL	Contig
GCA_918698275.1	phylum,class,order,family,genus	Pseudomonadota,Gammaproteobacteria,Pseudomonadales,Pseudomonadaceae,Pseudomonas	198620	RHIZHVUL	Contig
GCA_918698235.1	phylum,class,order,family,genus	Pseudomonadota,Gammaproteobacteria,Enterobacterales,Erwiniaceae,Erwinia	68334	RHIZHVUL	Contig
GCA_918698255.1	phylum,class,order,family,genus	Bacteroidota,Sphingobacteriia,Sphingobacteriales,Sphingobacteriaceae,Pedobacter	2822351	RHIZHVUL	Contig
GCA_918697925.1	phylum,class,order,family,genus	Actinomycetota,Actinomycetes,Micrococcales,Micrococcaceae,Arthrobacter	2822350	RHIZHVUL	Contig
GCA_918698085.1	phylum,class,order,family,genus	Bacteroidota,Flavobacteriia,Flavobacteriales,Weeksellaceae,Chryseobacterium	2822345	RHIZHVUL	Contig
GCA_918697885.1	phylum,class,order,family,genus	Actinomycetota,Actinomycetes,Mycobacteriales,Nocardiaceae,Rhodococcoides	1828	RHIZHVUL	Contig
GCA_918697875.1	phylum,class,order,family,genus	Pseudomonadota,Gammaproteobacteria,Lysobacterales,Lysobacteraceae,Stenotrophomonas	2045214	RHIZHVUL	Contig
GCA_918698125.1	phylum,class,order,family,genus	Actinomycetota,Actinomycetes,Micrococcales,Microbacteriaceae,Plantibacter	199709	RHIZHVUL	Contig
GCA_918698025.1	phylum,class,order,family,genus	Pseudomonadota,Gammaproteobacteria,Enterobacterales,Enterobacteriaceae,Enterobacter	299767	RHIZHVUL	Contig
GCA_918697985.1	phylum,class,order,family,genus	Pseudomonadota,Gammaproteobacteria,Pseudomonadales,Pseudomonadaceae,Pseudomonas	2487355	RHIZHVUL	Contig
GCA_918697865.1	phylum,class,order,family,genus	Pseudomonadota,Betaproteobacteria,Burkholderiales,Oxalobacteraceae,Massilia	2822346	RHIZHVUL	Contig
GCA_918698135.1	phylum,class,order,family,genus	Bacillota,Bacilli,Bacillales,Bacillaceae,Priestia	1404	RHIZHVUL	Contig
GCA_918698205.1	phylum,class,order,family,genus	Actinomycetota,Actinomycetes,Micrococcales,Microbacteriaceae,Microbacterium	2821115	RHIZHVUL	Contig
GCA_918697955.1	phylum,class,order,family,genus	Pseudomonadota,Gammaproteobacteria,Pseudomonadales,Pseudomonadaceae,Pseudomonas	2487355	RHIZHVUL	Contig
GCA_918698265.1	phylum,class,order,family,genus	Pseudomonadota,Alphaproteobacteria,Hyphomicrobiales,Rhizobiaceae,Agrobacterium	1176649	RHIZHVUL	Contig
GCA_011392275.1	phylum,class,order,family,genus	Pseudomonadota,Betaproteobacteria,Burkholderiales,Burkholderiaceae,Burkholderia	152480	RHIZHVUL	Scaffold
GCA_001887595.1	phylum,class,order,family,genus	Pseudomonadota,Gammaproteobacteria,Lysobacterales,Rhodanobacteraceae,Luteibacter	1440763	RHIZHVUL	Complete Genome
GCA_034427575.1	phylum,class,order,family,genus	Pseudomonadota,Gammaproteobacteria,Enterobacterales,Enterobacteriaceae,Enterobacter	3102784	RHIZOSAT	Scaffold
GCA_031920185.1	phylum,class,order,family,genus	Bacillota,Bacilli,Bacillales,Bacillaceae,Priestia	86664	RHIZOSAT	Contig
GCA_027853915.1	phylum,class,order,family,genus	Actinomycetota,Actinomycetes,Pseudonocardiales,Pseudonocardiaceae,Saccharopolyspora	2997343	RHIZOSAT	Contig
GCA_025398015.1	phylum,class,order,family,genus	Pseudomonadota,Gammaproteobacteria,Pseudomonadales,Pseudomonadaceae,Pseudomonas	485898	RHIZOSAT	Complete Genome
GCA_023155275.1	phylum,class,order,family,genus	Actinomycetota,Actinomycetes,Kitasatosporales,Streptomycetaceae,Streptomyces	2932493	RHIZOSAT	Contig
GCA_022819205.1	phylum,class,order,family,genus	Bacillota,Bacilli,Bacillales,Bacillaceae,Bacillus	293387	RHIZOSAT	Chromosome
GCA_019670005.1	phylum,class,order,family,genus	Pseudomonadota,Gammaproteobacteria,Methylococcales,Methylococcaceae,Methylomagnum	1760988	RHIZOSAT	Complete Genome
GCA_017491935.1	phylum,class,order,family,genus	Pseudomonadota,Gammaproteobacteria,Pseudomonadales,Pseudomonadaceae,Pseudomonas	2813557	RHIZOSAT	Scaffold
GCA_017491925.1	phylum,class,order,family,genus	Pseudomonadota,Gammaproteobacteria,Pseudomonadales,Pseudomonadaceae,Pseudomonas	2813558	RHIZOSAT	Scaffold
GCA_017491885.1	phylum,class,order,family,genus	Pseudomonadota,Gammaproteobacteria,Pseudomonadales,Pseudomonadaceae,Pseudomonas	2813565	RHIZOSAT	Scaffold
GCA_017491835.1	phylum,class,order,family,genus	Pseudomonadota,Gammaproteobacteria,Pseudomonadales,Pseudomonadaceae,Pseudomonas	2813562	RHIZOSAT	Scaffold
GCA_017491755.1	phylum,class,order,family,genus	Pseudomonadota,Gammaproteobacteria,Pseudomonadales,Pseudomonadaceae,Pseudomonas	2813567	RHIZOSAT	Scaffold
GCA_017491745.1	phylum,class,order,family,genus	Pseudomonadota,Gammaproteobacteria,Pseudomonadales,Pseudomonadaceae,Pseudomonas	2813568	RHIZOSAT	Scaffold
GCA_017491715.1	phylum,class,order,family,genus	Pseudomonadota,Gammaproteobacteria,Pseudomonadales,Pseudomonadaceae,Pseudomonas	2813571	RHIZOSAT	Scaffold
GCA_017491705.1	phylum,class,order,family,genus	Pseudomonadota,Gammaproteobacteria,Pseudomonadales,Pseudomonadaceae,Pseudomonas	2813569	RHIZOSAT	Scaffold
GCA_017491685.1	phylum,class,order,family,genus	Pseudomonadota,Gammaproteobacteria,Pseudomonadales,Pseudomonadaceae,Pseudomonas	2813570	RHIZOSAT	Scaffold
GCA_017491665.1	phylum,class,order,family,genus	Pseudomonadota,Gammaproteobacteria,Pseudomonadales,Pseudomonadaceae,Pseudomonas	2813572	RHIZOSAT	Scaffold
GCA_017491625.1	phylum,class,order,family,genus	Pseudomonadota,Gammaproteobacteria,Pseudomonadales,Pseudomonadaceae,Pseudomonas	2813574	RHIZOSAT	Scaffold
GCA_017491605.1	phylum,class,order,family,genus	Pseudomonadota,Gammaproteobacteria,Pseudomonadales,Pseudomonadaceae,Pseudomonas	2813575	RHIZOSAT	Scaffold
GCA_017491595.1	phylum,class,order,family,genus	Pseudomonadota,Gammaproteobacteria,Pseudomonadales,Pseudomonadaceae,Pseudomonas	2813573	RHIZOSAT	Scaffold
GCA_017491585.1	phylum,class,order,family,genus	Pseudomonadota,Gammaproteobacteria,Pseudomonadales,Pseudomonadaceae,Pseudomonas	2813330	RHIZOSAT	Scaffold
GCA_017490905.1	phylum,class,order,family,genus	Pseudomonadota,Gammaproteobacteria,Pseudomonadales,Pseudomonadaceae,Pseudomonas	2813559	RHIZOSAT	Scaffold
GCA_017490875.1	phylum,class,order,family,genus	Pseudomonadota,Gammaproteobacteria,Pseudomonadales,Pseudomonadaceae,Pseudomonas	2813564	RHIZOSAT	Scaffold
GCA_017490865.1	phylum,class,order,family,genus	Pseudomonadota,Gammaproteobacteria,Pseudomonadales,Pseudomonadaceae,Pseudomonas	2813561	RHIZOSAT	Scaffold
GCA_017490845.1	phylum,class,order,family,genus	Pseudomonadota,Gammaproteobacteria,Pseudomonadales,Pseudomonadaceae,Pseudomonas	2813563	RHIZOSAT	Scaffold
GCA_017490815.1	phylum,class,order,family,genus	Pseudomonadota,Gammaproteobacteria,Pseudomonadales,Pseudomonadaceae,Pseudomonas	2813566	RHIZOSAT	Scaffold
GCA_017490805.1	phylum,class,order,family,genus	Pseudomonadota,Gammaproteobacteria,Pseudomonadales,Pseudomonadaceae,Pseudomonas	2813560	RHIZOSAT	Scaffold
GCA_014596575.1	phylum,class,order,family,genus	Bacteroidota,Flavobacteriia,Flavobacteriales,Flavobacteriaceae,Flavobacterium	1940408	RHIZOSAT	Contig
GCA_011317485.1	phylum,class,order,family,genus	Pseudomonadota,Alphaproteobacteria,Hyphomicrobiales,Pleomorphomonadaceae,Oharaeibacter	1920512	RHIZOSAT	Contig
GCA_009914275.1	phylum,class,order,family,genus	Pseudomonadota,Gammaproteobacteria,Enterobacterales,Enterobacteriaceae,Kosakonia	1158459	RHIZOSAT	Complete Genome
GCA_007004135.1	phylum,class,order,family,genus	Pseudomonadota,Alphaproteobacteria,Hyphomicrobiales,Rhizobiaceae,Rhizobium	1387186	RHIZOSAT	Contig
GCA_007004125.1	phylum,class,order,family,genus	Pseudomonadota,Alphaproteobacteria,Hyphomicrobiales,Methylocystaceae,Methylosinus	428	RHIZOSAT	Contig
GCA_006483425.1	phylum,class,order,family,genus	Pseudomonadota,Alphaproteobacteria,Hyphomicrobiales,Kaistiaceae,Prosthecomicrobium	665126	RHIZOSAT	Contig
GCA_006483485.1	phylum,class,order,family,genus	Pseudomonadota,Betaproteobacteria,Burkholderiales,Burkholderiaceae,Burkholderia	101571	RHIZOSAT	Contig
GCA_006483415.1	phylum,class,order,family,genus	Pseudomonadota,Betaproteobacteria,Burkholderiales,Burkholderiaceae,Cupriavidus	248026	RHIZOSAT	Contig
GCA_006483445.1	phylum,class,order,family,genus	Pseudomonadota,Alphaproteobacteria,Hyphomicrobiales,Nitrobacteraceae,Bradyrhizobium	1325090	RHIZOSAT	Contig
GCA_006483455.1	phylum,class,order,family,genus	Pseudomonadota,Gammaproteobacteria,Methylococcales,Methylococcaceae,Methylomonas	702114	RHIZOSAT	Contig
GCA_004801395.1	phylum,class,order,family,genus	Pseudomonadota,Alphaproteobacteria,Hyphomicrobiales,Rhizobiaceae,Allorhizobium	1848972	RHIZOSAT	Contig
GCA_004118065.1	phylum,class,order,family,genus	Bacillota,Bacilli,Bacillales,Bacillaceae,Bacillus	492670	RHIZOSAT	Contig
GCA_003641205.1	phylum,class,order,family,genus	Actinomycetota,Actinomycetes,Mycobacteriales,Nocardiaceae,Rhodococcus	1302308	RHIZOSAT	Complete Genome
GCA_003096275.1	phylum,class,order,family,genus	Pseudomonadota,Alphaproteobacteria,Sphingomonadales,Sphingomonadaceae,Sphingomonas	2175090	RHIZOSAT	Scaffold
GCA_003112435.1	phylum,class,order,family,genus	Pseudomonadota,Betaproteobacteria,Nitrosomonadales,Methylophilaceae,Novimethylophilus	1825523	RHIZOSAT	Contig
GCA_002741745.1	phylum,class,order,family,genus	Bacillota,Bacilli,Bacillales,Bacillaceae,Bacillus	293387	RHIZOSAT	Complete Genome
GCA_000299315.2	phylum,class,order,family,genus	Actinomycetota,Actinomycetes,Micrococcales,Microbacteriaceae,Microbacterium	1197720	RHIZOSAT	Contig
GCA_000800255.1	phylum,class,order,family,genus	Pseudomonadota,Gammaproteobacteria,Pseudomonadales,Pseudomonadaceae,Pseudomonas	157782	RHIZOSAT	Complete Genome
GCA_005925345.2	phylum,class,order,family,genus	Bacteroidota,Sphingobacteriia,Sphingobacteriales,Sphingobacteriaceae,Pedobacter	1393051	RHIZSLYC	Scaffold
GCA_004151275.2	phylum,class,order,family,genus	Bacteroidota,Flavobacteriia,Flavobacteriales,Flavobacteriaceae,Flavobacterium	1563479	RHIZSLYC	Complete Genome
GCA_030499145.1	phylum,class,order,family,genus	Bacillota,Bacilli,Bacillales,Paenibacillaceae,Brevibacillus	1465	RHIZSLYC	Contig
GCA_030131645.1	phylum,class,order,family,genus	Pseudomonadota,Gammaproteobacteria,Pseudomonadales,Pseudomonadaceae,Pseudomonas	2994495	RHIZSLYC	Contig
GCA_021462455.1	phylum,class,order,family,genus	Pseudomonadota,Betaproteobacteria,Burkholderiales,Burkholderiaceae,Ralstonia	305	RHIZSLYC	Contig
GCA_020907785.1	phylum,class,order,family,genus	Bacillota,Bacilli,Bacillales,Bacillaceae,Bacillus	492670	RHIZSLYC	Contig
GCA_000696345.2	phylum,class,order,family,genus	Pseudomonadota,Gammaproteobacteria,Pseudomonadales,Pseudomonadaceae,Pseudomonas	1163398	RHIZSLYC	Complete Genome
GCA_016803135.1	phylum,class,order,family,genus	Pseudomonadota,Alphaproteobacteria,Sphingomonadales,Erythrobacteraceae,Altererythrobacter	2806021	RHIZSLYC	Contig
GCA_013466605.1	phylum,class,order,family,genus	Pseudomonadota,Gammaproteobacteria,Pseudomonadales,Pseudomonadaceae,Pseudomonas	86192	RHIZSLYC	Complete Genome
GCA_010365285.1	phylum,class,order,family,genus	Bacillota,Bacilli,Bacillales,Paenibacillaceae,Paenibacillus	2704463	RHIZSLYC	Complete Genome
GCA_010119935.1	phylum,class,order,family,genus	Bacillota,Bacilli,Bacillales,Paenibacillaceae,Paenibacillus	2704462	RHIZSLYC	Complete Genome
GCA_010093045.1	phylum,class,order,family,genus	Bacteroidota,Sphingobacteriia,Sphingobacteriales,Sphingobacteriaceae,Mucilaginibacter	2703789	RHIZSLYC	Complete Genome
GCA_010093025.1	phylum,class,order,family,genus	Acidobacteriota,Terriglobia,Terriglobales,Acidobacteriaceae,Edaphobacter	2703788	RHIZSLYC	Complete Genome
GCA_004151245.1	phylum,class,order,family,genus	Bacteroidota,Flavobacteriia,Flavobacteriales,Flavobacteriaceae,Flavobacterium	657326	RHIZSLYC	Contig
GCA_004151235.1	phylum,class,order,family,genus	Bacteroidota,Flavobacteriia,Flavobacteriales,Flavobacteriaceae,Flavobacterium	459526	RHIZSLYC	Contig
GCA_003958645.1	phylum,class,order,family,genus	Bacteroidota,Chitinophagia,Chitinophagales,Chitinophagaceae,Chitinophaga	1864947	RHIZSLYC	Contig
GCA_002277855.1	phylum,class,order,family,genus	Actinomycetota,Actinomycetes,Kitasatosporales,Streptomycetaceae,Streptomyces	2026341	RHIZSLYC	Contig
GCA_002276245.1	phylum,class,order,family,genus	Actinomycetota,Actinomycetes,Kitasatosporales,Streptomycetaceae,Streptomyces	2026340	RHIZSLYC	Contig
GCA_900157365.1	phylum,class,order,family,genus	Actinomycetota,Actinomycetes,Mycobacteriales,Mycobacteriaceae,Mycobacterium	1841861	RHIZSLYC	Contig
GCA_900157375.1	phylum,class,order,family,genus	Actinomycetota,Actinomycetes,Mycobacteriales,Mycobacteriaceae,Mycobacterium	1841860	RHIZSLYC	Scaffold
GCA_900157385.1	phylum,class,order,family,genus	Actinomycetota,Actinomycetes,Mycobacteriales,Mycobacteriaceae,Mycobacterium	1841859	RHIZSLYC	Scaffold

## Sheet: 3. BARS rCGC profiles
Genbank	Xylose	Fructose_PTS	Mannitol	Inositol	Trehalose_PTS	Trehalose_trehalase	Alpha-Diglucoside_phosphorylase	Sucrose_levan-detour	Sucrose_phosphorylase	Sucrose_hydrolase	Xylan	Glutarate_dioxygenase	Glutarate_succinyl-CoA	Threonate_Erythronate	L-Proline	D-Proline	LysArgOrn_decarboxylase	L-Lysine_monooxygenase	L-Lysine_e-aminotransferase	D-Lysine_aminoadipate	Glutamate_synthase	Glutamine_synthetase	Glutaminase	Glutamate_dehydrogenase	IAA-biosyn_IAM	IAA-biosyn_IPyA	IAA-biosyn_IAN	GABA_AMV	Monoamine_quinohemoprotein_dh	Monoamine_Cu-dependent_oxidase	Tyramine_Dopamine	Polyamine_gama-glutamylation	Agmatine	Phenylacetate	IAA-degrad_iac	IAA-degrad_iad	IAA-degrad_ian	Salicylate_1-hydroxylase	Salicylate_5-hydroxylase	Salicylate_CoA-ligase	3-Oxoadipate	2-Hydroxypentadienoate	Catechol_ortho	Protocatechuate_ortho	Protocatechuate_para	Catechol_meta	Gentisate	Benzoate	Anthranilate
GCA_001425905.1	FALSE	FALSE	FALSE	FALSE	FALSE	FALSE	FALSE	FALSE	FALSE	FALSE	FALSE	FALSE	FALSE	FALSE	TRUE	FALSE	FALSE	FALSE	FALSE	FALSE	TRUE	TRUE	FALSE	TRUE	FALSE	FALSE	FALSE	FALSE	FALSE	FALSE	FALSE	TRUE	FALSE	TRUE	FALSE	FALSE	FALSE	FALSE	FALSE	FALSE	TRUE	FALSE	TRUE	FALSE	FALSE	TRUE	FALSE	FALSE	FALSE
GCA_000286435.2	FALSE	FALSE	TRUE	FALSE	FALSE	FALSE	FALSE	FALSE	FALSE	FALSE	FALSE	FALSE	FALSE	FALSE	TRUE	FALSE	TRUE	FALSE	FALSE	FALSE	TRUE	TRUE	TRUE	TRUE	FALSE	FALSE	FALSE	FALSE	FALSE	FALSE	FALSE	FALSE	FALSE	FALSE	FALSE	FALSE	FALSE	FALSE	FALSE	FALSE	TRUE	FALSE	FALSE	FALSE	FALSE	FALSE	FALSE	FALSE	FALSE
GCA_006351905.1	TRUE	FALSE	FALSE	TRUE	FALSE	FALSE	FALSE	FALSE	FALSE	FALSE	FALSE	FALSE	FALSE	FALSE	TRUE	FALSE	FALSE	FALSE	FALSE	FALSE	TRUE	TRUE	FALSE	TRUE	FALSE	FALSE	FALSE	FALSE	FALSE	FALSE	FALSE	FALSE	FALSE	FALSE	FALSE	FALSE	FALSE	FALSE	FALSE	FALSE	TRUE	FALSE	FALSE	TRUE	FALSE	FALSE	TRUE	FALSE	FALSE
GCA_000508265.1	TRUE	FALSE	TRUE	TRUE	TRUE	FALSE	FALSE	TRUE	FALSE	TRUE	TRUE	FALSE	FALSE	FALSE	TRUE	FALSE	FALSE	FALSE	FALSE	FALSE	TRUE	TRUE	TRUE	TRUE	FALSE	FALSE	FALSE	TRUE	FALSE	FALSE	FALSE	FALSE	FALSE	FALSE	FALSE	FALSE	FALSE	FALSE	FALSE	FALSE	TRUE	FALSE	FALSE	FALSE	FALSE	FALSE	FALSE	FALSE	FALSE
GCA_000069965.1	TRUE	FALSE	FALSE	FALSE	FALSE	FALSE	TRUE	FALSE	FALSE	TRUE	FALSE	FALSE	FALSE	FALSE	TRUE	FALSE	TRUE	FALSE	FALSE	FALSE	TRUE	TRUE	TRUE	TRUE	FALSE	FALSE	FALSE	FALSE	FALSE	FALSE	FALSE	FALSE	FALSE	FALSE	FALSE	FALSE	FALSE	FALSE	FALSE	FALSE	FALSE	FALSE	FALSE	FALSE	FALSE	FALSE	FALSE	FALSE	FALSE
GCA_016649085.1	FALSE	TRUE	TRUE	FALSE	FALSE	FALSE	TRUE	FALSE	FALSE	TRUE	TRUE	FALSE	FALSE	FALSE	FALSE	FALSE	FALSE	FALSE	FALSE	FALSE	FALSE	TRUE	TRUE	TRUE	FALSE	FALSE	FALSE	FALSE	FALSE	FALSE	FALSE	TRUE	FALSE	FALSE	FALSE	FALSE	FALSE	FALSE	FALSE	FALSE	FALSE	FALSE	FALSE	FALSE	FALSE	FALSE	FALSE	FALSE	FALSE
GCA_000012085.2	FALSE	FALSE	FALSE	FALSE	FALSE	TRUE	FALSE	FALSE	FALSE	FALSE	FALSE	FALSE	FALSE	FALSE	FALSE	FALSE	FALSE	FALSE	FALSE	FALSE	FALSE	FALSE	FALSE	FALSE	FALSE	FALSE	FALSE	FALSE	FALSE	FALSE	FALSE	FALSE	FALSE	FALSE	FALSE	FALSE	FALSE	FALSE	FALSE	FALSE	FALSE	FALSE	FALSE	FALSE	FALSE	FALSE	FALSE	FALSE	FALSE
GCA_000284315.1	FALSE	FALSE	FALSE	FALSE	FALSE	FALSE	FALSE	FALSE	FALSE	FALSE	FALSE	FALSE	FALSE	FALSE	FALSE	FALSE	FALSE	FALSE	FALSE	FALSE	FALSE	TRUE	FALSE	FALSE	FALSE	FALSE	FALSE	FALSE	FALSE	FALSE	FALSE	FALSE	FALSE	FALSE	FALSE	FALSE	FALSE	FALSE	FALSE	FALSE	FALSE	FALSE	FALSE	FALSE	FALSE	FALSE	FALSE	FALSE	FALSE
GCA_918698065.1	FALSE	TRUE	TRUE	FALSE	TRUE	FALSE	FALSE	TRUE	FALSE	TRUE	FALSE	TRUE	FALSE	TRUE	TRUE	FALSE	FALSE	FALSE	FALSE	FALSE	TRUE	TRUE	TRUE	TRUE	FALSE	FALSE	FALSE	FALSE	FALSE	FALSE	FALSE	FALSE	FALSE	TRUE	FALSE	FALSE	FALSE	FALSE	FALSE	FALSE	TRUE	FALSE	TRUE	FALSE	FALSE	FALSE	TRUE	FALSE	FALSE
GCA_000024545.1	FALSE	TRUE	FALSE	FALSE	FALSE	TRUE	FALSE	FALSE	FALSE	FALSE	TRUE	FALSE	FALSE	TRUE	FALSE	FALSE	FALSE	FALSE	FALSE	FALSE	TRUE	TRUE	TRUE	FALSE	FALSE	FALSE	FALSE	TRUE	FALSE	FALSE	FALSE	FALSE	FALSE	TRUE	FALSE	FALSE	FALSE	FALSE	FALSE	FALSE	FALSE	FALSE	FALSE	TRUE	FALSE	FALSE	FALSE	FALSE	FALSE
GCA_001428225.1	FALSE	FALSE	TRUE	FALSE	FALSE	FALSE	FALSE	FALSE	FALSE	FALSE	FALSE	FALSE	TRUE	TRUE	TRUE	FALSE	FALSE	FALSE	FALSE	FALSE	TRUE	TRUE	FALSE	TRUE	FALSE	FALSE	FALSE	FALSE	FALSE	FALSE	FALSE	FALSE	FALSE	FALSE	FALSE	FALSE	FALSE	FALSE	TRUE	FALSE	TRUE	FALSE	FALSE	FALSE	TRUE	FALSE	TRUE	FALSE	FALSE
GCA_001427165.1	FALSE	FALSE	FALSE	TRUE	FALSE	TRUE	FALSE	FALSE	FALSE	FALSE	TRUE	FALSE	FALSE	FALSE	TRUE	FALSE	FALSE	FALSE	FALSE	FALSE	TRUE	TRUE	TRUE	FALSE	FALSE	FALSE	FALSE	FALSE	FALSE	FALSE	FALSE	TRUE	FALSE	FALSE	FALSE	FALSE	FALSE	FALSE	FALSE	FALSE	TRUE	FALSE	FALSE	TRUE	FALSE	FALSE	FALSE	FALSE	FALSE
GCA_013266815.1	FALSE	FALSE	TRUE	TRUE	FALSE	TRUE	FALSE	FALSE	FALSE	FALSE	FALSE	FALSE	FALSE	TRUE	TRUE	FALSE	FALSE	FALSE	FALSE	TRUE	TRUE	TRUE	TRUE	TRUE	FALSE	FALSE	FALSE	TRUE	FALSE	FALSE	FALSE	TRUE	FALSE	TRUE	FALSE	FALSE	FALSE	FALSE	TRUE	FALSE	TRUE	TRUE	TRUE	TRUE	TRUE	FALSE	FALSE	TRUE	TRUE
GCA_918698195.1	FALSE	TRUE	TRUE	FALSE	TRUE	FALSE	TRUE	TRUE	FALSE	TRUE	FALSE	TRUE	FALSE	FALSE	TRUE	FALSE	FALSE	FALSE	FALSE	FALSE	TRUE	TRUE	TRUE	TRUE	FALSE	FALSE	FALSE	FALSE	FALSE	FALSE	FALSE	FALSE	FALSE	TRUE	FALSE	FALSE	FALSE	FALSE	FALSE	FALSE	TRUE	FALSE	FALSE	FALSE	FALSE	FALSE	FALSE	FALSE	FALSE
GCA_000214435.1	FALSE	TRUE	FALSE	FALSE	FALSE	FALSE	FALSE	FALSE	FALSE	FALSE	FALSE	FALSE	FALSE	FALSE	FALSE	FALSE	FALSE	FALSE	FALSE	FALSE	TRUE	TRUE	FALSE	FALSE	FALSE	FALSE	FALSE	FALSE	FALSE	FALSE	FALSE	FALSE	FALSE	FALSE	FALSE	FALSE	FALSE	FALSE	FALSE	FALSE	FALSE	TRUE	FALSE	FALSE	FALSE	FALSE	FALSE	FALSE	FALSE
GCA_001428865.1	FALSE	FALSE	FALSE	FALSE	FALSE	TRUE	FALSE	FALSE	FALSE	FALSE	TRUE	FALSE	TRUE	FALSE	TRUE	FALSE	FALSE	FALSE	FALSE	TRUE	TRUE	TRUE	FALSE	FALSE	FALSE	FALSE	FALSE	FALSE	FALSE	FALSE	FALSE	FALSE	FALSE	FALSE	FALSE	FALSE	FALSE	FALSE	FALSE	FALSE	TRUE	FALSE	FALSE	FALSE	FALSE	FALSE	FALSE	FALSE	FALSE
GCA_001428565.1	FALSE	FALSE	FALSE	FALSE	FALSE	FALSE	FALSE	FALSE	FALSE	FALSE	FALSE	FALSE	FALSE	FALSE	FALSE	FALSE	FALSE	FALSE	FALSE	FALSE	TRUE	TRUE	TRUE	TRUE	FALSE	FALSE	FALSE	TRUE	FALSE	FALSE	FALSE	TRUE	FALSE	TRUE	FALSE	FALSE	FALSE	FALSE	FALSE	FALSE	TRUE	TRUE	TRUE	FALSE	FALSE	FALSE	FALSE	FALSE	FALSE
GCA_000143965.1	FALSE	FALSE	FALSE	FALSE	FALSE	FALSE	FALSE	FALSE	FALSE	FALSE	FALSE	FALSE	FALSE	FALSE	FALSE	FALSE	FALSE	FALSE	FALSE	FALSE	TRUE	TRUE	FALSE	FALSE	FALSE	FALSE	FALSE	FALSE	FALSE	FALSE	FALSE	FALSE	FALSE	FALSE	FALSE	FALSE	FALSE	FALSE	FALSE	FALSE	FALSE	FALSE	FALSE	FALSE	FALSE	FALSE	FALSE	FALSE	FALSE
GCA_000014565.1	FALSE	FALSE	TRUE	FALSE	FALSE	TRUE	FALSE	FALSE	FALSE	FALSE	FALSE	FALSE	TRUE	FALSE	FALSE	FALSE	FALSE	TRUE	TRUE	FALSE	TRUE	TRUE	TRUE	TRUE	FALSE	FALSE	TRUE	TRUE	FALSE	TRUE	FALSE	TRUE	FALSE	TRUE	TRUE	FALSE	TRUE	FALSE	TRUE	FALSE	TRUE	TRUE	TRUE	TRUE	TRUE	TRUE	TRUE	TRUE	FALSE
GCA_000143165.1	FALSE	FALSE	FALSE	FALSE	FALSE	FALSE	FALSE	FALSE	FALSE	FALSE	FALSE	FALSE	FALSE	FALSE	FALSE	FALSE	FALSE	FALSE	FALSE	FALSE	FALSE	TRUE	FALSE	FALSE	FALSE	FALSE	FALSE	FALSE	FALSE	FALSE	FALSE	FALSE	FALSE	FALSE	FALSE	FALSE	FALSE	FALSE	FALSE	FALSE	FALSE	FALSE	FALSE	FALSE	FALSE	FALSE	FALSE	FALSE	FALSE
GCA_017491685.1	TRUE	TRUE	TRUE	FALSE	TRUE	TRUE	FALSE	FALSE	FALSE	FALSE	FALSE	FALSE	TRUE	FALSE	TRUE	FALSE	FALSE	TRUE	FALSE	FALSE	TRUE	TRUE	TRUE	TRUE	FALSE	FALSE	FALSE	TRUE	FALSE	FALSE	TRUE	TRUE	TRUE	FALSE	FALSE	FALSE	FALSE	FALSE	FALSE	FALSE	TRUE	FALSE	FALSE	TRUE	FALSE	FALSE	FALSE	FALSE	FALSE
GCA_001429505.1	FALSE	FALSE	FALSE	TRUE	FALSE	FALSE	FALSE	FALSE	FALSE	FALSE	FALSE	FALSE	TRUE	FALSE	TRUE	FALSE	FALSE	FALSE	FALSE	TRUE	TRUE	TRUE	TRUE	TRUE	FALSE	FALSE	FALSE	FALSE	FALSE	FALSE	FALSE	FALSE	FALSE	TRUE	FALSE	FALSE	FALSE	FALSE	FALSE	FALSE	TRUE	FALSE	FALSE	TRUE	FALSE	TRUE	TRUE	FALSE	FALSE
GCA_017491625.1	FALSE	TRUE	TRUE	TRUE	TRUE	FALSE	FALSE	FALSE	FALSE	FALSE	FALSE	FALSE	TRUE	TRUE	TRUE	FALSE	FALSE	TRUE	FALSE	TRUE	TRUE	TRUE	TRUE	TRUE	FALSE	FALSE	FALSE	TRUE	TRUE	FALSE	TRUE	TRUE	TRUE	TRUE	FALSE	FALSE	FALSE	FALSE	FALSE	FALSE	TRUE	TRUE	TRUE	TRUE	TRUE	FALSE	FALSE	TRUE	TRUE
GCA_001428685.1	FALSE	FALSE	FALSE	FALSE	FALSE	FALSE	TRUE	FALSE	FALSE	FALSE	FALSE	FALSE	FALSE	FALSE	TRUE	FALSE	FALSE	FALSE	FALSE	FALSE	TRUE	TRUE	FALSE	FALSE	FALSE	FALSE	FALSE	FALSE	FALSE	FALSE	FALSE	FALSE	FALSE	FALSE	FALSE	FALSE	FALSE	FALSE	FALSE	FALSE	TRUE	FALSE	FALSE	FALSE	FALSE	FALSE	FALSE	FALSE	FALSE
GCA_001429285.1	TRUE	FALSE	FALSE	TRUE	FALSE	FALSE	FALSE	FALSE	FALSE	FALSE	FALSE	FALSE	TRUE	TRUE	TRUE	FALSE	FALSE	FALSE	FALSE	TRUE	TRUE	TRUE	TRUE	FALSE	FALSE	FALSE	FALSE	TRUE	FALSE	FALSE	FALSE	FALSE	FALSE	FALSE	FALSE	FALSE	FALSE	FALSE	FALSE	FALSE	TRUE	FALSE	TRUE	TRUE	FALSE	FALSE	FALSE	TRUE	FALSE
GCA_000020745.1	TRUE	TRUE	TRUE	FALSE	TRUE	TRUE	FALSE	FALSE	FALSE	FALSE	FALSE	FALSE	FALSE	TRUE	TRUE	FALSE	TRUE	FALSE	FALSE	FALSE	FALSE	TRUE	TRUE	TRUE	FALSE	TRUE	FALSE	FALSE	FALSE	FALSE	FALSE	FALSE	FALSE	FALSE	FALSE	FALSE	FALSE	FALSE	FALSE	FALSE	FALSE	FALSE	FALSE	FALSE	TRUE	FALSE	TRUE	FALSE	FALSE
GCA_918697875.1	FALSE	FALSE	FALSE	FALSE	FALSE	FALSE	FALSE	FALSE	FALSE	FALSE	FALSE	FALSE	FALSE	FALSE	TRUE	FALSE	TRUE	FALSE	FALSE	FALSE	TRUE	TRUE	FALSE	FALSE	FALSE	FALSE	FALSE	FALSE	FALSE	FALSE	FALSE	TRUE	FALSE	FALSE	FALSE	FALSE	FALSE	FALSE	FALSE	FALSE	TRUE	FALSE	FALSE	FALSE	FALSE	FALSE	FALSE	FALSE	FALSE
GCA_000023105.1	FALSE	FALSE	FALSE	FALSE	FALSE	TRUE	FALSE	FALSE	FALSE	FALSE	FALSE	FALSE	FALSE	FALSE	FALSE	FALSE	FALSE	FALSE	FALSE	FALSE	TRUE	TRUE	FALSE	TRUE	FALSE	FALSE	FALSE	FALSE	FALSE	FALSE	FALSE	FALSE	FALSE	FALSE	FALSE	FALSE	FALSE	FALSE	FALSE	FALSE	TRUE	FALSE	FALSE	FALSE	FALSE	FALSE	FALSE	FALSE	FALSE
GCA_006483455.1	FALSE	FALSE	FALSE	FALSE	FALSE	FALSE	FALSE	FALSE	FALSE	FALSE	FALSE	FALSE	FALSE	FALSE	TRUE	FALSE	FALSE	FALSE	FALSE	FALSE	FALSE	TRUE	FALSE	FALSE	FALSE	FALSE	FALSE	FALSE	FALSE	FALSE	FALSE	FALSE	FALSE	FALSE	FALSE	FALSE	FALSE	FALSE	FALSE	FALSE	FALSE	FALSE	FALSE	FALSE	FALSE	FALSE	FALSE	FALSE	FALSE
GCA_000604065.3	FALSE	FALSE	FALSE	FALSE	FALSE	TRUE	FALSE	FALSE	FALSE	FALSE	FALSE	TRUE	FALSE	TRUE	TRUE	FALSE	FALSE	FALSE	FALSE	FALSE	TRUE	TRUE	FALSE	TRUE	FALSE	FALSE	FALSE	FALSE	FALSE	FALSE	TRUE	FALSE	FALSE	TRUE	FALSE	FALSE	FALSE	FALSE	TRUE	FALSE	TRUE	TRUE	TRUE	TRUE	TRUE	FALSE	TRUE	FALSE	FALSE
GCA_000681515.2	FALSE	TRUE	FALSE	FALSE	TRUE	FALSE	TRUE	FALSE	TRUE	FALSE	FALSE	FALSE	FALSE	FALSE	FALSE	FALSE	FALSE	FALSE	FALSE	FALSE	TRUE	TRUE	FALSE	TRUE	FALSE	FALSE	FALSE	FALSE	FALSE	FALSE	FALSE	FALSE	FALSE	FALSE	FALSE	FALSE	FALSE	FALSE	FALSE	FALSE	FALSE	FALSE	FALSE	FALSE	FALSE	FALSE	FALSE	FALSE	FALSE
GCA_000146185.1	FALSE	TRUE	FALSE	FALSE	FALSE	FALSE	FALSE	FALSE	FALSE	FALSE	FALSE	FALSE	FALSE	FALSE	FALSE	FALSE	FALSE	FALSE	FALSE	FALSE	TRUE	TRUE	FALSE	TRUE	FALSE	FALSE	FALSE	FALSE	FALSE	FALSE	FALSE	FALSE	TRUE	FALSE	FALSE	FALSE	FALSE	FALSE	FALSE	FALSE	FALSE	FALSE	FALSE	FALSE	FALSE	FALSE	FALSE	FALSE	FALSE
GCA_001428665.1	TRUE	FALSE	TRUE	FALSE	FALSE	FALSE	FALSE	FALSE	FALSE	FALSE	FALSE	FALSE	TRUE	FALSE	TRUE	FALSE	FALSE	FALSE	FALSE	FALSE	TRUE	TRUE	TRUE	TRUE	FALSE	FALSE	TRUE	FALSE	FALSE	FALSE	FALSE	FALSE	FALSE	TRUE	FALSE	FALSE	FALSE	FALSE	TRUE	FALSE	TRUE	FALSE	TRUE	FALSE	TRUE	FALSE	TRUE	FALSE	FALSE
GCA_007004135.1	TRUE	FALSE	FALSE	TRUE	FALSE	FALSE	FALSE	FALSE	FALSE	FALSE	FALSE	FALSE	FALSE	TRUE	TRUE	FALSE	FALSE	FALSE	FALSE	FALSE	TRUE	TRUE	TRUE	FALSE	FALSE	FALSE	FALSE	FALSE	FALSE	FALSE	TRUE	FALSE	FALSE	FALSE	TRUE	FALSE	FALSE	FALSE	FALSE	FALSE	TRUE	FALSE	TRUE	TRUE	FALSE	TRUE	FALSE	FALSE	FALSE
GCA_001429165.1	FALSE	FALSE	FALSE	FALSE	FALSE	TRUE	FALSE	FALSE	FALSE	FALSE	FALSE	FALSE	TRUE	FALSE	FALSE	FALSE	FALSE	FALSE	FALSE	FALSE	TRUE	TRUE	TRUE	TRUE	FALSE	FALSE	FALSE	TRUE	FALSE	FALSE	FALSE	TRUE	FALSE	TRUE	FALSE	FALSE	FALSE	FALSE	FALSE	FALSE	TRUE	FALSE	FALSE	TRUE	FALSE	FALSE	FALSE	FALSE	FALSE
GCA_000022145.1	FALSE	FALSE	FALSE	FALSE	FALSE	TRUE	FALSE	FALSE	FALSE	FALSE	FALSE	FALSE	FALSE	FALSE	FALSE	FALSE	FALSE	FALSE	FALSE	FALSE	TRUE	TRUE	FALSE	TRUE	FALSE	FALSE	FALSE	FALSE	FALSE	FALSE	FALSE	FALSE	FALSE	FALSE	FALSE	FALSE	FALSE	FALSE	FALSE	FALSE	TRUE	FALSE	FALSE	FALSE	FALSE	FALSE	FALSE	FALSE	FALSE
GCA_001425105.1	TRUE	TRUE	TRUE	TRUE	TRUE	TRUE	FALSE	FALSE	FALSE	FALSE	FALSE	FALSE	TRUE	FALSE	TRUE	FALSE	FALSE	TRUE	FALSE	FALSE	TRUE	TRUE	TRUE	FALSE	FALSE	FALSE	FALSE	TRUE	FALSE	FALSE	TRUE	TRUE	FALSE	FALSE	FALSE	FALSE	FALSE	FALSE	FALSE	FALSE	TRUE	FALSE	TRUE	TRUE	TRUE	FALSE	FALSE	TRUE	FALSE
GCA_000007765.2	FALSE	FALSE	FALSE	FALSE	FALSE	TRUE	FALSE	FALSE	FALSE	FALSE	FALSE	FALSE	FALSE	FALSE	TRUE	FALSE	FALSE	FALSE	FALSE	FALSE	FALSE	TRUE	FALSE	FALSE	FALSE	FALSE	FALSE	FALSE	FALSE	FALSE	FALSE	FALSE	FALSE	FALSE	FALSE	FALSE	FALSE	FALSE	FALSE	FALSE	FALSE	FALSE	FALSE	FALSE	FALSE	FALSE	FALSE	FALSE	FALSE
GCA_017491755.1	TRUE	TRUE	TRUE	FALSE	TRUE	TRUE	FALSE	FALSE	FALSE	FALSE	FALSE	FALSE	TRUE	FALSE	TRUE	FALSE	FALSE	TRUE	FALSE	FALSE	TRUE	TRUE	TRUE	TRUE	FALSE	FALSE	FALSE	TRUE	FALSE	FALSE	TRUE	TRUE	TRUE	FALSE	FALSE	FALSE	FALSE	FALSE	FALSE	FALSE	TRUE	FALSE	FALSE	TRUE	FALSE	FALSE	FALSE	FALSE	FALSE
GCA_000724485.1	FALSE	TRUE	TRUE	FALSE	FALSE	FALSE	FALSE	FALSE	FALSE	FALSE	FALSE	FALSE	FALSE	FALSE	FALSE	FALSE	FALSE	FALSE	FALSE	FALSE	TRUE	TRUE	TRUE	TRUE	FALSE	FALSE	FALSE	FALSE	FALSE	FALSE	FALSE	FALSE	FALSE	FALSE	FALSE	FALSE	FALSE	FALSE	FALSE	FALSE	TRUE	FALSE	FALSE	FALSE	FALSE	FALSE	FALSE	FALSE	FALSE
GCA_000299315.2	FALSE	FALSE	TRUE	FALSE	FALSE	FALSE	FALSE	FALSE	FALSE	FALSE	TRUE	FALSE	FALSE	FALSE	FALSE	FALSE	FALSE	FALSE	FALSE	FALSE	TRUE	TRUE	TRUE	TRUE	FALSE	FALSE	FALSE	FALSE	FALSE	FALSE	FALSE	TRUE	FALSE	TRUE	FALSE	FALSE	FALSE	FALSE	FALSE	FALSE	TRUE	FALSE	FALSE	FALSE	FALSE	FALSE	FALSE	FALSE	FALSE
GCA_000195535.1	FALSE	FALSE	TRUE	FALSE	FALSE	TRUE	FALSE	FALSE	FALSE	FALSE	FALSE	FALSE	FALSE	FALSE	TRUE	FALSE	FALSE	FALSE	FALSE	FALSE	FALSE	TRUE	TRUE	TRUE	FALSE	FALSE	FALSE	FALSE	FALSE	FALSE	FALSE	FALSE	FALSE	FALSE	FALSE	FALSE	FALSE	FALSE	FALSE	FALSE	FALSE	FALSE	FALSE	FALSE	FALSE	FALSE	FALSE	FALSE	FALSE
GCA_918697905.1	FALSE	FALSE	FALSE	FALSE	FALSE	FALSE	FALSE	FALSE	FALSE	FALSE	FALSE	FALSE	FALSE	FALSE	TRUE	FALSE	TRUE	FALSE	FALSE	FALSE	TRUE	TRUE	FALSE	FALSE	FALSE	FALSE	FALSE	FALSE	FALSE	FALSE	FALSE	TRUE	FALSE	FALSE	FALSE	FALSE	FALSE	FALSE	FALSE	FALSE	TRUE	FALSE	FALSE	FALSE	FALSE	FALSE	FALSE	FALSE	FALSE
GCA_000016205.1	TRUE	FALSE	TRUE	TRUE	FALSE	TRUE	FALSE	TRUE	FALSE	FALSE	FALSE	FALSE	FALSE	FALSE	TRUE	FALSE	TRUE	FALSE	FALSE	TRUE	TRUE	TRUE	TRUE	TRUE	FALSE	FALSE	FALSE	TRUE	FALSE	FALSE	TRUE	TRUE	FALSE	TRUE	FALSE	FALSE	FALSE	FALSE	FALSE	FALSE	TRUE	TRUE	TRUE	TRUE	TRUE	TRUE	FALSE	TRUE	TRUE
GCA_000198775.1	FALSE	FALSE	FALSE	FALSE	FALSE	TRUE	FALSE	FALSE	FALSE	FALSE	FALSE	FALSE	FALSE	FALSE	TRUE	FALSE	FALSE	FALSE	FALSE	FALSE	TRUE	TRUE	TRUE	TRUE	FALSE	FALSE	FALSE	FALSE	FALSE	FALSE	FALSE	FALSE	FALSE	TRUE	FALSE	FALSE	FALSE	FALSE	FALSE	FALSE	TRUE	TRUE	FALSE	FALSE	TRUE	FALSE	FALSE	FALSE	FALSE
GCA_001428925.1	TRUE	FALSE	FALSE	TRUE	FALSE	TRUE	FALSE	FALSE	FALSE	FALSE	FALSE	FALSE	TRUE	FALSE	TRUE	FALSE	FALSE	FALSE	FALSE	TRUE	TRUE	TRUE	TRUE	FALSE	FALSE	FALSE	FALSE	TRUE	FALSE	FALSE	FALSE	FALSE	FALSE	FALSE	FALSE	FALSE	FALSE	FALSE	FALSE	FALSE	TRUE	FALSE	FALSE	FALSE	FALSE	FALSE	FALSE	FALSE	FALSE
GCA_000730405.1	FALSE	TRUE	FALSE	FALSE	FALSE	TRUE	FALSE	FALSE	FALSE	FALSE	FALSE	FALSE	FALSE	FALSE	FALSE	FALSE	FALSE	FALSE	FALSE	FALSE	FALSE	TRUE	FALSE	TRUE	FALSE	FALSE	FALSE	FALSE	FALSE	FALSE	FALSE	FALSE	FALSE	FALSE	FALSE	FALSE	FALSE	FALSE	FALSE	FALSE	FALSE	FALSE	FALSE	FALSE	FALSE	FALSE	FALSE	FALSE	FALSE
GCA_001429465.1	FALSE	FALSE	FALSE	FALSE	TRUE	FALSE	FALSE	FALSE	FALSE	FALSE	FALSE	FALSE	FALSE	FALSE	FALSE	FALSE	FALSE	FALSE	FALSE	FALSE	FALSE	TRUE	TRUE	TRUE	TRUE	FALSE	FALSE	TRUE	FALSE	FALSE	FALSE	FALSE	FALSE	FALSE	FALSE	FALSE	FALSE	FALSE	FALSE	FALSE	TRUE	FALSE	FALSE	FALSE	FALSE	FALSE	FALSE	FALSE	FALSE
GCA_000019505.1	TRUE	FALSE	TRUE	TRUE	FALSE	TRUE	FALSE	TRUE	FALSE	FALSE	FALSE	FALSE	FALSE	TRUE	TRUE	FALSE	TRUE	TRUE	FALSE	TRUE	TRUE	TRUE	TRUE	TRUE	FALSE	FALSE	TRUE	TRUE	FALSE	FALSE	TRUE	TRUE	FALSE	TRUE	FALSE	FALSE	FALSE	FALSE	FALSE	FALSE	TRUE	FALSE	TRUE	TRUE	TRUE	FALSE	TRUE	TRUE	TRUE
GCA_000012025.1	TRUE	TRUE	TRUE	FALSE	TRUE	TRUE	FALSE	FALSE	FALSE	FALSE	FALSE	TRUE	FALSE	TRUE	TRUE	FALSE	TRUE	FALSE	FALSE	FALSE	TRUE	TRUE	TRUE	TRUE	FALSE	FALSE	FALSE	FALSE	FALSE	FALSE	FALSE	FALSE	FALSE	FALSE	FALSE	FALSE	FALSE	FALSE	FALSE	FALSE	FALSE	FALSE	FALSE	FALSE	TRUE	FALSE	FALSE	FALSE	FALSE
GCA_000558965.1	FALSE	FALSE	FALSE	TRUE	TRUE	FALSE	FALSE	FALSE	FALSE	TRUE	FALSE	FALSE	FALSE	FALSE	FALSE	FALSE	FALSE	FALSE	FALSE	FALSE	FALSE	TRUE	TRUE	TRUE	TRUE	FALSE	FALSE	TRUE	FALSE	FALSE	FALSE	FALSE	FALSE	FALSE	FALSE	FALSE	FALSE	FALSE	FALSE	FALSE	TRUE	FALSE	FALSE	FALSE	FALSE	FALSE	FALSE	FALSE	FALSE
GCA_000218855.1	FALSE	TRUE	TRUE	FALSE	FALSE	FALSE	FALSE	TRUE	FALSE	TRUE	TRUE	FALSE	FALSE	FALSE	FALSE	FALSE	FALSE	FALSE	FALSE	FALSE	TRUE	FALSE	FALSE	TRUE	FALSE	FALSE	FALSE	FALSE	FALSE	FALSE	FALSE	FALSE	FALSE	FALSE	FALSE	FALSE	FALSE	FALSE	FALSE	FALSE	TRUE	FALSE	FALSE	FALSE	FALSE	FALSE	FALSE	FALSE	FALSE
GCA_000237085.1	FALSE	FALSE	FALSE	FALSE	FALSE	FALSE	FALSE	FALSE	FALSE	FALSE	TRUE	FALSE	FALSE	FALSE	FALSE	FALSE	FALSE	FALSE	FALSE	FALSE	TRUE	TRUE	FALSE	TRUE	FALSE	FALSE	FALSE	FALSE	FALSE	FALSE	FALSE	FALSE	FALSE	FALSE	FALSE	FALSE	FALSE	FALSE	FALSE	FALSE	FALSE	FALSE	FALSE	FALSE	FALSE	FALSE	FALSE	FALSE	FALSE
GCA_000471925.1	FALSE	FALSE	FALSE	FALSE	FALSE	TRUE	FALSE	FALSE	FALSE	FALSE	FALSE	FALSE	FALSE	TRUE	TRUE	FALSE	FALSE	FALSE	FALSE	FALSE	TRUE	TRUE	FALSE	TRUE	FALSE	FALSE	TRUE	TRUE	FALSE	FALSE	TRUE	TRUE	FALSE	TRUE	FALSE	FALSE	FALSE	FALSE	TRUE	FALSE	TRUE	TRUE	TRUE	TRUE	TRUE	TRUE	TRUE	TRUE	FALSE
GCA_001428205.1	TRUE	FALSE	FALSE	TRUE	FALSE	FALSE	FALSE	FALSE	FALSE	FALSE	FALSE	FALSE	FALSE	TRUE	TRUE	FALSE	TRUE	FALSE	FALSE	FALSE	TRUE	TRUE	TRUE	FALSE	FALSE	FALSE	FALSE	TRUE	FALSE	FALSE	TRUE	FALSE	FALSE	FALSE	FALSE	FALSE	FALSE	FALSE	FALSE	FALSE	FALSE	FALSE	TRUE	TRUE	FALSE	FALSE	FALSE	FALSE	FALSE
GCA_000010665.1	FALSE	FALSE	FALSE	FALSE	FALSE	FALSE	FALSE	FALSE	FALSE	FALSE	FALSE	FALSE	FALSE	FALSE	TRUE	FALSE	FALSE	FALSE	FALSE	FALSE	FALSE	TRUE	FALSE	FALSE	FALSE	FALSE	FALSE	FALSE	FALSE	FALSE	FALSE	FALSE	FALSE	FALSE	FALSE	FALSE	FALSE	FALSE	FALSE	FALSE	FALSE	FALSE	FALSE	FALSE	FALSE	FALSE	FALSE	FALSE	FALSE
GCA_000022165.1	TRUE	TRUE	TRUE	FALSE	FALSE	TRUE	FALSE	FALSE	FALSE	FALSE	FALSE	TRUE	FALSE	TRUE	FALSE	FALSE	TRUE	FALSE	FALSE	FALSE	TRUE	TRUE	TRUE	TRUE	FALSE	TRUE	FALSE	TRUE	FALSE	FALSE	FALSE	FALSE	FALSE	FALSE	FALSE	FALSE	FALSE	FALSE	FALSE	FALSE	FALSE	FALSE	FALSE	FALSE	TRUE	FALSE	TRUE	FALSE	FALSE
GCA_000024005.1	TRUE	FALSE	TRUE	FALSE	FALSE	TRUE	TRUE	FALSE	FALSE	FALSE	TRUE	FALSE	FALSE	FALSE	FALSE	FALSE	FALSE	TRUE	FALSE	FALSE	TRUE	TRUE	FALSE	TRUE	FALSE	FALSE	FALSE	FALSE	FALSE	FALSE	FALSE	FALSE	FALSE	TRUE	FALSE	FALSE	FALSE	FALSE	FALSE	FALSE	TRUE	FALSE	FALSE	FALSE	FALSE	FALSE	FALSE	FALSE	FALSE
GCA_000231385.3	FALSE	FALSE	FALSE	FALSE	FALSE	FALSE	FALSE	FALSE	FALSE	FALSE	FALSE	FALSE	FALSE	FALSE	FALSE	FALSE	FALSE	FALSE	FALSE	FALSE	TRUE	TRUE	FALSE	FALSE	FALSE	FALSE	FALSE	FALSE	FALSE	FALSE	FALSE	FALSE	TRUE	FALSE	FALSE	FALSE	FALSE	FALSE	FALSE	FALSE	FALSE	FALSE	FALSE	FALSE	FALSE	FALSE	FALSE	FALSE	FALSE
GCA_000317615.1	FALSE	FALSE	FALSE	FALSE	FALSE	FALSE	FALSE	FALSE	FALSE	FALSE	FALSE	FALSE	FALSE	FALSE	FALSE	FALSE	FALSE	FALSE	FALSE	FALSE	FALSE	TRUE	FALSE	TRUE	FALSE	FALSE	FALSE	FALSE	FALSE	FALSE	FALSE	TRUE	FALSE	FALSE	FALSE	FALSE	FALSE	FALSE	FALSE	FALSE	FALSE	FALSE	FALSE	FALSE	FALSE	FALSE	FALSE	FALSE	FALSE
GCA_000019305.1	FALSE	TRUE	FALSE	FALSE	TRUE	FALSE	FALSE	FALSE	FALSE	FALSE	TRUE	FALSE	FALSE	TRUE	FALSE	TRUE	FALSE	FALSE	FALSE	FALSE	FALSE	FALSE	TRUE	TRUE	FALSE	FALSE	FALSE	FALSE	FALSE	FALSE	FALSE	FALSE	FALSE	FALSE	FALSE	FALSE	FALSE	FALSE	FALSE	FALSE	TRUE	FALSE	FALSE	FALSE	FALSE	FALSE	FALSE	FALSE	FALSE
GCA_001429075.1	TRUE	FALSE	FALSE	TRUE	FALSE	FALSE	FALSE	FALSE	FALSE	FALSE	FALSE	FALSE	TRUE	TRUE	TRUE	FALSE	TRUE	FALSE	FALSE	TRUE	TRUE	TRUE	TRUE	TRUE	FALSE	FALSE	FALSE	TRUE	FALSE	FALSE	TRUE	FALSE	FALSE	FALSE	FALSE	FALSE	FALSE	FALSE	FALSE	FALSE	FALSE	FALSE	TRUE	TRUE	FALSE	FALSE	FALSE	TRUE	FALSE
GCA_001426265.1	TRUE	FALSE	FALSE	TRUE	FALSE	FALSE	FALSE	FALSE	FALSE	FALSE	FALSE	FALSE	FALSE	TRUE	TRUE	FALSE	FALSE	FALSE	FALSE	TRUE	TRUE	TRUE	TRUE	FALSE	FALSE	FALSE	FALSE	TRUE	FALSE	FALSE	FALSE	FALSE	FALSE	FALSE	FALSE	FALSE	FALSE	FALSE	FALSE	FALSE	FALSE	FALSE	TRUE	TRUE	FALSE	FALSE	FALSE	FALSE	FALSE
GCA_000165815.1	FALSE	TRUE	TRUE	TRUE	FALSE	TRUE	FALSE	FALSE	FALSE	TRUE	FALSE	FALSE	FALSE	TRUE	TRUE	FALSE	FALSE	FALSE	FALSE	TRUE	FALSE	TRUE	TRUE	TRUE	FALSE	TRUE	FALSE	FALSE	FALSE	FALSE	TRUE	FALSE	FALSE	FALSE	FALSE	FALSE	FALSE	FALSE	FALSE	FALSE	FALSE	FALSE	FALSE	FALSE	FALSE	FALSE	FALSE	FALSE	FALSE
GCA_000284015.1	FALSE	FALSE	FALSE	FALSE	FALSE	TRUE	FALSE	FALSE	FALSE	FALSE	FALSE	FALSE	FALSE	FALSE	FALSE	FALSE	FALSE	FALSE	FALSE	TRUE	TRUE	TRUE	FALSE	TRUE	FALSE	FALSE	FALSE	FALSE	FALSE	FALSE	FALSE	TRUE	FALSE	TRUE	FALSE	FALSE	FALSE	FALSE	FALSE	FALSE	TRUE	FALSE	TRUE	FALSE	FALSE	TRUE	FALSE	FALSE	FALSE
GCA_016649175.1	FALSE	TRUE	TRUE	FALSE	FALSE	FALSE	TRUE	FALSE	FALSE	TRUE	TRUE	FALSE	FALSE	FALSE	FALSE	FALSE	FALSE	FALSE	FALSE	FALSE	FALSE	TRUE	TRUE	TRUE	FALSE	FALSE	FALSE	FALSE	FALSE	FALSE	FALSE	TRUE	FALSE	FALSE	FALSE	FALSE	FALSE	FALSE	FALSE	FALSE	FALSE	FALSE	FALSE	FALSE	FALSE	FALSE	FALSE	FALSE	FALSE
GCA_001428245.1	TRUE	TRUE	TRUE	TRUE	FALSE	FALSE	TRUE	TRUE	FALSE	TRUE	TRUE	FALSE	FALSE	TRUE	FALSE	FALSE	FALSE	TRUE	FALSE	FALSE	FALSE	TRUE	TRUE	TRUE	FALSE	FALSE	FALSE	FALSE	FALSE	TRUE	FALSE	FALSE	FALSE	FALSE	FALSE	FALSE	FALSE	FALSE	FALSE	FALSE	TRUE	FALSE	FALSE	FALSE	FALSE	FALSE	FALSE	FALSE	FALSE
GCA_010119935.1	TRUE	FALSE	FALSE	TRUE	FALSE	TRUE	FALSE	FALSE	FALSE	FALSE	FALSE	FALSE	FALSE	FALSE	TRUE	FALSE	FALSE	FALSE	FALSE	FALSE	FALSE	TRUE	TRUE	TRUE	FALSE	FALSE	FALSE	FALSE	FALSE	FALSE	FALSE	FALSE	FALSE	FALSE	FALSE	FALSE	FALSE	FALSE	FALSE	FALSE	FALSE	FALSE	FALSE	FALSE	FALSE	FALSE	FALSE	FALSE	FALSE
GCA_000025005.1	FALSE	FALSE	FALSE	TRUE	FALSE	TRUE	FALSE	FALSE	FALSE	FALSE	FALSE	FALSE	FALSE	TRUE	FALSE	FALSE	FALSE	FALSE	FALSE	FALSE	TRUE	TRUE	FALSE	TRUE	FALSE	FALSE	FALSE	FALSE	FALSE	FALSE	FALSE	FALSE	FALSE	FALSE	FALSE	FALSE	FALSE	FALSE	FALSE	FALSE	FALSE	FALSE	FALSE	FALSE	FALSE	FALSE	FALSE	FALSE	FALSE
GCA_017491665.1	FALSE	TRUE	TRUE	FALSE	FALSE	TRUE	FALSE	FALSE	FALSE	FALSE	FALSE	FALSE	TRUE	FALSE	TRUE	FALSE	FALSE	TRUE	FALSE	TRUE	TRUE	TRUE	TRUE	TRUE	FALSE	FALSE	FALSE	TRUE	TRUE	FALSE	FALSE	TRUE	FALSE	TRUE	FALSE	FALSE	FALSE	FALSE	FALSE	FALSE	TRUE	FALSE	FALSE	TRUE	TRUE	FALSE	FALSE	FALSE	FALSE
GCA_000243155.3	FALSE	FALSE	FALSE	FALSE	FALSE	FALSE	FALSE	FALSE	FALSE	FALSE	FALSE	FALSE	FALSE	FALSE	FALSE	FALSE	FALSE	FALSE	FALSE	FALSE	TRUE	TRUE	FALSE	TRUE	FALSE	FALSE	FALSE	FALSE	FALSE	FALSE	FALSE	FALSE	FALSE	FALSE	FALSE	FALSE	FALSE	FALSE	FALSE	FALSE	FALSE	FALSE	FALSE	FALSE	FALSE	FALSE	FALSE	FALSE	FALSE
GCA_000227465.1	TRUE	FALSE	TRUE	TRUE	TRUE	FALSE	TRUE	TRUE	FALSE	TRUE	TRUE	FALSE	FALSE	FALSE	FALSE	FALSE	FALSE	FALSE	FALSE	FALSE	TRUE	TRUE	TRUE	TRUE	FALSE	FALSE	FALSE	TRUE	FALSE	FALSE	FALSE	FALSE	FALSE	FALSE	FALSE	FALSE	FALSE	FALSE	FALSE	FALSE	TRUE	FALSE	FALSE	FALSE	FALSE	FALSE	FALSE	FALSE	FALSE
GCA_000300475.1	FALSE	FALSE	FALSE	TRUE	TRUE	FALSE	FALSE	FALSE	FALSE	FALSE	FALSE	TRUE	FALSE	FALSE	FALSE	FALSE	FALSE	FALSE	FALSE	FALSE	FALSE	TRUE	TRUE	TRUE	TRUE	FALSE	FALSE	TRUE	FALSE	FALSE	TRUE	FALSE	FALSE	FALSE	FALSE	FALSE	FALSE	FALSE	FALSE	FALSE	FALSE	FALSE	FALSE	FALSE	FALSE	FALSE	FALSE	FALSE	FALSE
GCA_918698175.1	TRUE	FALSE	FALSE	FALSE	FALSE	FALSE	FALSE	FALSE	FALSE	FALSE	TRUE	FALSE	FALSE	FALSE	TRUE	FALSE	TRUE	FALSE	FALSE	FALSE	TRUE	TRUE	FALSE	FALSE	FALSE	FALSE	FALSE	FALSE	FALSE	FALSE	FALSE	TRUE	FALSE	FALSE	FALSE	FALSE	FALSE	FALSE	FALSE	FALSE	TRUE	FALSE	FALSE	FALSE	FALSE	FALSE	FALSE	FALSE	FALSE
GCA_000196455.1	FALSE	FALSE	FALSE	FALSE	FALSE	FALSE	FALSE	FALSE	FALSE	FALSE	FALSE	FALSE	FALSE	FALSE	FALSE	TRUE	FALSE	FALSE	FALSE	FALSE	FALSE	FALSE	TRUE	TRUE	FALSE	FALSE	FALSE	FALSE	FALSE	FALSE	FALSE	FALSE	FALSE	FALSE	FALSE	FALSE	FALSE	FALSE	FALSE	FALSE	TRUE	FALSE	FALSE	FALSE	FALSE	FALSE	FALSE	FALSE	FALSE
GCA_000276825.1	FALSE	FALSE	FALSE	FALSE	FALSE	TRUE	FALSE	FALSE	FALSE	FALSE	FALSE	FALSE	FALSE	FALSE	FALSE	FALSE	FALSE	FALSE	TRUE	FALSE	TRUE	TRUE	FALSE	FALSE	FALSE	FALSE	FALSE	FALSE	FALSE	FALSE	FALSE	TRUE	FALSE	FALSE	FALSE	FALSE	FALSE	FALSE	FALSE	FALSE	TRUE	FALSE	FALSE	TRUE	FALSE	FALSE	FALSE	FALSE	FALSE
GCA_016649025.1	FALSE	TRUE	TRUE	FALSE	FALSE	FALSE	TRUE	FALSE	FALSE	TRUE	TRUE	FALSE	FALSE	FALSE	FALSE	FALSE	FALSE	FALSE	FALSE	FALSE	FALSE	TRUE	TRUE	TRUE	FALSE	FALSE	FALSE	FALSE	FALSE	FALSE	FALSE	TRUE	FALSE	FALSE	FALSE	FALSE	FALSE	FALSE	FALSE	FALSE	FALSE	FALSE	FALSE	FALSE	FALSE	FALSE	FALSE	FALSE	FALSE
GCA_001429765.1	TRUE	FALSE	TRUE	FALSE	FALSE	TRUE	TRUE	FALSE	FALSE	FALSE	TRUE	FALSE	FALSE	FALSE	FALSE	FALSE	FALSE	TRUE	FALSE	FALSE	TRUE	TRUE	FALSE	TRUE	FALSE	FALSE	FALSE	FALSE	FALSE	FALSE	FALSE	FALSE	FALSE	FALSE	FALSE	FALSE	FALSE	FALSE	FALSE	FALSE	TRUE	FALSE	FALSE	FALSE	FALSE	FALSE	FALSE	FALSE	FALSE
GCA_001428785.1	TRUE	FALSE	FALSE	TRUE	FALSE	FALSE	FALSE	FALSE	FALSE	FALSE	FALSE	FALSE	TRUE	TRUE	TRUE	FALSE	FALSE	FALSE	FALSE	TRUE	TRUE	TRUE	TRUE	FALSE	FALSE	FALSE	FALSE	TRUE	FALSE	FALSE	FALSE	FALSE	FALSE	FALSE	FALSE	FALSE	FALSE	FALSE	FALSE	FALSE	FALSE	FALSE	TRUE	TRUE	FALSE	FALSE	FALSE	FALSE	FALSE
GCA_000245535.1	TRUE	TRUE	TRUE	FALSE	TRUE	TRUE	FALSE	FALSE	FALSE	FALSE	FALSE	TRUE	FALSE	TRUE	TRUE	FALSE	TRUE	FALSE	FALSE	FALSE	TRUE	TRUE	TRUE	TRUE	FALSE	TRUE	FALSE	TRUE	FALSE	FALSE	FALSE	FALSE	FALSE	FALSE	FALSE	FALSE	FALSE	FALSE	FALSE	FALSE	FALSE	FALSE	FALSE	FALSE	TRUE	FALSE	TRUE	FALSE	FALSE
GCA_000336405.1	FALSE	TRUE	TRUE	FALSE	FALSE	FALSE	TRUE	FALSE	FALSE	TRUE	TRUE	FALSE	FALSE	FALSE	FALSE	FALSE	FALSE	FALSE	FALSE	FALSE	FALSE	TRUE	TRUE	TRUE	FALSE	FALSE	FALSE	FALSE	FALSE	FALSE	FALSE	TRUE	FALSE	FALSE	FALSE	FALSE	FALSE	FALSE	FALSE	FALSE	FALSE	FALSE	FALSE	FALSE	FALSE	FALSE	FALSE	FALSE	FALSE
GCA_000007865.1	FALSE	FALSE	TRUE	FALSE	FALSE	TRUE	FALSE	FALSE	FALSE	FALSE	FALSE	FALSE	FALSE	FALSE	FALSE	FALSE	FALSE	FALSE	TRUE	FALSE	TRUE	TRUE	FALSE	FALSE	FALSE	FALSE	FALSE	FALSE	FALSE	FALSE	FALSE	TRUE	FALSE	FALSE	FALSE	FALSE	FALSE	FALSE	FALSE	FALSE	TRUE	FALSE	FALSE	TRUE	FALSE	FALSE	FALSE	FALSE	FALSE
GCA_001428975.1	FALSE	FALSE	TRUE	FALSE	FALSE	TRUE	FALSE	FALSE	FALSE	FALSE	FALSE	FALSE	FALSE	FALSE	FALSE	FALSE	FALSE	FALSE	FALSE	FALSE	TRUE	TRUE	TRUE	TRUE	FALSE	FALSE	FALSE	FALSE	FALSE	FALSE	TRUE	TRUE	FALSE	TRUE	FALSE	FALSE	FALSE	FALSE	FALSE	FALSE	TRUE	FALSE	FALSE	FALSE	FALSE	FALSE	FALSE	FALSE	FALSE
GCA_000015785.2	TRUE	FALSE	TRUE	TRUE	TRUE	FALSE	FALSE	TRUE	FALSE	TRUE	TRUE	FALSE	FALSE	FALSE	TRUE	FALSE	FALSE	FALSE	FALSE	FALSE	TRUE	TRUE	TRUE	TRUE	FALSE	FALSE	FALSE	TRUE	FALSE	FALSE	FALSE	FALSE	FALSE	FALSE	FALSE	FALSE	FALSE	FALSE	FALSE	FALSE	TRUE	FALSE	FALSE	FALSE	FALSE	FALSE	FALSE	FALSE	FALSE
GCA_000305815.1	FALSE	FALSE	FALSE	FALSE	FALSE	FALSE	FALSE	FALSE	FALSE	FALSE	FALSE	FALSE	FALSE	FALSE	FALSE	FALSE	FALSE	FALSE	FALSE	FALSE	TRUE	TRUE	FALSE	TRUE	FALSE	FALSE	FALSE	FALSE	FALSE	FALSE	FALSE	FALSE	TRUE	FALSE	FALSE	FALSE	FALSE	FALSE	FALSE	FALSE	FALSE	FALSE	FALSE	FALSE	FALSE	FALSE	FALSE	FALSE	FALSE
GCA_006483445.1	TRUE	FALSE	FALSE	FALSE	FALSE	TRUE	FALSE	FALSE	FALSE	FALSE	FALSE	FALSE	FALSE	TRUE	TRUE	FALSE	FALSE	FALSE	FALSE	FALSE	TRUE	TRUE	TRUE	FALSE	FALSE	FALSE	TRUE	FALSE	FALSE	FALSE	FALSE	TRUE	FALSE	FALSE	FALSE	FALSE	FALSE	FALSE	FALSE	FALSE	TRUE	FALSE	TRUE	FALSE	FALSE	FALSE	TRUE	FALSE	FALSE
GCA_000220625.1	FALSE	FALSE	FALSE	FALSE	FALSE	FALSE	TRUE	FALSE	FALSE	FALSE	TRUE	FALSE	FALSE	FALSE	FALSE	FALSE	FALSE	FALSE	FALSE	FALSE	FALSE	FALSE	FALSE	TRUE	FALSE	FALSE	FALSE	FALSE	FALSE	FALSE	FALSE	FALSE	FALSE	FALSE	FALSE	FALSE	FALSE	FALSE	FALSE	FALSE	FALSE	FALSE	FALSE	FALSE	FALSE	FALSE	FALSE	FALSE	FALSE
GCA_000061505.1	FALSE	FALSE	FALSE	FALSE	FALSE	FALSE	FALSE	FALSE	FALSE	FALSE	FALSE	FALSE	TRUE	FALSE	TRUE	FALSE	FALSE	FALSE	FALSE	FALSE	TRUE	TRUE	FALSE	FALSE	FALSE	FALSE	FALSE	FALSE	TRUE	FALSE	FALSE	FALSE	FALSE	TRUE	FALSE	FALSE	FALSE	FALSE	TRUE	FALSE	FALSE	FALSE	FALSE	FALSE	TRUE	TRUE	TRUE	FALSE	FALSE
GCA_000024645.1	TRUE	TRUE	TRUE	FALSE	TRUE	FALSE	TRUE	FALSE	FALSE	TRUE	TRUE	FALSE	FALSE	TRUE	TRUE	FALSE	TRUE	FALSE	FALSE	FALSE	TRUE	TRUE	FALSE	TRUE	FALSE	FALSE	FALSE	TRUE	FALSE	FALSE	FALSE	FALSE	TRUE	FALSE	FALSE	FALSE	FALSE	FALSE	FALSE	FALSE	TRUE	FALSE	FALSE	FALSE	FALSE	FALSE	FALSE	FALSE	FALSE
GCA_000732965.1	TRUE	TRUE	TRUE	FALSE	TRUE	TRUE	TRUE	FALSE	FALSE	TRUE	FALSE	TRUE	FALSE	FALSE	TRUE	FALSE	TRUE	FALSE	FALSE	FALSE	TRUE	TRUE	TRUE	TRUE	FALSE	FALSE	FALSE	TRUE	FALSE	FALSE	FALSE	TRUE	FALSE	FALSE	FALSE	FALSE	FALSE	FALSE	FALSE	FALSE	FALSE	TRUE	FALSE	FALSE	TRUE	FALSE	TRUE	FALSE	FALSE
GCA_000233775.1	FALSE	FALSE	FALSE	FALSE	FALSE	FALSE	FALSE	FALSE	FALSE	FALSE	FALSE	FALSE	FALSE	FALSE	FALSE	FALSE	FALSE	FALSE	FALSE	FALSE	FALSE	FALSE	TRUE	TRUE	FALSE	FALSE	FALSE	FALSE	FALSE	FALSE	TRUE	FALSE	FALSE	FALSE	FALSE	FALSE	FALSE	FALSE	FALSE	FALSE	FALSE	FALSE	FALSE	FALSE	FALSE	FALSE	FALSE	FALSE	FALSE
GCA_000016845.1	TRUE	FALSE	FALSE	TRUE	FALSE	FALSE	FALSE	FALSE	FALSE	FALSE	FALSE	FALSE	FALSE	TRUE	FALSE	FALSE	FALSE	FALSE	FALSE	FALSE	TRUE	TRUE	FALSE	TRUE	FALSE	FALSE	FALSE	FALSE	FALSE	FALSE	FALSE	FALSE	FALSE	FALSE	FALSE	FALSE	FALSE	FALSE	FALSE	FALSE	FALSE	FALSE	FALSE	FALSE	FALSE	FALSE	FALSE	FALSE	FALSE
GCA_918698205.1	FALSE	FALSE	FALSE	FALSE	FALSE	TRUE	FALSE	FALSE	FALSE	FALSE	FALSE	FALSE	FALSE	FALSE	FALSE	FALSE	FALSE	FALSE	FALSE	FALSE	TRUE	TRUE	TRUE	FALSE	FALSE	FALSE	FALSE	FALSE	FALSE	FALSE	FALSE	FALSE	FALSE	FALSE	FALSE	FALSE	FALSE	FALSE	FALSE	FALSE	TRUE	FALSE	FALSE	TRUE	FALSE	TRUE	FALSE	FALSE	FALSE
GCA_001428045.1	TRUE	FALSE	FALSE	TRUE	FALSE	TRUE	FALSE	FALSE	FALSE	TRUE	TRUE	FALSE	FALSE	FALSE	TRUE	FALSE	FALSE	TRUE	FALSE	FALSE	TRUE	TRUE	TRUE	TRUE	FALSE	FALSE	FALSE	FALSE	FALSE	TRUE	TRUE	FALSE	TRUE	FALSE	FALSE	FALSE	FALSE	FALSE	FALSE	FALSE	TRUE	FALSE	FALSE	FALSE	FALSE	FALSE	FALSE	FALSE	FALSE
GCA_918698265.1	TRUE	FALSE	FALSE	TRUE	FALSE	FALSE	FALSE	FALSE	FALSE	FALSE	FALSE	FALSE	FALSE	FALSE	TRUE	FALSE	FALSE	FALSE	FALSE	TRUE	TRUE	TRUE	TRUE	FALSE	FALSE	FALSE	FALSE	FALSE	FALSE	FALSE	TRUE	FALSE	FALSE	FALSE	FALSE	FALSE	FALSE	FALSE	FALSE	FALSE	TRUE	FALSE	TRUE	TRUE	FALSE	FALSE	FALSE	FALSE	FALSE
GCA_000147335.1	FALSE	FALSE	FALSE	FALSE	FALSE	TRUE	TRUE	FALSE	FALSE	FALSE	FALSE	FALSE	FALSE	FALSE	TRUE	FALSE	FALSE	TRUE	FALSE	FALSE	TRUE	TRUE	TRUE	TRUE	FALSE	FALSE	FALSE	FALSE	FALSE	FALSE	FALSE	FALSE	FALSE	FALSE	FALSE	FALSE	FALSE	FALSE	FALSE	FALSE	FALSE	FALSE	FALSE	FALSE	FALSE	FALSE	FALSE	FALSE	FALSE
GCA_000024865.1	FALSE	FALSE	FALSE	FALSE	FALSE	TRUE	FALSE	FALSE	FALSE	FALSE	FALSE	FALSE	TRUE	FALSE	FALSE	FALSE	FALSE	FALSE	FALSE	FALSE	TRUE	TRUE	FALSE	TRUE	FALSE	FALSE	FALSE	FALSE	FALSE	FALSE	FALSE	TRUE	FALSE	FALSE	FALSE	FALSE	FALSE	FALSE	FALSE	FALSE	FALSE	TRUE	FALSE	TRUE	TRUE	FALSE	FALSE	FALSE	FALSE
GCA_000512205.2	TRUE	FALSE	FALSE	FALSE	FALSE	TRUE	FALSE	FALSE	FALSE	FALSE	TRUE	FALSE	FALSE	FALSE	TRUE	FALSE	FALSE	FALSE	FALSE	FALSE	TRUE	TRUE	TRUE	TRUE	FALSE	FALSE	FALSE	FALSE	TRUE	FALSE	FALSE	FALSE	FALSE	FALSE	FALSE	FALSE	FALSE	FALSE	FALSE	FALSE	TRUE	TRUE	FALSE	FALSE	TRUE	FALSE	TRUE	FALSE	FALSE
GCA_024112395.2	TRUE	TRUE	TRUE	TRUE	TRUE	TRUE	FALSE	FALSE	FALSE	FALSE	FALSE	FALSE	TRUE	TRUE	TRUE	FALSE	FALSE	TRUE	FALSE	FALSE	TRUE	TRUE	TRUE	TRUE	FALSE	FALSE	FALSE	TRUE	FALSE	FALSE	TRUE	FALSE	FALSE	FALSE	FALSE	FALSE	FALSE	FALSE	FALSE	FALSE	TRUE	FALSE	TRUE	TRUE	FALSE	FALSE	FALSE	FALSE	TRUE
GCA_000027265.1	FALSE	TRUE	TRUE	TRUE	FALSE	TRUE	FALSE	FALSE	FALSE	TRUE	FALSE	FALSE	FALSE	TRUE	TRUE	FALSE	FALSE	FALSE	FALSE	TRUE	FALSE	TRUE	TRUE	TRUE	FALSE	TRUE	FALSE	FALSE	FALSE	FALSE	TRUE	FALSE	FALSE	FALSE	FALSE	FALSE	FALSE	FALSE	FALSE	FALSE	FALSE	FALSE	FALSE	FALSE	FALSE	FALSE	FALSE	FALSE	FALSE
GCA_000196335.1	FALSE	FALSE	TRUE	FALSE	FALSE	TRUE	FALSE	FALSE	FALSE	FALSE	FALSE	FALSE	FALSE	FALSE	FALSE	FALSE	FALSE	FALSE	FALSE	FALSE	TRUE	TRUE	TRUE	TRUE	FALSE	FALSE	FALSE	FALSE	FALSE	FALSE	TRUE	FALSE	FALSE	FALSE	FALSE	FALSE	FALSE	FALSE	FALSE	FALSE	TRUE	FALSE	TRUE	TRUE	FALSE	FALSE	TRUE	TRUE	FALSE
GCA_016649135.1	FALSE	TRUE	TRUE	FALSE	FALSE	FALSE	TRUE	FALSE	FALSE	TRUE	TRUE	FALSE	FALSE	FALSE	FALSE	FALSE	FALSE	FALSE	FALSE	FALSE	FALSE	TRUE	TRUE	TRUE	FALSE	FALSE	FALSE	FALSE	FALSE	FALSE	FALSE	TRUE	FALSE	FALSE	FALSE	FALSE	FALSE	FALSE	FALSE	FALSE	FALSE	FALSE	FALSE	FALSE	FALSE	FALSE	FALSE	FALSE	FALSE
GCA_001427345.1	TRUE	FALSE	FALSE	TRUE	FALSE	TRUE	FALSE	FALSE	FALSE	FALSE	FALSE	FALSE	FALSE	TRUE	TRUE	FALSE	FALSE	FALSE	FALSE	FALSE	TRUE	TRUE	TRUE	TRUE	FALSE	FALSE	FALSE	TRUE	FALSE	FALSE	FALSE	FALSE	FALSE	FALSE	FALSE	FALSE	FALSE	FALSE	FALSE	FALSE	TRUE	TRUE	TRUE	TRUE	TRUE	FALSE	FALSE	TRUE	FALSE
GCA_000014125.1	FALSE	FALSE	FALSE	FALSE	FALSE	FALSE	FALSE	FALSE	FALSE	FALSE	FALSE	FALSE	FALSE	TRUE	FALSE	FALSE	FALSE	FALSE	FALSE	FALSE	FALSE	FALSE	FALSE	TRUE	FALSE	FALSE	FALSE	FALSE	FALSE	FALSE	FALSE	FALSE	FALSE	FALSE	FALSE	FALSE	FALSE	FALSE	FALSE	FALSE	TRUE	FALSE	FALSE	FALSE	FALSE	FALSE	FALSE	FALSE	FALSE
GCA_000213635.1	TRUE	TRUE	TRUE	TRUE	FALSE	TRUE	FALSE	FALSE	FALSE	FALSE	FALSE	TRUE	FALSE	TRUE	TRUE	FALSE	TRUE	FALSE	FALSE	FALSE	TRUE	TRUE	TRUE	TRUE	FALSE	TRUE	FALSE	TRUE	FALSE	FALSE	FALSE	FALSE	FALSE	FALSE	FALSE	FALSE	FALSE	FALSE	FALSE	FALSE	FALSE	FALSE	FALSE	FALSE	TRUE	FALSE	TRUE	FALSE	FALSE
GCA_000157895.2	FALSE	FALSE	FALSE	FALSE	FALSE	TRUE	FALSE	FALSE	FALSE	FALSE	FALSE	FALSE	FALSE	FALSE	FALSE	FALSE	FALSE	FALSE	TRUE	FALSE	TRUE	TRUE	FALSE	FALSE	FALSE	FALSE	FALSE	FALSE	FALSE	FALSE	FALSE	FALSE	FALSE	FALSE	FALSE	FALSE	FALSE	FALSE	FALSE	FALSE	TRUE	TRUE	FALSE	TRUE	FALSE	FALSE	FALSE	FALSE	FALSE
GCA_001428305.1	FALSE	FALSE	FALSE	FALSE	FALSE	TRUE	FALSE	FALSE	FALSE	FALSE	FALSE	FALSE	FALSE	TRUE	FALSE	FALSE	FALSE	FALSE	FALSE	FALSE	TRUE	TRUE	TRUE	TRUE	FALSE	FALSE	FALSE	TRUE	FALSE	FALSE	FALSE	FALSE	FALSE	FALSE	FALSE	FALSE	FALSE	FALSE	FALSE	FALSE	TRUE	FALSE	FALSE	FALSE	FALSE	TRUE	FALSE	FALSE	FALSE
GCA_001427905.1	TRUE	FALSE	TRUE	FALSE	FALSE	TRUE	TRUE	FALSE	FALSE	FALSE	TRUE	FALSE	FALSE	FALSE	FALSE	FALSE	FALSE	FALSE	FALSE	FALSE	TRUE	TRUE	FALSE	TRUE	FALSE	FALSE	FALSE	FALSE	FALSE	FALSE	FALSE	FALSE	FALSE	FALSE	FALSE	FALSE	FALSE	FALSE	FALSE	FALSE	TRUE	FALSE	FALSE	FALSE	FALSE	FALSE	FALSE	FALSE	FALSE
GCA_000017045.1	FALSE	TRUE	FALSE	FALSE	TRUE	FALSE	FALSE	FALSE	FALSE	FALSE	FALSE	FALSE	FALSE	FALSE	FALSE	TRUE	FALSE	FALSE	FALSE	FALSE	FALSE	FALSE	TRUE	TRUE	FALSE	FALSE	FALSE	FALSE	FALSE	FALSE	FALSE	FALSE	FALSE	FALSE	FALSE	FALSE	FALSE	FALSE	FALSE	FALSE	TRUE	FALSE	FALSE	FALSE	FALSE	FALSE	FALSE	FALSE	FALSE
GCA_000054005.1	TRUE	FALSE	FALSE	TRUE	FALSE	FALSE	FALSE	FALSE	FALSE	FALSE	FALSE	FALSE	TRUE	TRUE	TRUE	FALSE	FALSE	FALSE	FALSE	TRUE	TRUE	TRUE	TRUE	TRUE	FALSE	FALSE	FALSE	FALSE	FALSE	FALSE	FALSE	FALSE	FALSE	FALSE	FALSE	FALSE	FALSE	FALSE	FALSE	FALSE	TRUE	FALSE	FALSE	TRUE	FALSE	FALSE	FALSE	FALSE	FALSE
GCA_000408885.1	TRUE	TRUE	TRUE	TRUE	TRUE	FALSE	TRUE	TRUE	FALSE	TRUE	TRUE	FALSE	FALSE	TRUE	TRUE	FALSE	FALSE	FALSE	FALSE	FALSE	TRUE	TRUE	TRUE	TRUE	FALSE	FALSE	FALSE	TRUE	FALSE	FALSE	FALSE	FALSE	FALSE	FALSE	FALSE	FALSE	FALSE	FALSE	FALSE	FALSE	TRUE	FALSE	FALSE	FALSE	TRUE	FALSE	FALSE	FALSE	FALSE
GCA_000092565.1	FALSE	FALSE	FALSE	FALSE	FALSE	FALSE	FALSE	FALSE	FALSE	FALSE	FALSE	FALSE	FALSE	FALSE	FALSE	FALSE	FALSE	FALSE	FALSE	FALSE	FALSE	TRUE	FALSE	FALSE	FALSE	FALSE	FALSE	FALSE	FALSE	FALSE	FALSE	FALSE	FALSE	FALSE	FALSE	FALSE	FALSE	FALSE	FALSE	FALSE	FALSE	FALSE	FALSE	FALSE	FALSE	FALSE	FALSE	FALSE	FALSE
GCA_001606165.1	TRUE	TRUE	TRUE	TRUE	TRUE	FALSE	FALSE	FALSE	FALSE	TRUE	TRUE	FALSE	FALSE	FALSE	TRUE	FALSE	FALSE	FALSE	FALSE	TRUE	TRUE	TRUE	TRUE	TRUE	FALSE	TRUE	TRUE	TRUE	FALSE	FALSE	FALSE	TRUE	FALSE	TRUE	FALSE	FALSE	FALSE	FALSE	FALSE	FALSE	TRUE	FALSE	FALSE	TRUE	FALSE	FALSE	FALSE	FALSE	FALSE
GCA_001427205.1	TRUE	FALSE	FALSE	TRUE	FALSE	FALSE	FALSE	FALSE	FALSE	FALSE	FALSE	FALSE	FALSE	TRUE	TRUE	FALSE	FALSE	FALSE	FALSE	TRUE	TRUE	TRUE	TRUE	TRUE	FALSE	FALSE	FALSE	FALSE	FALSE	FALSE	FALSE	FALSE	FALSE	FALSE	FALSE	FALSE	FALSE	FALSE	FALSE	FALSE	TRUE	FALSE	TRUE	TRUE	FALSE	FALSE	FALSE	FALSE	FALSE
GCA_000165835.1	FALSE	FALSE	FALSE	FALSE	FALSE	TRUE	FALSE	FALSE	FALSE	FALSE	FALSE	FALSE	FALSE	TRUE	TRUE	FALSE	FALSE	FALSE	FALSE	TRUE	TRUE	TRUE	FALSE	TRUE	FALSE	FALSE	FALSE	TRUE	FALSE	FALSE	FALSE	FALSE	FALSE	TRUE	FALSE	FALSE	FALSE	FALSE	TRUE	FALSE	TRUE	TRUE	TRUE	FALSE	TRUE	FALSE	TRUE	FALSE	FALSE
GCA_000558985.1	FALSE	FALSE	FALSE	TRUE	TRUE	FALSE	FALSE	FALSE	FALSE	TRUE	FALSE	FALSE	FALSE	FALSE	FALSE	FALSE	FALSE	FALSE	FALSE	FALSE	FALSE	TRUE	TRUE	TRUE	TRUE	FALSE	FALSE	TRUE	FALSE	FALSE	FALSE	FALSE	FALSE	FALSE	FALSE	FALSE	FALSE	FALSE	FALSE	FALSE	TRUE	FALSE	FALSE	FALSE	FALSE	FALSE	FALSE	FALSE	FALSE
GCA_000147795.3	TRUE	FALSE	FALSE	TRUE	FALSE	FALSE	FALSE	FALSE	FALSE	FALSE	FALSE	FALSE	TRUE	TRUE	TRUE	FALSE	FALSE	FALSE	FALSE	TRUE	TRUE	TRUE	TRUE	TRUE	FALSE	FALSE	FALSE	TRUE	FALSE	FALSE	TRUE	FALSE	FALSE	TRUE	FALSE	FALSE	FALSE	FALSE	FALSE	FALSE	FALSE	FALSE	FALSE	TRUE	FALSE	FALSE	FALSE	FALSE	FALSE
GCA_000020345.1	FALSE	FALSE	FALSE	FALSE	TRUE	FALSE	FALSE	FALSE	FALSE	FALSE	FALSE	FALSE	FALSE	TRUE	FALSE	TRUE	FALSE	FALSE	FALSE	FALSE	FALSE	FALSE	TRUE	TRUE	FALSE	FALSE	FALSE	FALSE	FALSE	FALSE	FALSE	FALSE	FALSE	FALSE	FALSE	FALSE	FALSE	FALSE	FALSE	FALSE	FALSE	FALSE	FALSE	FALSE	FALSE	FALSE	FALSE	FALSE	FALSE
GCA_000266905.1	FALSE	TRUE	TRUE	FALSE	FALSE	TRUE	FALSE	FALSE	FALSE	FALSE	FALSE	FALSE	FALSE	FALSE	FALSE	FALSE	TRUE	FALSE	TRUE	FALSE	TRUE	TRUE	FALSE	FALSE	FALSE	FALSE	FALSE	FALSE	FALSE	FALSE	FALSE	TRUE	FALSE	FALSE	FALSE	FALSE	FALSE	FALSE	FALSE	FALSE	TRUE	FALSE	TRUE	FALSE	FALSE	FALSE	FALSE	TRUE	FALSE
GCA_000092285.1	FALSE	FALSE	FALSE	FALSE	FALSE	TRUE	FALSE	FALSE	FALSE	FALSE	TRUE	FALSE	FALSE	FALSE	FALSE	FALSE	FALSE	FALSE	FALSE	FALSE	TRUE	TRUE	TRUE	FALSE	FALSE	FALSE	FALSE	FALSE	FALSE	FALSE	FALSE	TRUE	FALSE	FALSE	FALSE	FALSE	FALSE	FALSE	FALSE	FALSE	TRUE	FALSE	FALSE	TRUE	FALSE	FALSE	FALSE	FALSE	FALSE
GCA_000382905.1	FALSE	FALSE	TRUE	FALSE	FALSE	TRUE	FALSE	FALSE	FALSE	FALSE	FALSE	FALSE	FALSE	FALSE	FALSE	FALSE	FALSE	FALSE	FALSE	FALSE	TRUE	TRUE	TRUE	TRUE	FALSE	FALSE	FALSE	FALSE	FALSE	FALSE	TRUE	FALSE	FALSE	FALSE	FALSE	FALSE	FALSE	FALSE	FALSE	FALSE	TRUE	FALSE	TRUE	TRUE	FALSE	FALSE	TRUE	TRUE	FALSE
GCA_000348545.1	FALSE	FALSE	TRUE	TRUE	FALSE	TRUE	FALSE	FALSE	FALSE	TRUE	FALSE	FALSE	FALSE	TRUE	TRUE	FALSE	FALSE	FALSE	FALSE	FALSE	TRUE	TRUE	TRUE	TRUE	FALSE	FALSE	FALSE	TRUE	FALSE	FALSE	FALSE	FALSE	FALSE	TRUE	FALSE	FALSE	FALSE	FALSE	TRUE	FALSE	TRUE	TRUE	FALSE	TRUE	FALSE	FALSE	TRUE	FALSE	FALSE
GCA_000024965.1	FALSE	FALSE	FALSE	FALSE	FALSE	TRUE	FALSE	FALSE	FALSE	FALSE	TRUE	FALSE	FALSE	FALSE	FALSE	FALSE	FALSE	FALSE	FALSE	FALSE	TRUE	TRUE	FALSE	TRUE	FALSE	FALSE	FALSE	FALSE	FALSE	FALSE	FALSE	FALSE	FALSE	FALSE	FALSE	FALSE	FALSE	FALSE	FALSE	FALSE	TRUE	FALSE	FALSE	FALSE	FALSE	FALSE	FALSE	FALSE	FALSE
GCA_000685725.1	TRUE	FALSE	TRUE	TRUE	TRUE	FALSE	FALSE	TRUE	FALSE	TRUE	TRUE	FALSE	FALSE	FALSE	TRUE	FALSE	FALSE	FALSE	FALSE	FALSE	TRUE	TRUE	TRUE	TRUE	FALSE	FALSE	FALSE	TRUE	FALSE	FALSE	FALSE	FALSE	FALSE	FALSE	FALSE	FALSE	FALSE	FALSE	FALSE	FALSE	TRUE	FALSE	FALSE	FALSE	FALSE	FALSE	FALSE	FALSE	FALSE
GCA_000600055.1	TRUE	FALSE	FALSE	FALSE	FALSE	FALSE	FALSE	FALSE	FALSE	FALSE	FALSE	FALSE	TRUE	TRUE	TRUE	FALSE	FALSE	FALSE	FALSE	FALSE	TRUE	TRUE	TRUE	TRUE	FALSE	FALSE	FALSE	FALSE	FALSE	FALSE	FALSE	FALSE	FALSE	FALSE	FALSE	FALSE	FALSE	FALSE	FALSE	FALSE	TRUE	FALSE	FALSE	TRUE	FALSE	FALSE	FALSE	FALSE	FALSE
GCA_001428125.1	FALSE	FALSE	FALSE	FALSE	FALSE	TRUE	FALSE	FALSE	FALSE	FALSE	FALSE	FALSE	FALSE	FALSE	FALSE	FALSE	FALSE	FALSE	FALSE	FALSE	TRUE	TRUE	FALSE	FALSE	TRUE	FALSE	FALSE	TRUE	FALSE	FALSE	FALSE	TRUE	FALSE	TRUE	FALSE	FALSE	FALSE	FALSE	FALSE	FALSE	TRUE	FALSE	FALSE	FALSE	FALSE	FALSE	FALSE	FALSE	FALSE
GCA_000263695.2	TRUE	TRUE	TRUE	TRUE	TRUE	TRUE	FALSE	FALSE	FALSE	FALSE	FALSE	FALSE	TRUE	FALSE	TRUE	FALSE	FALSE	TRUE	FALSE	TRUE	TRUE	TRUE	TRUE	FALSE	FALSE	FALSE	FALSE	TRUE	FALSE	FALSE	TRUE	TRUE	FALSE	FALSE	FALSE	FALSE	FALSE	FALSE	FALSE	FALSE	TRUE	FALSE	TRUE	TRUE	TRUE	FALSE	FALSE	TRUE	FALSE
GCA_000385945.1	FALSE	TRUE	FALSE	FALSE	FALSE	TRUE	FALSE	FALSE	FALSE	FALSE	FALSE	FALSE	FALSE	FALSE	FALSE	FALSE	TRUE	TRUE	FALSE	FALSE	TRUE	TRUE	TRUE	TRUE	FALSE	FALSE	FALSE	FALSE	FALSE	FALSE	FALSE	TRUE	FALSE	TRUE	FALSE	FALSE	FALSE	FALSE	FALSE	FALSE	TRUE	FALSE	FALSE	FALSE	FALSE	FALSE	FALSE	FALSE	FALSE
GCA_000214705.1	FALSE	FALSE	FALSE	FALSE	FALSE	FALSE	FALSE	FALSE	FALSE	FALSE	FALSE	FALSE	FALSE	FALSE	FALSE	FALSE	FALSE	FALSE	FALSE	FALSE	FALSE	TRUE	FALSE	TRUE	FALSE	FALSE	FALSE	FALSE	FALSE	FALSE	FALSE	FALSE	FALSE	FALSE	FALSE	FALSE	FALSE	FALSE	FALSE	FALSE	FALSE	TRUE	FALSE	FALSE	FALSE	FALSE	FALSE	FALSE	FALSE
GCA_001425825.1	TRUE	FALSE	FALSE	FALSE	FALSE	FALSE	FALSE	FALSE	FALSE	FALSE	TRUE	FALSE	FALSE	FALSE	TRUE	FALSE	FALSE	FALSE	FALSE	FALSE	TRUE	TRUE	TRUE	TRUE	FALSE	FALSE	FALSE	FALSE	FALSE	FALSE	FALSE	TRUE	FALSE	FALSE	FALSE	FALSE	FALSE	FALSE	FALSE	FALSE	TRUE	FALSE	FALSE	TRUE	FALSE	FALSE	FALSE	FALSE	FALSE
GCA_000340885.1	TRUE	TRUE	TRUE	FALSE	TRUE	FALSE	FALSE	FALSE	TRUE	TRUE	TRUE	FALSE	FALSE	TRUE	FALSE	FALSE	FALSE	FALSE	FALSE	FALSE	TRUE	TRUE	FALSE	FALSE	FALSE	FALSE	FALSE	FALSE	FALSE	FALSE	TRUE	FALSE	TRUE	FALSE	FALSE	FALSE	FALSE	FALSE	FALSE	FALSE	TRUE	FALSE	FALSE	FALSE	FALSE	FALSE	FALSE	FALSE	FALSE
GCA_000255295.1	FALSE	FALSE	FALSE	FALSE	FALSE	TRUE	FALSE	FALSE	FALSE	FALSE	FALSE	FALSE	FALSE	FALSE	FALSE	FALSE	FALSE	FALSE	FALSE	FALSE	TRUE	TRUE	TRUE	TRUE	FALSE	FALSE	FALSE	FALSE	FALSE	FALSE	FALSE	TRUE	FALSE	FALSE	FALSE	FALSE	FALSE	FALSE	FALSE	FALSE	TRUE	FALSE	FALSE	FALSE	FALSE	FALSE	FALSE	FALSE	FALSE
GCA_004151235.1	TRUE	FALSE	TRUE	FALSE	FALSE	FALSE	TRUE	FALSE	FALSE	FALSE	TRUE	FALSE	FALSE	FALSE	FALSE	FALSE	FALSE	FALSE	FALSE	FALSE	TRUE	TRUE	TRUE	TRUE	FALSE	FALSE	FALSE	FALSE	FALSE	FALSE	FALSE	FALSE	FALSE	FALSE	FALSE	FALSE	FALSE	FALSE	FALSE	FALSE	TRUE	FALSE	FALSE	FALSE	FALSE	FALSE	FALSE	FALSE	FALSE
GCA_000740195.1	TRUE	FALSE	FALSE	TRUE	FALSE	FALSE	FALSE	FALSE	FALSE	FALSE	FALSE	FALSE	TRUE	TRUE	TRUE	FALSE	FALSE	FALSE	FALSE	FALSE	TRUE	TRUE	TRUE	TRUE	FALSE	FALSE	FALSE	FALSE	FALSE	FALSE	FALSE	FALSE	FALSE	FALSE	FALSE	FALSE	FALSE	FALSE	FALSE	FALSE	TRUE	FALSE	FALSE	FALSE	FALSE	FALSE	FALSE	FALSE	FALSE
GCA_000512775.2	FALSE	FALSE	FALSE	TRUE	TRUE	FALSE	FALSE	FALSE	FALSE	TRUE	FALSE	FALSE	FALSE	FALSE	FALSE	FALSE	FALSE	FALSE	FALSE	FALSE	FALSE	TRUE	TRUE	TRUE	TRUE	FALSE	FALSE	TRUE	FALSE	FALSE	FALSE	FALSE	FALSE	FALSE	FALSE	FALSE	FALSE	FALSE	FALSE	FALSE	TRUE	FALSE	FALSE	FALSE	FALSE	FALSE	FALSE	FALSE	FALSE
GCA_000013965.1	FALSE	FALSE	FALSE	FALSE	FALSE	FALSE	FALSE	FALSE	FALSE	FALSE	FALSE	FALSE	FALSE	FALSE	FALSE	FALSE	FALSE	FALSE	FALSE	FALSE	FALSE	TRUE	FALSE	FALSE	FALSE	FALSE	FALSE	FALSE	FALSE	FALSE	FALSE	FALSE	FALSE	FALSE	FALSE	FALSE	FALSE	FALSE	FALSE	FALSE	FALSE	FALSE	FALSE	FALSE	FALSE	FALSE	FALSE	FALSE	FALSE
GCA_000013325.1	TRUE	FALSE	FALSE	FALSE	FALSE	FALSE	FALSE	FALSE	FALSE	FALSE	FALSE	FALSE	FALSE	FALSE	TRUE	FALSE	FALSE	FALSE	FALSE	FALSE	TRUE	TRUE	FALSE	TRUE	FALSE	FALSE	FALSE	TRUE	TRUE	FALSE	FALSE	TRUE	FALSE	FALSE	FALSE	FALSE	FALSE	FALSE	FALSE	FALSE	TRUE	TRUE	TRUE	FALSE	FALSE	TRUE	FALSE	FALSE	FALSE
GCA_000512835.2	FALSE	FALSE	FALSE	TRUE	TRUE	FALSE	FALSE	FALSE	FALSE	TRUE	FALSE	FALSE	FALSE	FALSE	FALSE	FALSE	FALSE	FALSE	FALSE	FALSE	FALSE	TRUE	TRUE	TRUE	TRUE	FALSE	FALSE	TRUE	FALSE	FALSE	FALSE	FALSE	FALSE	FALSE	FALSE	FALSE	FALSE	FALSE	FALSE	FALSE	TRUE	FALSE	FALSE	FALSE	FALSE	FALSE	FALSE	FALSE	FALSE
GCA_000024385.1	FALSE	FALSE	FALSE	FALSE	FALSE	TRUE	FALSE	FALSE	FALSE	FALSE	FALSE	FALSE	FALSE	FALSE	FALSE	FALSE	FALSE	FALSE	FALSE	FALSE	TRUE	TRUE	FALSE	TRUE	FALSE	FALSE	FALSE	FALSE	FALSE	FALSE	FALSE	FALSE	FALSE	FALSE	FALSE	FALSE	FALSE	FALSE	FALSE	FALSE	TRUE	TRUE	FALSE	TRUE	FALSE	TRUE	FALSE	FALSE	FALSE
GCA_000164905.1	FALSE	FALSE	FALSE	FALSE	FALSE	FALSE	FALSE	FALSE	FALSE	FALSE	FALSE	FALSE	FALSE	FALSE	FALSE	FALSE	FALSE	FALSE	FALSE	FALSE	FALSE	TRUE	FALSE	FALSE	FALSE	FALSE	FALSE	FALSE	FALSE	FALSE	FALSE	TRUE	FALSE	FALSE	FALSE	FALSE	FALSE	FALSE	FALSE	FALSE	FALSE	FALSE	FALSE	FALSE	FALSE	FALSE	FALSE	FALSE	FALSE
GCA_000231175.1	FALSE	FALSE	FALSE	FALSE	FALSE	FALSE	FALSE	FALSE	FALSE	FALSE	FALSE	FALSE	FALSE	FALSE	FALSE	FALSE	FALSE	FALSE	FALSE	FALSE	FALSE	TRUE	FALSE	FALSE	FALSE	FALSE	FALSE	FALSE	FALSE	FALSE	FALSE	FALSE	FALSE	FALSE	FALSE	FALSE	FALSE	FALSE	FALSE	FALSE	FALSE	FALSE	FALSE	FALSE	FALSE	FALSE	FALSE	FALSE	FALSE
GCA_000011625.1	FALSE	FALSE	FALSE	TRUE	TRUE	FALSE	FALSE	FALSE	FALSE	FALSE	FALSE	FALSE	FALSE	FALSE	FALSE	FALSE	FALSE	FALSE	FALSE	FALSE	FALSE	TRUE	TRUE	TRUE	TRUE	FALSE	FALSE	TRUE	FALSE	FALSE	FALSE	FALSE	FALSE	FALSE	FALSE	FALSE	FALSE	FALSE	FALSE	FALSE	TRUE	FALSE	FALSE	FALSE	FALSE	FALSE	FALSE	FALSE	FALSE
GCA_000316625.1	FALSE	FALSE	FALSE	FALSE	FALSE	TRUE	TRUE	FALSE	FALSE	FALSE	FALSE	FALSE	FALSE	FALSE	TRUE	FALSE	FALSE	FALSE	FALSE	FALSE	FALSE	TRUE	TRUE	TRUE	FALSE	FALSE	FALSE	FALSE	FALSE	FALSE	FALSE	FALSE	FALSE	FALSE	FALSE	FALSE	FALSE	FALSE	FALSE	FALSE	FALSE	FALSE	FALSE	FALSE	FALSE	FALSE	FALSE	FALSE	FALSE
GCA_001427085.1	FALSE	FALSE	FALSE	FALSE	FALSE	TRUE	FALSE	FALSE	FALSE	FALSE	TRUE	FALSE	TRUE	FALSE	TRUE	FALSE	FALSE	TRUE	FALSE	FALSE	TRUE	TRUE	TRUE	TRUE	FALSE	FALSE	FALSE	FALSE	FALSE	FALSE	FALSE	FALSE	FALSE	FALSE	FALSE	FALSE	FALSE	FALSE	FALSE	FALSE	TRUE	FALSE	FALSE	FALSE	TRUE	FALSE	FALSE	FALSE	FALSE
GCA_000250675.3	FALSE	FALSE	FALSE	FALSE	FALSE	TRUE	FALSE	FALSE	FALSE	FALSE	FALSE	FALSE	FALSE	FALSE	FALSE	FALSE	FALSE	FALSE	TRUE	FALSE	TRUE	TRUE	TRUE	FALSE	FALSE	FALSE	FALSE	TRUE	FALSE	FALSE	TRUE	TRUE	FALSE	FALSE	FALSE	FALSE	FALSE	FALSE	FALSE	FALSE	FALSE	FALSE	FALSE	TRUE	FALSE	FALSE	FALSE	FALSE	FALSE
GCA_000219785.1	FALSE	TRUE	FALSE	FALSE	FALSE	FALSE	TRUE	FALSE	TRUE	FALSE	FALSE	FALSE	FALSE	FALSE	FALSE	FALSE	FALSE	FALSE	FALSE	FALSE	FALSE	TRUE	FALSE	FALSE	FALSE	FALSE	FALSE	FALSE	FALSE	FALSE	FALSE	FALSE	FALSE	FALSE	FALSE	FALSE	FALSE	FALSE	FALSE	FALSE	FALSE	FALSE	FALSE	FALSE	FALSE	FALSE	FALSE	FALSE	FALSE
GCA_000012485.1	FALSE	FALSE	FALSE	FALSE	FALSE	FALSE	FALSE	FALSE	FALSE	FALSE	FALSE	FALSE	FALSE	FALSE	FALSE	FALSE	FALSE	FALSE	FALSE	FALSE	TRUE	FALSE	FALSE	FALSE	FALSE	FALSE	FALSE	FALSE	FALSE	FALSE	FALSE	FALSE	FALSE	FALSE	FALSE	FALSE	FALSE	FALSE	FALSE	FALSE	FALSE	FALSE	FALSE	FALSE	FALSE	FALSE	FALSE	FALSE	FALSE
GCA_001428705.1	FALSE	FALSE	FALSE	FALSE	FALSE	TRUE	FALSE	FALSE	FALSE	FALSE	FALSE	FALSE	FALSE	FALSE	TRUE	FALSE	FALSE	FALSE	FALSE	FALSE	TRUE	TRUE	TRUE	FALSE	FALSE	FALSE	FALSE	FALSE	FALSE	FALSE	FALSE	FALSE	FALSE	FALSE	FALSE	FALSE	FALSE	FALSE	FALSE	FALSE	TRUE	FALSE	FALSE	FALSE	FALSE	FALSE	FALSE	FALSE	FALSE
GCA_016649075.1	FALSE	TRUE	TRUE	FALSE	FALSE	FALSE	TRUE	FALSE	FALSE	TRUE	TRUE	FALSE	FALSE	FALSE	FALSE	FALSE	FALSE	FALSE	FALSE	FALSE	FALSE	TRUE	TRUE	TRUE	FALSE	FALSE	FALSE	FALSE	FALSE	FALSE	FALSE	TRUE	FALSE	FALSE	FALSE	FALSE	FALSE	FALSE	FALSE	FALSE	FALSE	FALSE	FALSE	FALSE	FALSE	FALSE	FALSE	FALSE	FALSE
GCA_000503895.1	FALSE	FALSE	FALSE	FALSE	FALSE	TRUE	FALSE	FALSE	FALSE	FALSE	FALSE	FALSE	FALSE	FALSE	TRUE	FALSE	FALSE	FALSE	FALSE	FALSE	TRUE	TRUE	FALSE	TRUE	FALSE	FALSE	FALSE	TRUE	FALSE	FALSE	FALSE	TRUE	FALSE	FALSE	FALSE	FALSE	FALSE	FALSE	FALSE	FALSE	FALSE	FALSE	FALSE	FALSE	FALSE	FALSE	FALSE	FALSE	FALSE
GCA_918697975.1	FALSE	FALSE	FALSE	FALSE	FALSE	FALSE	FALSE	FALSE	FALSE	FALSE	FALSE	FALSE	FALSE	FALSE	TRUE	FALSE	TRUE	FALSE	FALSE	FALSE	TRUE	TRUE	FALSE	FALSE	FALSE	FALSE	FALSE	FALSE	FALSE	FALSE	FALSE	TRUE	FALSE	FALSE	FALSE	FALSE	FALSE	FALSE	FALSE	FALSE	TRUE	FALSE	FALSE	FALSE	FALSE	FALSE	FALSE	FALSE	FALSE
GCA_000698845.1	TRUE	FALSE	FALSE	TRUE	FALSE	FALSE	FALSE	FALSE	FALSE	FALSE	FALSE	FALSE	TRUE	TRUE	TRUE	FALSE	FALSE	FALSE	FALSE	TRUE	TRUE	TRUE	TRUE	TRUE	FALSE	FALSE	FALSE	TRUE	FALSE	FALSE	TRUE	FALSE	FALSE	FALSE	FALSE	FALSE	FALSE	FALSE	FALSE	FALSE	TRUE	FALSE	TRUE	TRUE	FALSE	FALSE	FALSE	FALSE	FALSE
GCA_000177195.2	FALSE	FALSE	FALSE	FALSE	FALSE	TRUE	FALSE	FALSE	FALSE	FALSE	TRUE	FALSE	FALSE	FALSE	FALSE	FALSE	FALSE	TRUE	FALSE	TRUE	TRUE	TRUE	FALSE	TRUE	FALSE	FALSE	FALSE	FALSE	FALSE	FALSE	FALSE	TRUE	FALSE	TRUE	FALSE	FALSE	FALSE	FALSE	FALSE	FALSE	TRUE	FALSE	FALSE	FALSE	FALSE	FALSE	FALSE	FALSE	FALSE
GCA_000217815.1	TRUE	FALSE	FALSE	FALSE	FALSE	FALSE	TRUE	FALSE	FALSE	FALSE	TRUE	FALSE	FALSE	FALSE	FALSE	FALSE	FALSE	FALSE	FALSE	FALSE	FALSE	TRUE	FALSE	TRUE	FALSE	FALSE	FALSE	FALSE	FALSE	FALSE	FALSE	FALSE	FALSE	FALSE	FALSE	FALSE	FALSE	FALSE	FALSE	FALSE	FALSE	FALSE	FALSE	FALSE	FALSE	FALSE	FALSE	FALSE	FALSE
GCA_000236665.1	FALSE	FALSE	FALSE	FALSE	FALSE	FALSE	FALSE	FALSE	FALSE	FALSE	FALSE	FALSE	FALSE	FALSE	FALSE	FALSE	FALSE	FALSE	FALSE	FALSE	TRUE	TRUE	FALSE	TRUE	FALSE	FALSE	FALSE	FALSE	FALSE	FALSE	FALSE	FALSE	FALSE	FALSE	FALSE	FALSE	FALSE	FALSE	FALSE	FALSE	FALSE	FALSE	FALSE	FALSE	FALSE	FALSE	FALSE	FALSE	FALSE
GCA_000367425.1	TRUE	TRUE	TRUE	TRUE	TRUE	TRUE	FALSE	FALSE	FALSE	TRUE	TRUE	FALSE	FALSE	TRUE	TRUE	FALSE	TRUE	FALSE	FALSE	TRUE	TRUE	TRUE	TRUE	TRUE	FALSE	TRUE	FALSE	FALSE	FALSE	TRUE	FALSE	TRUE	FALSE	TRUE	TRUE	FALSE	FALSE	FALSE	FALSE	FALSE	TRUE	TRUE	TRUE	TRUE	TRUE	FALSE	FALSE	TRUE	FALSE
GCA_918697895.1	TRUE	TRUE	TRUE	TRUE	TRUE	TRUE	FALSE	FALSE	FALSE	FALSE	FALSE	FALSE	TRUE	FALSE	TRUE	FALSE	FALSE	TRUE	FALSE	FALSE	TRUE	TRUE	TRUE	TRUE	FALSE	FALSE	TRUE	TRUE	FALSE	FALSE	TRUE	FALSE	FALSE	FALSE	FALSE	FALSE	FALSE	FALSE	FALSE	FALSE	TRUE	FALSE	TRUE	TRUE	TRUE	FALSE	FALSE	FALSE	TRUE
GCA_918698185.1	TRUE	TRUE	FALSE	FALSE	TRUE	TRUE	FALSE	FALSE	FALSE	FALSE	FALSE	FALSE	TRUE	FALSE	TRUE	FALSE	FALSE	TRUE	FALSE	FALSE	TRUE	TRUE	TRUE	TRUE	FALSE	FALSE	TRUE	TRUE	FALSE	FALSE	TRUE	FALSE	FALSE	FALSE	FALSE	FALSE	FALSE	FALSE	FALSE	FALSE	TRUE	FALSE	TRUE	TRUE	TRUE	FALSE	FALSE	FALSE	TRUE
GCA_000233875.1	TRUE	TRUE	TRUE	FALSE	TRUE	TRUE	TRUE	FALSE	FALSE	FALSE	FALSE	TRUE	FALSE	TRUE	TRUE	FALSE	TRUE	FALSE	FALSE	FALSE	TRUE	TRUE	TRUE	TRUE	FALSE	FALSE	FALSE	TRUE	FALSE	FALSE	FALSE	FALSE	FALSE	FALSE	FALSE	FALSE	FALSE	FALSE	FALSE	FALSE	TRUE	FALSE	FALSE	FALSE	FALSE	FALSE	FALSE	FALSE	FALSE
GCA_000218305.1	FALSE	TRUE	FALSE	FALSE	TRUE	FALSE	TRUE	FALSE	TRUE	FALSE	FALSE	FALSE	FALSE	FALSE	FALSE	FALSE	FALSE	FALSE	FALSE	FALSE	TRUE	TRUE	FALSE	TRUE	FALSE	FALSE	FALSE	FALSE	FALSE	FALSE	FALSE	FALSE	FALSE	FALSE	FALSE	FALSE	FALSE	FALSE	FALSE	FALSE	FALSE	FALSE	FALSE	FALSE	FALSE	FALSE	FALSE	FALSE	FALSE
GCA_000380365.1	FALSE	TRUE	FALSE	TRUE	FALSE	FALSE	FALSE	FALSE	FALSE	FALSE	FALSE	FALSE	TRUE	FALSE	TRUE	FALSE	FALSE	FALSE	FALSE	FALSE	TRUE	TRUE	FALSE	FALSE	FALSE	FALSE	FALSE	FALSE	FALSE	FALSE	FALSE	TRUE	TRUE	FALSE	FALSE	FALSE	FALSE	FALSE	FALSE	FALSE	TRUE	TRUE	FALSE	TRUE	TRUE	TRUE	FALSE	TRUE	FALSE
GCA_000009625.1	TRUE	FALSE	FALSE	TRUE	FALSE	FALSE	FALSE	FALSE	FALSE	FALSE	FALSE	FALSE	FALSE	FALSE	TRUE	FALSE	FALSE	FALSE	FALSE	FALSE	TRUE	TRUE	TRUE	FALSE	FALSE	FALSE	FALSE	FALSE	FALSE	FALSE	TRUE	FALSE	FALSE	FALSE	FALSE	FALSE	FALSE	FALSE	FALSE	FALSE	FALSE	FALSE	FALSE	TRUE	FALSE	FALSE	FALSE	FALSE	FALSE
GCA_001429805.1	FALSE	FALSE	FALSE	FALSE	FALSE	TRUE	FALSE	FALSE	FALSE	FALSE	TRUE	FALSE	FALSE	FALSE	FALSE	FALSE	FALSE	FALSE	FALSE	FALSE	TRUE	TRUE	TRUE	FALSE	FALSE	FALSE	FALSE	FALSE	FALSE	FALSE	FALSE	FALSE	FALSE	TRUE	FALSE	FALSE	FALSE	FALSE	FALSE	FALSE	TRUE	FALSE	FALSE	FALSE	FALSE	FALSE	FALSE	FALSE	FALSE
GCA_000011885.1	TRUE	TRUE	TRUE	FALSE	TRUE	TRUE	FALSE	FALSE	FALSE	FALSE	FALSE	TRUE	FALSE	TRUE	TRUE	FALSE	TRUE	FALSE	FALSE	FALSE	TRUE	TRUE	TRUE	TRUE	FALSE	TRUE	FALSE	TRUE	FALSE	FALSE	FALSE	FALSE	FALSE	FALSE	FALSE	FALSE	FALSE	FALSE	FALSE	FALSE	FALSE	FALSE	FALSE	FALSE	TRUE	FALSE	TRUE	FALSE	FALSE
GCA_001427465.1	TRUE	TRUE	TRUE	TRUE	TRUE	TRUE	FALSE	FALSE	FALSE	FALSE	FALSE	FALSE	TRUE	FALSE	TRUE	FALSE	FALSE	TRUE	FALSE	FALSE	TRUE	TRUE	TRUE	TRUE	FALSE	FALSE	FALSE	TRUE	FALSE	FALSE	TRUE	FALSE	FALSE	FALSE	FALSE	FALSE	FALSE	FALSE	FALSE	FALSE	TRUE	FALSE	TRUE	TRUE	TRUE	FALSE	FALSE	FALSE	TRUE
GCA_000454045.1	FALSE	FALSE	FALSE	FALSE	FALSE	TRUE	FALSE	FALSE	FALSE	FALSE	FALSE	FALSE	TRUE	FALSE	FALSE	FALSE	FALSE	TRUE	TRUE	FALSE	TRUE	TRUE	TRUE	TRUE	FALSE	FALSE	TRUE	TRUE	FALSE	FALSE	FALSE	TRUE	FALSE	TRUE	FALSE	FALSE	TRUE	FALSE	FALSE	FALSE	TRUE	TRUE	TRUE	TRUE	FALSE	FALSE	FALSE	FALSE	FALSE
GCA_000474725.1	TRUE	FALSE	FALSE	TRUE	FALSE	FALSE	FALSE	FALSE	FALSE	FALSE	FALSE	FALSE	FALSE	TRUE	TRUE	FALSE	FALSE	FALSE	FALSE	FALSE	TRUE	TRUE	TRUE	FALSE	FALSE	FALSE	FALSE	FALSE	FALSE	FALSE	TRUE	FALSE	FALSE	FALSE	FALSE	FALSE	FALSE	FALSE	FALSE	FALSE	FALSE	FALSE	FALSE	FALSE	FALSE	FALSE	FALSE	FALSE	FALSE
GCA_000344805.1	TRUE	FALSE	FALSE	FALSE	FALSE	TRUE	FALSE	FALSE	FALSE	FALSE	FALSE	FALSE	FALSE	TRUE	TRUE	FALSE	FALSE	FALSE	FALSE	FALSE	TRUE	TRUE	TRUE	TRUE	FALSE	TRUE	FALSE	FALSE	FALSE	FALSE	FALSE	TRUE	FALSE	TRUE	FALSE	FALSE	FALSE	FALSE	FALSE	FALSE	TRUE	FALSE	TRUE	FALSE	FALSE	FALSE	TRUE	FALSE	FALSE
GCA_000695975.1	FALSE	FALSE	FALSE	FALSE	FALSE	FALSE	FALSE	FALSE	FALSE	FALSE	FALSE	FALSE	FALSE	FALSE	TRUE	FALSE	FALSE	FALSE	FALSE	FALSE	FALSE	TRUE	FALSE	FALSE	FALSE	FALSE	FALSE	FALSE	FALSE	FALSE	FALSE	TRUE	FALSE	FALSE	FALSE	FALSE	FALSE	FALSE	FALSE	FALSE	FALSE	FALSE	FALSE	FALSE	FALSE	FALSE	FALSE	FALSE	FALSE
GCA_000242455.3	TRUE	FALSE	FALSE	FALSE	FALSE	TRUE	FALSE	FALSE	FALSE	FALSE	TRUE	FALSE	FALSE	FALSE	TRUE	FALSE	FALSE	FALSE	FALSE	FALSE	TRUE	TRUE	FALSE	TRUE	FALSE	FALSE	FALSE	FALSE	FALSE	FALSE	FALSE	FALSE	FALSE	FALSE	FALSE	FALSE	FALSE	FALSE	FALSE	FALSE	FALSE	FALSE	TRUE	FALSE	FALSE	FALSE	FALSE	FALSE	FALSE
GCA_000093125.2	FALSE	TRUE	FALSE	FALSE	TRUE	FALSE	TRUE	FALSE	TRUE	FALSE	FALSE	FALSE	FALSE	FALSE	FALSE	FALSE	FALSE	FALSE	FALSE	FALSE	TRUE	TRUE	FALSE	TRUE	FALSE	FALSE	FALSE	FALSE	FALSE	FALSE	FALSE	FALSE	FALSE	FALSE	FALSE	FALSE	FALSE	FALSE	FALSE	FALSE	FALSE	FALSE	FALSE	FALSE	FALSE	FALSE	FALSE	FALSE	FALSE
GCA_001429245.1	TRUE	FALSE	FALSE	TRUE	FALSE	FALSE	FALSE	FALSE	FALSE	FALSE	FALSE	FALSE	FALSE	FALSE	TRUE	FALSE	FALSE	FALSE	FALSE	FALSE	TRUE	TRUE	TRUE	FALSE	FALSE	FALSE	FALSE	TRUE	FALSE	FALSE	FALSE	FALSE	FALSE	FALSE	FALSE	FALSE	FALSE	FALSE	FALSE	FALSE	TRUE	FALSE	TRUE	TRUE	FALSE	FALSE	FALSE	FALSE	FALSE
GCA_000017305.1	FALSE	FALSE	TRUE	FALSE	FALSE	TRUE	FALSE	FALSE	FALSE	FALSE	TRUE	FALSE	FALSE	TRUE	FALSE	FALSE	FALSE	TRUE	FALSE	FALSE	TRUE	TRUE	FALSE	FALSE	FALSE	FALSE	FALSE	TRUE	FALSE	FALSE	FALSE	TRUE	FALSE	FALSE	FALSE	FALSE	FALSE	FALSE	FALSE	FALSE	FALSE	FALSE	FALSE	FALSE	FALSE	FALSE	FALSE	FALSE	FALSE
GCA_001425025.1	FALSE	FALSE	FALSE	FALSE	FALSE	TRUE	FALSE	FALSE	FALSE	FALSE	FALSE	FALSE	FALSE	FALSE	FALSE	FALSE	FALSE	FALSE	FALSE	FALSE	TRUE	TRUE	TRUE	TRUE	FALSE	FALSE	FALSE	TRUE	FALSE	FALSE	FALSE	TRUE	FALSE	TRUE	FALSE	FALSE	FALSE	FALSE	FALSE	FALSE	TRUE	FALSE	TRUE	FALSE	FALSE	FALSE	FALSE	TRUE	FALSE
GCA_000022645.2	FALSE	FALSE	TRUE	TRUE	FALSE	TRUE	FALSE	FALSE	FALSE	FALSE	FALSE	FALSE	FALSE	TRUE	TRUE	FALSE	TRUE	FALSE	FALSE	FALSE	TRUE	TRUE	TRUE	TRUE	FALSE	FALSE	FALSE	TRUE	FALSE	FALSE	TRUE	TRUE	FALSE	TRUE	FALSE	FALSE	FALSE	FALSE	FALSE	FALSE	TRUE	TRUE	TRUE	TRUE	FALSE	FALSE	FALSE	FALSE	TRUE
GCA_000023725.1	TRUE	FALSE	TRUE	FALSE	FALSE	FALSE	FALSE	FALSE	FALSE	FALSE	TRUE	FALSE	FALSE	FALSE	FALSE	FALSE	FALSE	FALSE	TRUE	FALSE	FALSE	FALSE	FALSE	TRUE	FALSE	FALSE	FALSE	FALSE	FALSE	FALSE	FALSE	FALSE	FALSE	FALSE	FALSE	FALSE	FALSE	FALSE	FALSE	FALSE	TRUE	FALSE	FALSE	FALSE	TRUE	FALSE	FALSE	FALSE	FALSE
GCA_000306905.1	FALSE	TRUE	FALSE	FALSE	TRUE	FALSE	TRUE	FALSE	TRUE	FALSE	FALSE	FALSE	FALSE	FALSE	FALSE	FALSE	FALSE	FALSE	FALSE	FALSE	TRUE	TRUE	FALSE	TRUE	FALSE	FALSE	FALSE	FALSE	FALSE	FALSE	FALSE	FALSE	FALSE	FALSE	FALSE	FALSE	FALSE	FALSE	FALSE	FALSE	FALSE	FALSE	FALSE	FALSE	FALSE	FALSE	FALSE	FALSE	FALSE
GCA_001425755.1	FALSE	FALSE	FALSE	FALSE	FALSE	TRUE	FALSE	FALSE	FALSE	FALSE	FALSE	FALSE	TRUE	FALSE	FALSE	FALSE	FALSE	FALSE	FALSE	FALSE	TRUE	TRUE	FALSE	TRUE	FALSE	FALSE	FALSE	TRUE	FALSE	FALSE	FALSE	TRUE	FALSE	TRUE	FALSE	FALSE	FALSE	FALSE	FALSE	FALSE	FALSE	FALSE	FALSE	FALSE	TRUE	FALSE	FALSE	FALSE	FALSE
GCA_000018525.1	TRUE	FALSE	FALSE	TRUE	FALSE	FALSE	FALSE	FALSE	FALSE	FALSE	FALSE	FALSE	TRUE	TRUE	TRUE	FALSE	FALSE	FALSE	FALSE	FALSE	TRUE	TRUE	TRUE	TRUE	FALSE	FALSE	FALSE	FALSE	FALSE	FALSE	FALSE	FALSE	FALSE	FALSE	FALSE	FALSE	FALSE	FALSE	FALSE	FALSE	FALSE	FALSE	FALSE	TRUE	FALSE	FALSE	FALSE	FALSE	FALSE
GCA_000504105.1	FALSE	FALSE	FALSE	FALSE	FALSE	FALSE	FALSE	FALSE	FALSE	FALSE	TRUE	FALSE	FALSE	FALSE	FALSE	FALSE	FALSE	FALSE	FALSE	FALSE	FALSE	TRUE	FALSE	TRUE	FALSE	FALSE	FALSE	FALSE	FALSE	FALSE	FALSE	FALSE	FALSE	FALSE	FALSE	FALSE	FALSE	FALSE	FALSE	FALSE	TRUE	FALSE	FALSE	FALSE	FALSE	FALSE	FALSE	FALSE	FALSE
GCA_001425235.1	TRUE	FALSE	TRUE	TRUE	FALSE	FALSE	FALSE	FALSE	FALSE	FALSE	TRUE	FALSE	FALSE	TRUE	TRUE	FALSE	FALSE	FALSE	FALSE	FALSE	TRUE	TRUE	TRUE	FALSE	FALSE	FALSE	FALSE	FALSE	FALSE	FALSE	FALSE	FALSE	FALSE	FALSE	FALSE	FALSE	FALSE	FALSE	FALSE	FALSE	TRUE	FALSE	FALSE	TRUE	FALSE	FALSE	FALSE	FALSE	FALSE
GCA_000317475.1	FALSE	FALSE	FALSE	FALSE	FALSE	FALSE	FALSE	FALSE	FALSE	FALSE	FALSE	FALSE	FALSE	FALSE	TRUE	FALSE	FALSE	FALSE	FALSE	FALSE	FALSE	TRUE	TRUE	TRUE	FALSE	FALSE	FALSE	FALSE	FALSE	FALSE	FALSE	FALSE	FALSE	FALSE	FALSE	FALSE	FALSE	FALSE	FALSE	FALSE	FALSE	FALSE	TRUE	FALSE	FALSE	FALSE	FALSE	FALSE	FALSE
GCA_000013805.1	TRUE	TRUE	TRUE	FALSE	TRUE	FALSE	FALSE	FALSE	FALSE	FALSE	FALSE	FALSE	FALSE	FALSE	TRUE	FALSE	TRUE	FALSE	FALSE	FALSE	TRUE	TRUE	TRUE	TRUE	FALSE	FALSE	FALSE	FALSE	FALSE	FALSE	FALSE	FALSE	TRUE	FALSE	FALSE	FALSE	FALSE	FALSE	FALSE	FALSE	FALSE	FALSE	FALSE	FALSE	TRUE	FALSE	FALSE	FALSE	FALSE
GCA_000246855.1	TRUE	FALSE	FALSE	FALSE	FALSE	TRUE	FALSE	FALSE	FALSE	FALSE	TRUE	FALSE	FALSE	TRUE	FALSE	FALSE	FALSE	FALSE	FALSE	FALSE	TRUE	FALSE	TRUE	TRUE	FALSE	FALSE	FALSE	FALSE	FALSE	FALSE	FALSE	FALSE	FALSE	TRUE	FALSE	FALSE	FALSE	FALSE	FALSE	FALSE	TRUE	FALSE	FALSE	FALSE	FALSE	FALSE	FALSE	FALSE	FALSE
GCA_000146875.2	TRUE	TRUE	TRUE	FALSE	TRUE	FALSE	TRUE	TRUE	FALSE	TRUE	TRUE	FALSE	FALSE	FALSE	FALSE	FALSE	FALSE	FALSE	FALSE	FALSE	FALSE	TRUE	TRUE	TRUE	FALSE	FALSE	FALSE	FALSE	FALSE	FALSE	FALSE	FALSE	TRUE	FALSE	FALSE	FALSE	FALSE	FALSE	FALSE	FALSE	TRUE	FALSE	FALSE	FALSE	FALSE	FALSE	FALSE	FALSE	FALSE
GCA_000013365.1	FALSE	FALSE	FALSE	FALSE	FALSE	TRUE	FALSE	FALSE	FALSE	FALSE	FALSE	FALSE	FALSE	FALSE	TRUE	FALSE	FALSE	TRUE	FALSE	FALSE	TRUE	TRUE	TRUE	FALSE	FALSE	TRUE	FALSE	TRUE	FALSE	FALSE	FALSE	FALSE	FALSE	TRUE	FALSE	FALSE	FALSE	FALSE	FALSE	FALSE	TRUE	FALSE	TRUE	FALSE	FALSE	FALSE	FALSE	FALSE	FALSE
GCA_000277775.2	FALSE	FALSE	FALSE	FALSE	FALSE	TRUE	FALSE	FALSE	FALSE	FALSE	FALSE	FALSE	TRUE	FALSE	FALSE	FALSE	FALSE	TRUE	TRUE	FALSE	TRUE	TRUE	FALSE	TRUE	FALSE	FALSE	FALSE	TRUE	FALSE	TRUE	FALSE	FALSE	FALSE	FALSE	FALSE	FALSE	FALSE	FALSE	FALSE	FALSE	FALSE	FALSE	FALSE	FALSE	FALSE	FALSE	FALSE	FALSE	FALSE
GCA_000026985.1	FALSE	TRUE	TRUE	TRUE	FALSE	TRUE	FALSE	FALSE	FALSE	TRUE	FALSE	FALSE	FALSE	TRUE	TRUE	FALSE	FALSE	FALSE	FALSE	TRUE	FALSE	TRUE	TRUE	TRUE	FALSE	TRUE	FALSE	FALSE	FALSE	FALSE	TRUE	FALSE	FALSE	FALSE	FALSE	FALSE	FALSE	FALSE	FALSE	FALSE	FALSE	FALSE	FALSE	FALSE	FALSE	FALSE	FALSE	FALSE	FALSE
GCA_918698255.1	TRUE	FALSE	FALSE	FALSE	FALSE	FALSE	TRUE	FALSE	FALSE	FALSE	TRUE	FALSE	FALSE	FALSE	FALSE	FALSE	FALSE	FALSE	FALSE	FALSE	TRUE	FALSE	FALSE	TRUE	FALSE	FALSE	FALSE	FALSE	FALSE	FALSE	FALSE	TRUE	FALSE	FALSE	FALSE	FALSE	FALSE	FALSE	FALSE	FALSE	TRUE	FALSE	FALSE	FALSE	FALSE	FALSE	FALSE	FALSE	FALSE
GCA_000007685.1	FALSE	FALSE	FALSE	FALSE	FALSE	FALSE	FALSE	FALSE	FALSE	FALSE	FALSE	FALSE	FALSE	FALSE	FALSE	FALSE	FALSE	FALSE	FALSE	FALSE	FALSE	TRUE	FALSE	FALSE	FALSE	FALSE	FALSE	FALSE	FALSE	FALSE	FALSE	FALSE	FALSE	FALSE	FALSE	FALSE	FALSE	FALSE	FALSE	FALSE	FALSE	FALSE	FALSE	FALSE	FALSE	FALSE	FALSE	FALSE	FALSE
GCA_000214395.1	FALSE	FALSE	TRUE	FALSE	FALSE	FALSE	FALSE	FALSE	FALSE	FALSE	FALSE	FALSE	TRUE	TRUE	TRUE	FALSE	FALSE	FALSE	FALSE	FALSE	TRUE	TRUE	FALSE	TRUE	FALSE	FALSE	FALSE	TRUE	FALSE	FALSE	FALSE	FALSE	FALSE	TRUE	FALSE	FALSE	FALSE	FALSE	FALSE	FALSE	TRUE	FALSE	FALSE	FALSE	TRUE	FALSE	FALSE	FALSE	FALSE
GCA_000215325.1	FALSE	FALSE	FALSE	TRUE	FALSE	TRUE	FALSE	FALSE	FALSE	TRUE	FALSE	FALSE	FALSE	TRUE	TRUE	FALSE	FALSE	FALSE	FALSE	FALSE	TRUE	TRUE	TRUE	TRUE	FALSE	FALSE	FALSE	TRUE	FALSE	TRUE	FALSE	FALSE	FALSE	TRUE	FALSE	FALSE	FALSE	FALSE	TRUE	FALSE	TRUE	FALSE	TRUE	TRUE	FALSE	FALSE	TRUE	TRUE	FALSE
GCA_000222975.1	TRUE	TRUE	TRUE	FALSE	TRUE	FALSE	FALSE	FALSE	FALSE	FALSE	FALSE	FALSE	FALSE	FALSE	TRUE	FALSE	TRUE	FALSE	FALSE	FALSE	TRUE	TRUE	TRUE	TRUE	FALSE	FALSE	FALSE	FALSE	FALSE	FALSE	FALSE	FALSE	TRUE	FALSE	FALSE	FALSE	FALSE	FALSE	FALSE	FALSE	FALSE	FALSE	FALSE	FALSE	TRUE	FALSE	FALSE	FALSE	FALSE
GCA_000010845.1	FALSE	FALSE	FALSE	FALSE	FALSE	TRUE	FALSE	FALSE	FALSE	FALSE	FALSE	FALSE	FALSE	FALSE	TRUE	FALSE	FALSE	FALSE	FALSE	FALSE	TRUE	TRUE	FALSE	FALSE	FALSE	FALSE	FALSE	FALSE	FALSE	FALSE	FALSE	FALSE	FALSE	FALSE	FALSE	FALSE	FALSE	FALSE	FALSE	FALSE	FALSE	FALSE	FALSE	FALSE	FALSE	FALSE	FALSE	FALSE	FALSE
GCA_001429025.1	FALSE	FALSE	TRUE	TRUE	FALSE	TRUE	FALSE	FALSE	FALSE	FALSE	FALSE	FALSE	FALSE	FALSE	TRUE	FALSE	FALSE	FALSE	FALSE	FALSE	TRUE	TRUE	FALSE	TRUE	FALSE	FALSE	FALSE	TRUE	FALSE	FALSE	FALSE	FALSE	FALSE	FALSE	FALSE	FALSE	FALSE	FALSE	FALSE	FALSE	TRUE	FALSE	TRUE	FALSE	FALSE	FALSE	FALSE	FALSE	FALSE
GCA_000020045.1	TRUE	FALSE	TRUE	TRUE	FALSE	TRUE	FALSE	TRUE	FALSE	FALSE	FALSE	FALSE	FALSE	TRUE	TRUE	FALSE	TRUE	FALSE	FALSE	FALSE	TRUE	TRUE	TRUE	TRUE	TRUE	FALSE	FALSE	TRUE	FALSE	FALSE	TRUE	TRUE	FALSE	TRUE	FALSE	FALSE	FALSE	FALSE	FALSE	FALSE	TRUE	TRUE	TRUE	TRUE	TRUE	FALSE	FALSE	TRUE	FALSE
GCA_001428465.1	FALSE	FALSE	FALSE	TRUE	FALSE	FALSE	FALSE	FALSE	FALSE	FALSE	TRUE	FALSE	FALSE	FALSE	TRUE	FALSE	FALSE	FALSE	FALSE	FALSE	TRUE	TRUE	FALSE	FALSE	FALSE	FALSE	FALSE	FALSE	FALSE	FALSE	FALSE	FALSE	FALSE	FALSE	FALSE	FALSE	FALSE	FALSE	FALSE	FALSE	TRUE	FALSE	FALSE	FALSE	FALSE	FALSE	FALSE	FALSE	FALSE
GCA_002277855.1	FALSE	TRUE	FALSE	TRUE	FALSE	TRUE	FALSE	FALSE	FALSE	FALSE	FALSE	FALSE	FALSE	TRUE	FALSE	FALSE	FALSE	TRUE	FALSE	FALSE	TRUE	TRUE	TRUE	TRUE	FALSE	FALSE	FALSE	TRUE	FALSE	FALSE	FALSE	TRUE	FALSE	TRUE	FALSE	FALSE	FALSE	FALSE	FALSE	FALSE	TRUE	FALSE	FALSE	TRUE	FALSE	FALSE	FALSE	FALSE	FALSE
GCA_000178955.2	FALSE	FALSE	FALSE	FALSE	FALSE	TRUE	FALSE	FALSE	FALSE	FALSE	TRUE	FALSE	FALSE	FALSE	FALSE	FALSE	FALSE	FALSE	FALSE	FALSE	FALSE	TRUE	FALSE	TRUE	FALSE	FALSE	FALSE	FALSE	FALSE	FALSE	FALSE	FALSE	FALSE	FALSE	FALSE	FALSE	FALSE	FALSE	FALSE	FALSE	TRUE	FALSE	FALSE	FALSE	FALSE	FALSE	FALSE	FALSE	FALSE
GCA_000010685.1	FALSE	FALSE	FALSE	FALSE	FALSE	TRUE	FALSE	FALSE	FALSE	FALSE	FALSE	FALSE	FALSE	FALSE	FALSE	FALSE	FALSE	FALSE	TRUE	FALSE	TRUE	TRUE	FALSE	FALSE	FALSE	FALSE	FALSE	FALSE	FALSE	FALSE	FALSE	TRUE	FALSE	FALSE	FALSE	FALSE	FALSE	FALSE	FALSE	FALSE	TRUE	TRUE	FALSE	FALSE	FALSE	FALSE	FALSE	FALSE	FALSE
GCA_000800255.1	FALSE	TRUE	TRUE	FALSE	FALSE	TRUE	FALSE	FALSE	FALSE	FALSE	FALSE	FALSE	TRUE	FALSE	TRUE	FALSE	FALSE	TRUE	FALSE	FALSE	TRUE	TRUE	TRUE	TRUE	FALSE	FALSE	TRUE	TRUE	FALSE	FALSE	FALSE	FALSE	FALSE	FALSE	FALSE	FALSE	FALSE	FALSE	FALSE	FALSE	TRUE	FALSE	FALSE	TRUE	FALSE	FALSE	FALSE	FALSE	FALSE
GCA_001428405.1	FALSE	FALSE	FALSE	FALSE	FALSE	TRUE	FALSE	FALSE	FALSE	FALSE	FALSE	FALSE	FALSE	FALSE	TRUE	FALSE	TRUE	FALSE	FALSE	FALSE	TRUE	TRUE	FALSE	FALSE	FALSE	FALSE	FALSE	FALSE	FALSE	FALSE	FALSE	FALSE	FALSE	FALSE	FALSE	FALSE	FALSE	FALSE	FALSE	FALSE	TRUE	FALSE	FALSE	FALSE	FALSE	FALSE	FALSE	FALSE	FALSE
GCA_001425645.1	FALSE	FALSE	FALSE	FALSE	FALSE	TRUE	FALSE	FALSE	FALSE	FALSE	FALSE	FALSE	FALSE	TRUE	FALSE	FALSE	FALSE	FALSE	FALSE	FALSE	TRUE	TRUE	TRUE	TRUE	FALSE	FALSE	FALSE	FALSE	FALSE	FALSE	FALSE	TRUE	FALSE	TRUE	FALSE	FALSE	FALSE	FALSE	FALSE	FALSE	TRUE	FALSE	FALSE	FALSE	FALSE	FALSE	FALSE	FALSE	FALSE
GCA_000018405.1	FALSE	FALSE	FALSE	FALSE	FALSE	FALSE	FALSE	FALSE	TRUE	FALSE	FALSE	FALSE	FALSE	FALSE	FALSE	FALSE	FALSE	FALSE	FALSE	FALSE	FALSE	TRUE	FALSE	TRUE	FALSE	FALSE	FALSE	FALSE	FALSE	FALSE	FALSE	FALSE	FALSE	FALSE	FALSE	FALSE	FALSE	FALSE	FALSE	FALSE	FALSE	FALSE	FALSE	FALSE	FALSE	FALSE	FALSE	FALSE	FALSE
GCA_918698005.1	FALSE	FALSE	FALSE	FALSE	FALSE	TRUE	FALSE	FALSE	FALSE	FALSE	TRUE	FALSE	FALSE	TRUE	FALSE	FALSE	FALSE	FALSE	FALSE	FALSE	TRUE	TRUE	TRUE	TRUE	FALSE	FALSE	FALSE	FALSE	FALSE	FALSE	FALSE	FALSE	FALSE	TRUE	FALSE	FALSE	FALSE	FALSE	FALSE	FALSE	TRUE	FALSE	FALSE	FALSE	FALSE	FALSE	FALSE	FALSE	FALSE
GCA_000196675.2	FALSE	FALSE	FALSE	FALSE	FALSE	TRUE	FALSE	FALSE	FALSE	FALSE	FALSE	FALSE	FALSE	FALSE	FALSE	FALSE	FALSE	FALSE	FALSE	FALSE	TRUE	TRUE	FALSE	TRUE	FALSE	FALSE	FALSE	FALSE	FALSE	FALSE	FALSE	TRUE	FALSE	TRUE	FALSE	FALSE	TRUE	FALSE	FALSE	TRUE	TRUE	FALSE	TRUE	TRUE	TRUE	TRUE	TRUE	FALSE	FALSE
GCA_017490905.1	FALSE	TRUE	FALSE	FALSE	FALSE	TRUE	FALSE	FALSE	FALSE	FALSE	FALSE	TRUE	TRUE	FALSE	TRUE	FALSE	FALSE	TRUE	FALSE	TRUE	TRUE	TRUE	TRUE	TRUE	FALSE	FALSE	FALSE	TRUE	TRUE	FALSE	FALSE	TRUE	FALSE	TRUE	FALSE	FALSE	FALSE	FALSE	FALSE	FALSE	TRUE	FALSE	TRUE	TRUE	FALSE	FALSE	FALSE	TRUE	FALSE
GCA_000025165.1	TRUE	TRUE	TRUE	FALSE	TRUE	TRUE	TRUE	FALSE	FALSE	TRUE	FALSE	TRUE	FALSE	FALSE	TRUE	FALSE	TRUE	FALSE	FALSE	FALSE	TRUE	TRUE	TRUE	TRUE	FALSE	FALSE	FALSE	TRUE	FALSE	FALSE	FALSE	TRUE	FALSE	FALSE	FALSE	FALSE	FALSE	FALSE	FALSE	FALSE	FALSE	TRUE	FALSE	FALSE	TRUE	FALSE	TRUE	FALSE	FALSE
GCA_000014005.1	FALSE	FALSE	FALSE	FALSE	FALSE	TRUE	FALSE	FALSE	FALSE	FALSE	TRUE	FALSE	FALSE	FALSE	FALSE	FALSE	FALSE	FALSE	FALSE	FALSE	TRUE	TRUE	FALSE	TRUE	FALSE	FALSE	FALSE	FALSE	FALSE	FALSE	FALSE	FALSE	FALSE	FALSE	FALSE	FALSE	FALSE	FALSE	FALSE	FALSE	TRUE	FALSE	FALSE	FALSE	FALSE	FALSE	FALSE	FALSE	FALSE
GCA_000210155.1	FALSE	FALSE	FALSE	FALSE	FALSE	FALSE	FALSE	FALSE	FALSE	FALSE	FALSE	FALSE	FALSE	FALSE	TRUE	FALSE	FALSE	FALSE	FALSE	FALSE	FALSE	TRUE	FALSE	TRUE	FALSE	FALSE	FALSE	FALSE	FALSE	FALSE	FALSE	FALSE	FALSE	FALSE	FALSE	FALSE	FALSE	FALSE	FALSE	FALSE	FALSE	FALSE	FALSE	FALSE	FALSE	FALSE	FALSE	FALSE	FALSE
GCA_000284275.1	TRUE	FALSE	FALSE	FALSE	FALSE	TRUE	FALSE	FALSE	FALSE	FALSE	FALSE	FALSE	FALSE	TRUE	TRUE	FALSE	FALSE	FALSE	FALSE	FALSE	TRUE	TRUE	TRUE	FALSE	FALSE	FALSE	TRUE	FALSE	FALSE	FALSE	FALSE	TRUE	FALSE	TRUE	FALSE	FALSE	FALSE	FALSE	FALSE	FALSE	TRUE	FALSE	TRUE	TRUE	FALSE	TRUE	TRUE	FALSE	FALSE
GCA_000215085.1	FALSE	FALSE	FALSE	FALSE	FALSE	FALSE	FALSE	FALSE	FALSE	FALSE	FALSE	FALSE	FALSE	FALSE	FALSE	FALSE	FALSE	FALSE	FALSE	FALSE	TRUE	TRUE	FALSE	TRUE	FALSE	FALSE	FALSE	FALSE	FALSE	FALSE	FALSE	FALSE	TRUE	FALSE	FALSE	FALSE	FALSE	FALSE	FALSE	FALSE	FALSE	FALSE	FALSE	FALSE	FALSE	FALSE	FALSE	FALSE	FALSE
GCA_918698075.1	TRUE	FALSE	FALSE	TRUE	FALSE	FALSE	FALSE	FALSE	FALSE	FALSE	FALSE	FALSE	FALSE	FALSE	TRUE	FALSE	FALSE	FALSE	FALSE	TRUE	TRUE	TRUE	TRUE	FALSE	FALSE	FALSE	FALSE	FALSE	FALSE	FALSE	TRUE	FALSE	FALSE	FALSE	FALSE	FALSE	FALSE	FALSE	FALSE	FALSE	TRUE	FALSE	TRUE	TRUE	FALSE	FALSE	FALSE	FALSE	FALSE
GCA_000230695.3	FALSE	FALSE	FALSE	FALSE	FALSE	TRUE	TRUE	FALSE	FALSE	FALSE	FALSE	FALSE	FALSE	FALSE	TRUE	FALSE	FALSE	FALSE	FALSE	FALSE	TRUE	TRUE	FALSE	FALSE	FALSE	FALSE	FALSE	FALSE	FALSE	FALSE	FALSE	FALSE	FALSE	FALSE	FALSE	FALSE	FALSE	FALSE	FALSE	FALSE	TRUE	FALSE	FALSE	FALSE	FALSE	FALSE	FALSE	FALSE	FALSE
GCA_001428025.1	FALSE	FALSE	FALSE	FALSE	FALSE	TRUE	FALSE	FALSE	FALSE	FALSE	FALSE	FALSE	FALSE	FALSE	FALSE	FALSE	FALSE	FALSE	FALSE	FALSE	TRUE	TRUE	FALSE	FALSE	FALSE	FALSE	FALSE	FALSE	FALSE	FALSE	FALSE	FALSE	FALSE	TRUE	FALSE	FALSE	TRUE	FALSE	FALSE	FALSE	TRUE	FALSE	FALSE	FALSE	FALSE	TRUE	FALSE	FALSE	FALSE
GCA_001426485.1	FALSE	TRUE	FALSE	FALSE	FALSE	TRUE	FALSE	FALSE	FALSE	FALSE	FALSE	FALSE	FALSE	FALSE	FALSE	FALSE	FALSE	FALSE	FALSE	FALSE	TRUE	TRUE	TRUE	TRUE	FALSE	FALSE	FALSE	TRUE	FALSE	FALSE	FALSE	TRUE	FALSE	FALSE	FALSE	FALSE	FALSE	FALSE	FALSE	FALSE	TRUE	FALSE	TRUE	FALSE	FALSE	FALSE	FALSE	FALSE	FALSE
GCA_000318015.1	FALSE	FALSE	FALSE	FALSE	FALSE	FALSE	FALSE	FALSE	FALSE	FALSE	FALSE	FALSE	FALSE	TRUE	TRUE	FALSE	FALSE	FALSE	FALSE	TRUE	TRUE	TRUE	FALSE	TRUE	FALSE	FALSE	FALSE	TRUE	FALSE	FALSE	FALSE	FALSE	FALSE	TRUE	FALSE	FALSE	FALSE	FALSE	FALSE	FALSE	TRUE	FALSE	FALSE	FALSE	TRUE	FALSE	FALSE	FALSE	FALSE
GCA_001428365.1	FALSE	TRUE	TRUE	FALSE	FALSE	TRUE	FALSE	FALSE	FALSE	FALSE	FALSE	FALSE	FALSE	FALSE	FALSE	FALSE	FALSE	FALSE	FALSE	FALSE	TRUE	TRUE	FALSE	TRUE	FALSE	FALSE	FALSE	FALSE	FALSE	FALSE	FALSE	FALSE	FALSE	TRUE	FALSE	FALSE	FALSE	FALSE	FALSE	FALSE	TRUE	FALSE	FALSE	TRUE	FALSE	TRUE	FALSE	FALSE	FALSE
GCA_000338735.1	TRUE	FALSE	FALSE	TRUE	TRUE	FALSE	TRUE	TRUE	FALSE	TRUE	TRUE	FALSE	FALSE	FALSE	TRUE	FALSE	FALSE	FALSE	FALSE	FALSE	TRUE	TRUE	TRUE	TRUE	FALSE	FALSE	FALSE	TRUE	FALSE	FALSE	FALSE	FALSE	FALSE	FALSE	FALSE	FALSE	FALSE	FALSE	FALSE	FALSE	TRUE	FALSE	FALSE	FALSE	FALSE	FALSE	FALSE	FALSE	FALSE
GCA_000267545.1	FALSE	TRUE	TRUE	FALSE	FALSE	TRUE	FALSE	FALSE	FALSE	FALSE	FALSE	FALSE	TRUE	FALSE	TRUE	FALSE	FALSE	FALSE	FALSE	FALSE	TRUE	TRUE	TRUE	TRUE	FALSE	FALSE	FALSE	FALSE	FALSE	FALSE	FALSE	TRUE	TRUE	FALSE	FALSE	FALSE	FALSE	TRUE	FALSE	FALSE	TRUE	FALSE	TRUE	FALSE	FALSE	TRUE	FALSE	TRUE	FALSE
GCA_001425005.1	FALSE	FALSE	FALSE	FALSE	FALSE	FALSE	TRUE	FALSE	FALSE	FALSE	TRUE	FALSE	FALSE	FALSE	TRUE	FALSE	FALSE	FALSE	FALSE	FALSE	TRUE	TRUE	FALSE	TRUE	FALSE	TRUE	FALSE	FALSE	FALSE	FALSE	FALSE	TRUE	FALSE	TRUE	FALSE	FALSE	FALSE	FALSE	FALSE	FALSE	FALSE	TRUE	FALSE	FALSE	FALSE	FALSE	FALSE	FALSE	FALSE
GCA_000599545.1	FALSE	FALSE	TRUE	FALSE	FALSE	TRUE	FALSE	FALSE	FALSE	FALSE	FALSE	FALSE	FALSE	TRUE	FALSE	FALSE	FALSE	TRUE	TRUE	FALSE	TRUE	TRUE	TRUE	TRUE	FALSE	FALSE	TRUE	TRUE	FALSE	TRUE	FALSE	TRUE	FALSE	TRUE	TRUE	FALSE	TRUE	FALSE	FALSE	FALSE	TRUE	FALSE	TRUE	TRUE	TRUE	TRUE	TRUE	TRUE	FALSE
GCA_000015045.1	FALSE	FALSE	FALSE	FALSE	FALSE	FALSE	FALSE	FALSE	FALSE	FALSE	FALSE	FALSE	FALSE	FALSE	FALSE	FALSE	FALSE	TRUE	FALSE	FALSE	FALSE	TRUE	FALSE	TRUE	FALSE	FALSE	FALSE	FALSE	FALSE	FALSE	FALSE	FALSE	FALSE	FALSE	FALSE	FALSE	FALSE	FALSE	FALSE	FALSE	FALSE	FALSE	FALSE	FALSE	FALSE	FALSE	FALSE	FALSE	FALSE
GCA_000226295.1	FALSE	FALSE	FALSE	FALSE	FALSE	FALSE	FALSE	FALSE	FALSE	FALSE	FALSE	FALSE	FALSE	FALSE	FALSE	FALSE	FALSE	FALSE	FALSE	FALSE	FALSE	TRUE	TRUE	TRUE	FALSE	FALSE	FALSE	FALSE	FALSE	FALSE	FALSE	FALSE	FALSE	FALSE	FALSE	FALSE	FALSE	FALSE	FALSE	FALSE	FALSE	FALSE	FALSE	FALSE	FALSE	FALSE	FALSE	FALSE	FALSE
GCA_000195755.1	FALSE	FALSE	FALSE	FALSE	FALSE	FALSE	FALSE	FALSE	FALSE	FALSE	FALSE	FALSE	FALSE	FALSE	TRUE	FALSE	FALSE	FALSE	FALSE	FALSE	FALSE	TRUE	FALSE	FALSE	FALSE	FALSE	FALSE	FALSE	FALSE	FALSE	FALSE	FALSE	FALSE	FALSE	FALSE	FALSE	FALSE	FALSE	FALSE	FALSE	FALSE	FALSE	FALSE	FALSE	FALSE	FALSE	FALSE	FALSE	FALSE
GCA_000336425.1	FALSE	TRUE	TRUE	TRUE	TRUE	FALSE	FALSE	FALSE	FALSE	TRUE	FALSE	FALSE	FALSE	TRUE	TRUE	FALSE	TRUE	FALSE	FALSE	TRUE	TRUE	TRUE	TRUE	TRUE	FALSE	TRUE	FALSE	TRUE	FALSE	FALSE	FALSE	TRUE	FALSE	TRUE	FALSE	FALSE	FALSE	FALSE	FALSE	FALSE	TRUE	FALSE	TRUE	FALSE	TRUE	FALSE	FALSE	TRUE	FALSE
GCA_000698805.1	FALSE	FALSE	FALSE	FALSE	FALSE	FALSE	FALSE	FALSE	FALSE	FALSE	FALSE	FALSE	FALSE	FALSE	FALSE	FALSE	FALSE	FALSE	FALSE	FALSE	TRUE	FALSE	FALSE	FALSE	FALSE	FALSE	FALSE	FALSE	FALSE	FALSE	FALSE	FALSE	FALSE	FALSE	FALSE	FALSE	FALSE	FALSE	FALSE	FALSE	FALSE	FALSE	FALSE	FALSE	FALSE	FALSE	FALSE	FALSE	FALSE
GCA_000183115.1	FALSE	TRUE	FALSE	FALSE	FALSE	FALSE	FALSE	FALSE	FALSE	FALSE	FALSE	FALSE	FALSE	FALSE	FALSE	FALSE	FALSE	FALSE	FALSE	FALSE	TRUE	TRUE	FALSE	FALSE	FALSE	FALSE	FALSE	FALSE	FALSE	FALSE	FALSE	FALSE	FALSE	FALSE	FALSE	FALSE	FALSE	FALSE	FALSE	FALSE	FALSE	FALSE	FALSE	FALSE	FALSE	FALSE	FALSE	FALSE	FALSE
GCA_001425145.1	TRUE	FALSE	FALSE	TRUE	FALSE	FALSE	FALSE	FALSE	FALSE	FALSE	FALSE	FALSE	FALSE	FALSE	TRUE	FALSE	FALSE	FALSE	FALSE	FALSE	TRUE	TRUE	TRUE	FALSE	FALSE	FALSE	FALSE	TRUE	FALSE	FALSE	FALSE	FALSE	FALSE	FALSE	FALSE	FALSE	FALSE	FALSE	FALSE	FALSE	TRUE	FALSE	TRUE	TRUE	FALSE	FALSE	FALSE	FALSE	FALSE
GCA_918698165.1	FALSE	FALSE	FALSE	FALSE	TRUE	FALSE	FALSE	FALSE	FALSE	TRUE	FALSE	TRUE	FALSE	FALSE	TRUE	FALSE	FALSE	FALSE	FALSE	FALSE	FALSE	TRUE	TRUE	TRUE	FALSE	FALSE	FALSE	FALSE	FALSE	FALSE	FALSE	FALSE	FALSE	FALSE	FALSE	FALSE	FALSE	FALSE	FALSE	FALSE	TRUE	FALSE	TRUE	FALSE	FALSE	FALSE	TRUE	FALSE	FALSE
GCA_000283535.1	FALSE	FALSE	FALSE	FALSE	FALSE	FALSE	FALSE	FALSE	FALSE	FALSE	FALSE	FALSE	TRUE	TRUE	TRUE	FALSE	FALSE	FALSE	FALSE	FALSE	TRUE	TRUE	TRUE	FALSE	FALSE	FALSE	FALSE	TRUE	TRUE	FALSE	TRUE	TRUE	FALSE	FALSE	FALSE	FALSE	FALSE	FALSE	FALSE	FALSE	TRUE	FALSE	TRUE	TRUE	FALSE	FALSE	TRUE	TRUE	TRUE
GCA_001427025.1	TRUE	FALSE	FALSE	TRUE	FALSE	FALSE	FALSE	FALSE	FALSE	FALSE	FALSE	FALSE	FALSE	TRUE	TRUE	FALSE	FALSE	FALSE	FALSE	FALSE	TRUE	TRUE	TRUE	FALSE	FALSE	FALSE	FALSE	FALSE	FALSE	FALSE	FALSE	FALSE	FALSE	FALSE	FALSE	FALSE	FALSE	FALSE	FALSE	FALSE	FALSE	FALSE	FALSE	TRUE	FALSE	FALSE	FALSE	FALSE	FALSE
GCA_000247605.1	FALSE	TRUE	FALSE	FALSE	FALSE	FALSE	FALSE	FALSE	FALSE	FALSE	FALSE	FALSE	FALSE	FALSE	FALSE	FALSE	FALSE	FALSE	FALSE	FALSE	TRUE	TRUE	FALSE	TRUE	FALSE	FALSE	FALSE	FALSE	FALSE	FALSE	TRUE	TRUE	FALSE	FALSE	FALSE	FALSE	FALSE	FALSE	FALSE	FALSE	TRUE	FALSE	FALSE	FALSE	FALSE	FALSE	FALSE	FALSE	FALSE
GCA_001426685.1	TRUE	FALSE	FALSE	TRUE	FALSE	TRUE	FALSE	FALSE	FALSE	FALSE	FALSE	FALSE	TRUE	TRUE	TRUE	FALSE	FALSE	FALSE	FALSE	TRUE	TRUE	TRUE	TRUE	FALSE	FALSE	FALSE	FALSE	TRUE	FALSE	FALSE	FALSE	FALSE	FALSE	FALSE	FALSE	FALSE	FALSE	FALSE	FALSE	FALSE	FALSE	FALSE	FALSE	TRUE	FALSE	FALSE	FALSE	FALSE	FALSE
GCA_000026105.1	FALSE	TRUE	TRUE	FALSE	FALSE	TRUE	FALSE	FALSE	FALSE	FALSE	FALSE	FALSE	TRUE	FALSE	TRUE	FALSE	FALSE	TRUE	FALSE	TRUE	TRUE	TRUE	TRUE	TRUE	FALSE	FALSE	FALSE	TRUE	TRUE	FALSE	TRUE	TRUE	FALSE	TRUE	FALSE	FALSE	FALSE	FALSE	FALSE	FALSE	TRUE	FALSE	TRUE	TRUE	TRUE	FALSE	TRUE	TRUE	FALSE
GCA_000196235.1	FALSE	FALSE	TRUE	FALSE	FALSE	TRUE	FALSE	TRUE	FALSE	FALSE	FALSE	FALSE	FALSE	TRUE	FALSE	FALSE	FALSE	TRUE	FALSE	FALSE	TRUE	TRUE	TRUE	TRUE	FALSE	FALSE	FALSE	FALSE	FALSE	FALSE	FALSE	FALSE	FALSE	TRUE	FALSE	FALSE	FALSE	FALSE	FALSE	FALSE	TRUE	FALSE	TRUE	TRUE	FALSE	FALSE	TRUE	FALSE	FALSE
GCA_000203915.1	TRUE	FALSE	TRUE	TRUE	FALSE	TRUE	FALSE	TRUE	FALSE	FALSE	FALSE	FALSE	FALSE	TRUE	TRUE	FALSE	TRUE	FALSE	FALSE	TRUE	TRUE	TRUE	TRUE	TRUE	FALSE	FALSE	TRUE	TRUE	FALSE	FALSE	TRUE	TRUE	FALSE	TRUE	FALSE	FALSE	FALSE	FALSE	FALSE	FALSE	TRUE	FALSE	TRUE	TRUE	TRUE	FALSE	FALSE	TRUE	TRUE
GCA_000215645.1	FALSE	FALSE	FALSE	FALSE	FALSE	TRUE	FALSE	FALSE	FALSE	FALSE	FALSE	FALSE	FALSE	FALSE	FALSE	FALSE	FALSE	FALSE	FALSE	FALSE	FALSE	TRUE	FALSE	TRUE	FALSE	FALSE	FALSE	FALSE	FALSE	FALSE	FALSE	FALSE	FALSE	FALSE	FALSE	FALSE	FALSE	FALSE	FALSE	FALSE	FALSE	FALSE	FALSE	FALSE	FALSE	FALSE	FALSE	FALSE	FALSE
GCA_000204275.1	TRUE	FALSE	TRUE	TRUE	TRUE	FALSE	FALSE	TRUE	FALSE	TRUE	TRUE	FALSE	FALSE	FALSE	TRUE	FALSE	FALSE	FALSE	FALSE	FALSE	TRUE	TRUE	TRUE	TRUE	FALSE	FALSE	FALSE	TRUE	FALSE	FALSE	FALSE	FALSE	FALSE	FALSE	FALSE	FALSE	FALSE	FALSE	FALSE	FALSE	TRUE	FALSE	FALSE	FALSE	FALSE	FALSE	FALSE	FALSE	FALSE
GCA_000006605.1	FALSE	FALSE	FALSE	FALSE	FALSE	FALSE	FALSE	FALSE	FALSE	FALSE	FALSE	FALSE	TRUE	FALSE	FALSE	FALSE	FALSE	FALSE	FALSE	FALSE	TRUE	TRUE	FALSE	TRUE	FALSE	FALSE	FALSE	FALSE	FALSE	FALSE	FALSE	FALSE	FALSE	FALSE	FALSE	FALSE	FALSE	FALSE	FALSE	FALSE	TRUE	FALSE	FALSE	FALSE	FALSE	FALSE	FALSE	FALSE	FALSE
GCA_000165505.1	FALSE	FALSE	TRUE	TRUE	FALSE	FALSE	FALSE	FALSE	FALSE	TRUE	FALSE	FALSE	FALSE	TRUE	FALSE	FALSE	FALSE	FALSE	FALSE	FALSE	TRUE	FALSE	TRUE	TRUE	FALSE	FALSE	FALSE	FALSE	FALSE	FALSE	TRUE	FALSE	FALSE	FALSE	FALSE	FALSE	FALSE	FALSE	FALSE	FALSE	TRUE	FALSE	FALSE	FALSE	FALSE	FALSE	FALSE	FALSE	FALSE
GCA_000438825.1	TRUE	TRUE	TRUE	TRUE	TRUE	FALSE	FALSE	FALSE	FALSE	TRUE	TRUE	FALSE	FALSE	FALSE	TRUE	FALSE	FALSE	FALSE	FALSE	TRUE	TRUE	TRUE	TRUE	TRUE	FALSE	TRUE	TRUE	TRUE	FALSE	FALSE	FALSE	TRUE	FALSE	TRUE	FALSE	FALSE	FALSE	FALSE	FALSE	FALSE	TRUE	FALSE	FALSE	TRUE	FALSE	FALSE	FALSE	FALSE	FALSE
GCA_001425085.1	FALSE	FALSE	FALSE	FALSE	FALSE	TRUE	FALSE	FALSE	FALSE	FALSE	TRUE	FALSE	TRUE	TRUE	FALSE	FALSE	FALSE	FALSE	FALSE	FALSE	TRUE	TRUE	TRUE	TRUE	FALSE	FALSE	FALSE	TRUE	FALSE	FALSE	FALSE	TRUE	FALSE	TRUE	FALSE	FALSE	FALSE	FALSE	FALSE	FALSE	TRUE	FALSE	FALSE	FALSE	FALSE	FALSE	FALSE	FALSE	FALSE
GCA_000146165.2	FALSE	FALSE	FALSE	FALSE	FALSE	FALSE	FALSE	FALSE	FALSE	FALSE	FALSE	FALSE	FALSE	FALSE	TRUE	FALSE	TRUE	FALSE	FALSE	FALSE	TRUE	TRUE	TRUE	FALSE	FALSE	FALSE	FALSE	TRUE	FALSE	FALSE	FALSE	TRUE	FALSE	FALSE	FALSE	FALSE	FALSE	FALSE	FALSE	FALSE	TRUE	FALSE	FALSE	FALSE	FALSE	FALSE	FALSE	FALSE	FALSE
GCA_000015865.1	FALSE	FALSE	FALSE	FALSE	FALSE	FALSE	FALSE	FALSE	FALSE	FALSE	FALSE	FALSE	FALSE	FALSE	FALSE	FALSE	FALSE	FALSE	FALSE	FALSE	FALSE	TRUE	FALSE	TRUE	FALSE	FALSE	FALSE	FALSE	FALSE	FALSE	FALSE	FALSE	FALSE	FALSE	FALSE	FALSE	FALSE	FALSE	FALSE	FALSE	FALSE	FALSE	FALSE	FALSE	FALSE	FALSE	FALSE	FALSE	FALSE
GCA_000023185.1	TRUE	FALSE	FALSE	TRUE	FALSE	TRUE	FALSE	FALSE	FALSE	FALSE	FALSE	FALSE	FALSE	TRUE	TRUE	FALSE	FALSE	FALSE	FALSE	TRUE	TRUE	TRUE	TRUE	FALSE	FALSE	FALSE	FALSE	TRUE	FALSE	FALSE	FALSE	FALSE	FALSE	FALSE	FALSE	FALSE	FALSE	FALSE	FALSE	FALSE	TRUE	FALSE	TRUE	TRUE	FALSE	FALSE	FALSE	FALSE	FALSE
GCA_000019845.1	FALSE	FALSE	FALSE	FALSE	FALSE	TRUE	FALSE	TRUE	FALSE	FALSE	FALSE	FALSE	FALSE	TRUE	TRUE	FALSE	FALSE	FALSE	FALSE	FALSE	TRUE	TRUE	FALSE	TRUE	FALSE	FALSE	FALSE	FALSE	FALSE	FALSE	FALSE	FALSE	FALSE	FALSE	FALSE	FALSE	FALSE	FALSE	FALSE	FALSE	TRUE	FALSE	FALSE	FALSE	FALSE	FALSE	FALSE	FALSE	FALSE
GCA_000012745.1	FALSE	FALSE	FALSE	FALSE	FALSE	TRUE	FALSE	FALSE	FALSE	FALSE	FALSE	FALSE	FALSE	FALSE	FALSE	FALSE	FALSE	FALSE	FALSE	FALSE	TRUE	TRUE	FALSE	FALSE	FALSE	FALSE	FALSE	FALSE	FALSE	FALSE	FALSE	FALSE	FALSE	FALSE	FALSE	FALSE	FALSE	FALSE	FALSE	FALSE	FALSE	FALSE	FALSE	FALSE	FALSE	FALSE	FALSE	FALSE	FALSE
GCA_000442415.1	TRUE	TRUE	TRUE	FALSE	TRUE	TRUE	FALSE	FALSE	FALSE	FALSE	FALSE	TRUE	FALSE	TRUE	TRUE	FALSE	TRUE	FALSE	FALSE	FALSE	TRUE	TRUE	TRUE	TRUE	FALSE	TRUE	FALSE	TRUE	FALSE	FALSE	FALSE	FALSE	FALSE	FALSE	FALSE	FALSE	FALSE	FALSE	FALSE	FALSE	FALSE	FALSE	FALSE	FALSE	TRUE	FALSE	TRUE	FALSE	FALSE
GCA_000017425.1	FALSE	FALSE	FALSE	FALSE	FALSE	FALSE	FALSE	FALSE	FALSE	FALSE	FALSE	FALSE	FALSE	FALSE	FALSE	FALSE	FALSE	FALSE	FALSE	FALSE	FALSE	TRUE	TRUE	TRUE	FALSE	FALSE	FALSE	TRUE	FALSE	FALSE	FALSE	FALSE	FALSE	FALSE	FALSE	FALSE	FALSE	FALSE	FALSE	FALSE	TRUE	FALSE	FALSE	FALSE	FALSE	FALSE	FALSE	FALSE	FALSE
GCA_000246835.1	FALSE	TRUE	FALSE	FALSE	FALSE	FALSE	FALSE	FALSE	TRUE	TRUE	FALSE	FALSE	FALSE	FALSE	FALSE	FALSE	FALSE	FALSE	FALSE	FALSE	TRUE	TRUE	FALSE	TRUE	FALSE	FALSE	FALSE	FALSE	FALSE	FALSE	FALSE	FALSE	FALSE	FALSE	FALSE	FALSE	FALSE	FALSE	FALSE	FALSE	FALSE	FALSE	FALSE	FALSE	FALSE	FALSE	FALSE	FALSE	FALSE
GCA_016649105.1	FALSE	TRUE	TRUE	FALSE	FALSE	FALSE	TRUE	FALSE	FALSE	TRUE	TRUE	FALSE	FALSE	FALSE	FALSE	FALSE	FALSE	FALSE	FALSE	FALSE	FALSE	TRUE	TRUE	TRUE	FALSE	FALSE	FALSE	FALSE	FALSE	FALSE	FALSE	TRUE	FALSE	FALSE	FALSE	FALSE	FALSE	FALSE	FALSE	FALSE	FALSE	FALSE	FALSE	FALSE	FALSE	FALSE	FALSE	FALSE	FALSE
GCA_001429475.1	FALSE	FALSE	FALSE	FALSE	TRUE	FALSE	FALSE	FALSE	FALSE	FALSE	FALSE	FALSE	FALSE	FALSE	FALSE	FALSE	FALSE	FALSE	FALSE	FALSE	FALSE	TRUE	TRUE	TRUE	TRUE	FALSE	FALSE	TRUE	FALSE	FALSE	FALSE	FALSE	FALSE	FALSE	FALSE	FALSE	FALSE	FALSE	FALSE	FALSE	TRUE	FALSE	FALSE	FALSE	FALSE	FALSE	FALSE	FALSE	FALSE
GCA_000283875.1	TRUE	TRUE	TRUE	TRUE	FALSE	TRUE	FALSE	FALSE	FALSE	TRUE	TRUE	FALSE	FALSE	TRUE	TRUE	FALSE	FALSE	FALSE	FALSE	FALSE	FALSE	TRUE	TRUE	TRUE	FALSE	TRUE	FALSE	FALSE	FALSE	FALSE	FALSE	TRUE	FALSE	FALSE	FALSE	FALSE	FALSE	FALSE	FALSE	FALSE	TRUE	FALSE	FALSE	TRUE	FALSE	FALSE	FALSE	FALSE	FALSE
GCA_001426595.1	FALSE	FALSE	TRUE	FALSE	FALSE	TRUE	FALSE	FALSE	FALSE	FALSE	FALSE	FALSE	TRUE	TRUE	TRUE	FALSE	FALSE	TRUE	FALSE	FALSE	TRUE	TRUE	TRUE	TRUE	FALSE	FALSE	TRUE	FALSE	FALSE	FALSE	FALSE	FALSE	FALSE	TRUE	FALSE	TRUE	FALSE	FALSE	TRUE	FALSE	TRUE	TRUE	TRUE	TRUE	TRUE	FALSE	TRUE	FALSE	FALSE
GCA_000221645.1	TRUE	FALSE	TRUE	TRUE	TRUE	FALSE	FALSE	TRUE	FALSE	TRUE	TRUE	FALSE	FALSE	FALSE	TRUE	FALSE	FALSE	FALSE	FALSE	FALSE	TRUE	TRUE	TRUE	TRUE	FALSE	FALSE	FALSE	TRUE	FALSE	FALSE	FALSE	FALSE	FALSE	FALSE	FALSE	FALSE	FALSE	FALSE	FALSE	FALSE	TRUE	FALSE	FALSE	FALSE	FALSE	FALSE	FALSE	FALSE	FALSE
GCA_000585995.1	TRUE	TRUE	TRUE	TRUE	TRUE	TRUE	FALSE	FALSE	FALSE	FALSE	FALSE	FALSE	FALSE	FALSE	TRUE	FALSE	FALSE	TRUE	FALSE	FALSE	TRUE	TRUE	TRUE	FALSE	FALSE	FALSE	FALSE	TRUE	FALSE	FALSE	FALSE	TRUE	FALSE	FALSE	FALSE	FALSE	FALSE	FALSE	FALSE	FALSE	TRUE	FALSE	FALSE	TRUE	TRUE	FALSE	FALSE	FALSE	FALSE
GCA_001425835.1	FALSE	FALSE	FALSE	FALSE	FALSE	TRUE	FALSE	FALSE	FALSE	FALSE	FALSE	FALSE	FALSE	TRUE	TRUE	FALSE	FALSE	FALSE	FALSE	FALSE	TRUE	TRUE	FALSE	TRUE	FALSE	FALSE	FALSE	FALSE	FALSE	FALSE	FALSE	FALSE	FALSE	TRUE	FALSE	FALSE	FALSE	FALSE	FALSE	FALSE	TRUE	FALSE	TRUE	TRUE	FALSE	FALSE	FALSE	FALSE	FALSE
GCA_000661895.1	FALSE	TRUE	TRUE	FALSE	FALSE	TRUE	FALSE	FALSE	FALSE	FALSE	FALSE	FALSE	FALSE	FALSE	TRUE	FALSE	FALSE	FALSE	FALSE	FALSE	TRUE	TRUE	TRUE	FALSE	FALSE	FALSE	FALSE	FALSE	FALSE	TRUE	FALSE	TRUE	FALSE	FALSE	FALSE	FALSE	FALSE	FALSE	FALSE	FALSE	TRUE	FALSE	TRUE	TRUE	FALSE	FALSE	FALSE	FALSE	FALSE
GCA_000252875.1	TRUE	TRUE	TRUE	TRUE	FALSE	TRUE	FALSE	FALSE	FALSE	FALSE	FALSE	TRUE	FALSE	TRUE	TRUE	FALSE	TRUE	FALSE	FALSE	FALSE	TRUE	TRUE	TRUE	TRUE	FALSE	TRUE	FALSE	TRUE	FALSE	FALSE	FALSE	FALSE	FALSE	FALSE	FALSE	FALSE	FALSE	FALSE	FALSE	FALSE	FALSE	FALSE	FALSE	FALSE	TRUE	FALSE	TRUE	FALSE	FALSE
GCA_000018045.1	TRUE	TRUE	TRUE	TRUE	TRUE	TRUE	FALSE	FALSE	FALSE	TRUE	FALSE	TRUE	FALSE	FALSE	TRUE	FALSE	TRUE	FALSE	FALSE	FALSE	TRUE	TRUE	TRUE	TRUE	FALSE	TRUE	FALSE	TRUE	FALSE	FALSE	FALSE	FALSE	FALSE	FALSE	FALSE	FALSE	FALSE	FALSE	FALSE	FALSE	TRUE	FALSE	FALSE	FALSE	FALSE	FALSE	TRUE	FALSE	FALSE
GCA_000294635.1	FALSE	FALSE	TRUE	TRUE	FALSE	TRUE	FALSE	TRUE	FALSE	FALSE	FALSE	FALSE	FALSE	TRUE	TRUE	FALSE	FALSE	FALSE	FALSE	TRUE	TRUE	TRUE	TRUE	TRUE	FALSE	FALSE	FALSE	TRUE	FALSE	FALSE	TRUE	TRUE	FALSE	TRUE	FALSE	FALSE	FALSE	FALSE	FALSE	FALSE	TRUE	TRUE	TRUE	TRUE	TRUE	FALSE	FALSE	TRUE	TRUE
GCA_000292915.1	FALSE	FALSE	TRUE	TRUE	FALSE	TRUE	FALSE	TRUE	FALSE	FALSE	FALSE	FALSE	FALSE	TRUE	TRUE	FALSE	TRUE	FALSE	FALSE	TRUE	TRUE	TRUE	TRUE	TRUE	FALSE	FALSE	FALSE	TRUE	TRUE	FALSE	TRUE	TRUE	FALSE	TRUE	FALSE	FALSE	FALSE	FALSE	FALSE	FALSE	TRUE	FALSE	TRUE	TRUE	TRUE	TRUE	TRUE	FALSE	TRUE
GCA_000165485.1	TRUE	TRUE	TRUE	FALSE	FALSE	TRUE	FALSE	FALSE	FALSE	FALSE	TRUE	FALSE	FALSE	FALSE	FALSE	FALSE	FALSE	FALSE	FALSE	FALSE	TRUE	TRUE	FALSE	TRUE	FALSE	FALSE	FALSE	FALSE	FALSE	FALSE	FALSE	TRUE	FALSE	FALSE	FALSE	FALSE	FALSE	FALSE	FALSE	FALSE	TRUE	FALSE	FALSE	TRUE	FALSE	FALSE	FALSE	FALSE	FALSE
GCA_000187705.1	TRUE	TRUE	TRUE	FALSE	TRUE	TRUE	TRUE	FALSE	FALSE	TRUE	TRUE	FALSE	FALSE	FALSE	TRUE	FALSE	FALSE	FALSE	FALSE	FALSE	TRUE	TRUE	TRUE	TRUE	FALSE	TRUE	FALSE	FALSE	FALSE	FALSE	FALSE	TRUE	TRUE	FALSE	FALSE	FALSE	FALSE	FALSE	FALSE	FALSE	FALSE	FALSE	FALSE	FALSE	FALSE	FALSE	FALSE	FALSE	FALSE
GCA_000013165.1	FALSE	FALSE	FALSE	FALSE	FALSE	FALSE	FALSE	FALSE	FALSE	FALSE	FALSE	FALSE	FALSE	FALSE	FALSE	FALSE	FALSE	FALSE	FALSE	FALSE	FALSE	TRUE	FALSE	FALSE	FALSE	FALSE	FALSE	FALSE	FALSE	FALSE	FALSE	FALSE	FALSE	FALSE	FALSE	FALSE	FALSE	FALSE	FALSE	FALSE	FALSE	FALSE	FALSE	FALSE	FALSE	FALSE	FALSE	FALSE	FALSE
GCA_000015505.1	FALSE	FALSE	FALSE	FALSE	FALSE	FALSE	FALSE	FALSE	TRUE	FALSE	FALSE	FALSE	FALSE	FALSE	TRUE	FALSE	FALSE	FALSE	FALSE	FALSE	TRUE	TRUE	FALSE	TRUE	FALSE	FALSE	FALSE	FALSE	FALSE	FALSE	FALSE	TRUE	FALSE	FALSE	FALSE	FALSE	FALSE	FALSE	TRUE	FALSE	TRUE	FALSE	TRUE	FALSE	FALSE	FALSE	TRUE	TRUE	FALSE
GCA_000307615.1	FALSE	TRUE	FALSE	FALSE	TRUE	FALSE	TRUE	FALSE	TRUE	FALSE	FALSE	FALSE	FALSE	FALSE	FALSE	FALSE	FALSE	FALSE	FALSE	FALSE	TRUE	TRUE	FALSE	TRUE	FALSE	FALSE	FALSE	FALSE	FALSE	FALSE	FALSE	FALSE	FALSE	FALSE	FALSE	FALSE	FALSE	FALSE	FALSE	FALSE	FALSE	FALSE	FALSE	FALSE	FALSE	FALSE	FALSE	FALSE	FALSE
GCA_000021805.1	FALSE	FALSE	FALSE	FALSE	FALSE	TRUE	FALSE	FALSE	FALSE	FALSE	FALSE	FALSE	FALSE	FALSE	TRUE	FALSE	FALSE	FALSE	FALSE	FALSE	FALSE	TRUE	TRUE	TRUE	FALSE	FALSE	FALSE	FALSE	FALSE	FALSE	FALSE	FALSE	FALSE	FALSE	FALSE	FALSE	FALSE	FALSE	FALSE	FALSE	FALSE	FALSE	FALSE	FALSE	FALSE	FALSE	FALSE	FALSE	FALSE
GCA_016649055.1	FALSE	TRUE	TRUE	FALSE	FALSE	FALSE	TRUE	FALSE	FALSE	TRUE	TRUE	FALSE	FALSE	FALSE	FALSE	FALSE	FALSE	FALSE	FALSE	FALSE	FALSE	TRUE	TRUE	TRUE	FALSE	FALSE	FALSE	FALSE	FALSE	FALSE	FALSE	TRUE	FALSE	FALSE	FALSE	FALSE	FALSE	FALSE	FALSE	FALSE	FALSE	FALSE	FALSE	FALSE	FALSE	FALSE	FALSE	FALSE	FALSE
GCA_000021005.1	TRUE	TRUE	TRUE	FALSE	FALSE	FALSE	FALSE	FALSE	FALSE	FALSE	FALSE	FALSE	FALSE	TRUE	TRUE	FALSE	FALSE	FALSE	FALSE	FALSE	TRUE	TRUE	FALSE	TRUE	TRUE	FALSE	FALSE	FALSE	FALSE	FALSE	FALSE	TRUE	FALSE	FALSE	FALSE	FALSE	FALSE	FALSE	FALSE	FALSE	TRUE	FALSE	FALSE	FALSE	FALSE	FALSE	FALSE	FALSE	FALSE
GCA_001427685.1	FALSE	FALSE	FALSE	TRUE	FALSE	TRUE	FALSE	FALSE	FALSE	FALSE	TRUE	FALSE	FALSE	FALSE	TRUE	FALSE	FALSE	FALSE	FALSE	FALSE	TRUE	TRUE	TRUE	FALSE	FALSE	FALSE	FALSE	FALSE	FALSE	FALSE	FALSE	TRUE	FALSE	FALSE	FALSE	FALSE	FALSE	FALSE	FALSE	FALSE	TRUE	FALSE	FALSE	TRUE	FALSE	FALSE	FALSE	FALSE	FALSE
GCA_000087965.1	TRUE	FALSE	FALSE	FALSE	FALSE	TRUE	FALSE	FALSE	FALSE	FALSE	TRUE	FALSE	FALSE	FALSE	TRUE	FALSE	FALSE	FALSE	FALSE	FALSE	TRUE	TRUE	FALSE	FALSE	FALSE	FALSE	FALSE	FALSE	FALSE	FALSE	FALSE	TRUE	FALSE	FALSE	FALSE	FALSE	FALSE	FALSE	FALSE	FALSE	TRUE	FALSE	FALSE	TRUE	FALSE	FALSE	FALSE	FALSE	FALSE
GCA_000010925.1	FALSE	FALSE	FALSE	FALSE	FALSE	TRUE	FALSE	FALSE	FALSE	FALSE	FALSE	FALSE	FALSE	FALSE	TRUE	FALSE	FALSE	FALSE	FALSE	FALSE	TRUE	TRUE	FALSE	FALSE	FALSE	FALSE	FALSE	FALSE	FALSE	FALSE	FALSE	FALSE	FALSE	FALSE	FALSE	FALSE	FALSE	FALSE	FALSE	FALSE	FALSE	FALSE	FALSE	FALSE	FALSE	FALSE	FALSE	FALSE	FALSE
GCA_000572125.1	FALSE	FALSE	FALSE	FALSE	FALSE	TRUE	FALSE	FALSE	FALSE	FALSE	FALSE	FALSE	FALSE	FALSE	FALSE	FALSE	FALSE	FALSE	TRUE	FALSE	TRUE	TRUE	FALSE	FALSE	FALSE	FALSE	FALSE	FALSE	FALSE	FALSE	FALSE	TRUE	FALSE	FALSE	FALSE	FALSE	FALSE	FALSE	FALSE	FALSE	TRUE	TRUE	FALSE	FALSE	FALSE	FALSE	FALSE	FALSE	FALSE
GCA_000092245.1	FALSE	FALSE	FALSE	FALSE	FALSE	FALSE	FALSE	FALSE	FALSE	FALSE	FALSE	FALSE	FALSE	FALSE	FALSE	FALSE	FALSE	FALSE	FALSE	FALSE	TRUE	TRUE	TRUE	FALSE	FALSE	FALSE	FALSE	FALSE	FALSE	FALSE	FALSE	FALSE	FALSE	FALSE	FALSE	FALSE	FALSE	FALSE	FALSE	FALSE	FALSE	FALSE	FALSE	FALSE	FALSE	FALSE	FALSE	FALSE	FALSE
GCA_001428505.1	FALSE	FALSE	TRUE	FALSE	FALSE	TRUE	FALSE	FALSE	FALSE	FALSE	TRUE	FALSE	FALSE	TRUE	FALSE	FALSE	FALSE	FALSE	FALSE	FALSE	TRUE	TRUE	TRUE	FALSE	FALSE	FALSE	FALSE	FALSE	FALSE	FALSE	FALSE	TRUE	FALSE	TRUE	FALSE	FALSE	FALSE	FALSE	FALSE	FALSE	TRUE	FALSE	FALSE	FALSE	FALSE	FALSE	FALSE	FALSE	FALSE
GCA_000422085.1	TRUE	TRUE	TRUE	TRUE	TRUE	FALSE	FALSE	FALSE	FALSE	TRUE	FALSE	FALSE	FALSE	TRUE	TRUE	FALSE	TRUE	FALSE	FALSE	TRUE	TRUE	TRUE	TRUE	TRUE	FALSE	TRUE	FALSE	TRUE	FALSE	FALSE	FALSE	TRUE	FALSE	TRUE	FALSE	FALSE	FALSE	FALSE	FALSE	FALSE	FALSE	TRUE	FALSE	FALSE	FALSE	FALSE	FALSE	FALSE	FALSE
GCA_000253195.1	FALSE	TRUE	FALSE	FALSE	TRUE	FALSE	FALSE	FALSE	FALSE	FALSE	TRUE	FALSE	FALSE	TRUE	FALSE	TRUE	FALSE	FALSE	FALSE	FALSE	FALSE	FALSE	TRUE	TRUE	FALSE	FALSE	FALSE	FALSE	FALSE	FALSE	FALSE	FALSE	FALSE	FALSE	FALSE	FALSE	FALSE	FALSE	FALSE	FALSE	TRUE	FALSE	FALSE	FALSE	FALSE	FALSE	FALSE	FALSE	FALSE
GCA_001425165.1	TRUE	FALSE	FALSE	FALSE	FALSE	TRUE	FALSE	FALSE	TRUE	FALSE	TRUE	FALSE	FALSE	FALSE	FALSE	FALSE	FALSE	TRUE	FALSE	FALSE	TRUE	TRUE	TRUE	TRUE	TRUE	FALSE	FALSE	FALSE	FALSE	FALSE	FALSE	FALSE	FALSE	TRUE	FALSE	FALSE	FALSE	FALSE	FALSE	FALSE	TRUE	FALSE	FALSE	FALSE	FALSE	FALSE	FALSE	FALSE	FALSE
GCA_009914275.1	TRUE	TRUE	TRUE	FALSE	TRUE	TRUE	FALSE	FALSE	FALSE	TRUE	TRUE	FALSE	FALSE	FALSE	TRUE	FALSE	FALSE	FALSE	FALSE	FALSE	TRUE	TRUE	TRUE	TRUE	FALSE	TRUE	FALSE	FALSE	FALSE	FALSE	FALSE	FALSE	TRUE	FALSE	FALSE	FALSE	FALSE	FALSE	FALSE	FALSE	FALSE	FALSE	FALSE	FALSE	FALSE	FALSE	FALSE	FALSE	FALSE
GCA_000612505.1	FALSE	TRUE	TRUE	FALSE	TRUE	FALSE	TRUE	TRUE	TRUE	TRUE	FALSE	FALSE	FALSE	FALSE	FALSE	FALSE	FALSE	TRUE	FALSE	FALSE	FALSE	TRUE	FALSE	TRUE	FALSE	FALSE	FALSE	FALSE	FALSE	TRUE	FALSE	FALSE	TRUE	FALSE	FALSE	FALSE	FALSE	FALSE	FALSE	FALSE	FALSE	FALSE	FALSE	FALSE	FALSE	FALSE	FALSE	FALSE	FALSE
GCA_000008105.1	TRUE	TRUE	TRUE	FALSE	TRUE	TRUE	FALSE	FALSE	FALSE	FALSE	FALSE	TRUE	FALSE	TRUE	TRUE	FALSE	TRUE	FALSE	FALSE	FALSE	TRUE	TRUE	TRUE	TRUE	FALSE	TRUE	FALSE	TRUE	FALSE	FALSE	FALSE	FALSE	FALSE	FALSE	FALSE	FALSE	FALSE	FALSE	FALSE	FALSE	FALSE	FALSE	FALSE	FALSE	TRUE	FALSE	TRUE	FALSE	FALSE
GCA_022819205.1	TRUE	TRUE	TRUE	FALSE	TRUE	FALSE	FALSE	FALSE	FALSE	TRUE	TRUE	FALSE	FALSE	TRUE	TRUE	FALSE	FALSE	FALSE	FALSE	FALSE	TRUE	TRUE	TRUE	TRUE	FALSE	FALSE	FALSE	TRUE	FALSE	FALSE	FALSE	FALSE	FALSE	FALSE	FALSE	FALSE	FALSE	FALSE	FALSE	FALSE	TRUE	FALSE	FALSE	FALSE	FALSE	FALSE	FALSE	FALSE	FALSE
GCA_010365285.1	TRUE	FALSE	FALSE	FALSE	FALSE	FALSE	FALSE	FALSE	FALSE	FALSE	TRUE	FALSE	FALSE	FALSE	TRUE	FALSE	FALSE	FALSE	FALSE	FALSE	FALSE	TRUE	TRUE	TRUE	FALSE	FALSE	FALSE	FALSE	FALSE	FALSE	FALSE	FALSE	FALSE	FALSE	FALSE	FALSE	FALSE	FALSE	FALSE	FALSE	FALSE	FALSE	FALSE	FALSE	FALSE	FALSE	FALSE	FALSE	FALSE
GCA_000009245.1	FALSE	FALSE	FALSE	FALSE	FALSE	TRUE	FALSE	FALSE	FALSE	FALSE	FALSE	FALSE	FALSE	FALSE	TRUE	FALSE	FALSE	FALSE	FALSE	FALSE	FALSE	TRUE	TRUE	TRUE	FALSE	FALSE	FALSE	FALSE	FALSE	FALSE	FALSE	FALSE	FALSE	FALSE	FALSE	FALSE	FALSE	FALSE	FALSE	FALSE	FALSE	FALSE	FALSE	FALSE	FALSE	FALSE	FALSE	FALSE	FALSE
GCA_000725325.1	FALSE	FALSE	FALSE	TRUE	TRUE	FALSE	FALSE	FALSE	FALSE	TRUE	FALSE	FALSE	FALSE	FALSE	FALSE	FALSE	FALSE	FALSE	FALSE	FALSE	FALSE	TRUE	TRUE	TRUE	TRUE	FALSE	FALSE	TRUE	FALSE	FALSE	FALSE	FALSE	FALSE	FALSE	FALSE	FALSE	FALSE	FALSE	FALSE	FALSE	TRUE	FALSE	FALSE	FALSE	FALSE	FALSE	FALSE	FALSE	FALSE
GCA_000019225.1	TRUE	FALSE	TRUE	FALSE	FALSE	TRUE	FALSE	FALSE	FALSE	FALSE	TRUE	FALSE	FALSE	FALSE	FALSE	FALSE	FALSE	FALSE	FALSE	FALSE	TRUE	TRUE	FALSE	TRUE	FALSE	FALSE	FALSE	FALSE	FALSE	FALSE	FALSE	FALSE	FALSE	FALSE	FALSE	FALSE	FALSE	FALSE	FALSE	FALSE	FALSE	FALSE	FALSE	FALSE	FALSE	FALSE	FALSE	FALSE	FALSE
GCA_001425665.1	FALSE	FALSE	TRUE	FALSE	FALSE	TRUE	FALSE	FALSE	FALSE	FALSE	FALSE	FALSE	TRUE	FALSE	FALSE	FALSE	FALSE	FALSE	FALSE	FALSE	TRUE	TRUE	FALSE	TRUE	FALSE	FALSE	FALSE	TRUE	FALSE	FALSE	FALSE	TRUE	FALSE	FALSE	FALSE	FALSE	FALSE	FALSE	FALSE	FALSE	TRUE	FALSE	TRUE	FALSE	TRUE	FALSE	FALSE	FALSE	FALSE
GCA_000009865.1	FALSE	TRUE	TRUE	FALSE	TRUE	FALSE	FALSE	FALSE	FALSE	TRUE	FALSE	FALSE	FALSE	FALSE	FALSE	FALSE	FALSE	FALSE	FALSE	FALSE	TRUE	TRUE	FALSE	TRUE	FALSE	FALSE	FALSE	FALSE	FALSE	FALSE	FALSE	FALSE	FALSE	FALSE	FALSE	FALSE	FALSE	FALSE	FALSE	FALSE	FALSE	FALSE	FALSE	FALSE	FALSE	FALSE	FALSE	FALSE	FALSE
GCA_000295655.1	FALSE	FALSE	FALSE	FALSE	FALSE	FALSE	FALSE	FALSE	FALSE	FALSE	FALSE	FALSE	FALSE	FALSE	FALSE	FALSE	FALSE	FALSE	FALSE	FALSE	FALSE	FALSE	FALSE	TRUE	FALSE	FALSE	FALSE	FALSE	FALSE	FALSE	FALSE	FALSE	FALSE	FALSE	FALSE	FALSE	FALSE	FALSE	FALSE	FALSE	TRUE	FALSE	FALSE	FALSE	FALSE	FALSE	FALSE	FALSE	FALSE
GCA_000009825.1	TRUE	TRUE	TRUE	TRUE	TRUE	FALSE	FALSE	FALSE	FALSE	TRUE	TRUE	FALSE	FALSE	TRUE	TRUE	FALSE	FALSE	FALSE	FALSE	FALSE	TRUE	TRUE	TRUE	TRUE	FALSE	FALSE	FALSE	FALSE	FALSE	FALSE	FALSE	FALSE	FALSE	FALSE	FALSE	FALSE	FALSE	FALSE	FALSE	FALSE	TRUE	FALSE	FALSE	FALSE	FALSE	FALSE	FALSE	FALSE	FALSE
GCA_000009145.1	FALSE	FALSE	FALSE	FALSE	FALSE	FALSE	FALSE	FALSE	FALSE	FALSE	FALSE	FALSE	FALSE	FALSE	FALSE	FALSE	FALSE	FALSE	FALSE	FALSE	FALSE	TRUE	FALSE	TRUE	FALSE	FALSE	FALSE	FALSE	FALSE	FALSE	FALSE	FALSE	FALSE	FALSE	FALSE	FALSE	FALSE	FALSE	FALSE	FALSE	FALSE	FALSE	FALSE	FALSE	FALSE	FALSE	FALSE	FALSE	FALSE
GCA_000671335.1	FALSE	FALSE	TRUE	TRUE	FALSE	TRUE	FALSE	FALSE	FALSE	TRUE	FALSE	FALSE	FALSE	FALSE	TRUE	FALSE	FALSE	TRUE	FALSE	FALSE	TRUE	TRUE	TRUE	TRUE	FALSE	FALSE	FALSE	TRUE	FALSE	FALSE	FALSE	FALSE	FALSE	TRUE	FALSE	FALSE	FALSE	FALSE	TRUE	FALSE	TRUE	FALSE	FALSE	TRUE	FALSE	FALSE	TRUE	FALSE	FALSE
GCA_000176915.2	FALSE	FALSE	FALSE	FALSE	FALSE	FALSE	FALSE	FALSE	FALSE	FALSE	FALSE	FALSE	FALSE	FALSE	TRUE	FALSE	FALSE	FALSE	FALSE	FALSE	FALSE	TRUE	FALSE	FALSE	FALSE	FALSE	FALSE	FALSE	FALSE	FALSE	FALSE	FALSE	FALSE	FALSE	FALSE	FALSE	FALSE	FALSE	FALSE	FALSE	FALSE	FALSE	FALSE	FALSE	FALSE	FALSE	FALSE	FALSE	FALSE
GCA_000742655.1	FALSE	FALSE	FALSE	TRUE	TRUE	FALSE	FALSE	FALSE	FALSE	TRUE	FALSE	FALSE	FALSE	FALSE	FALSE	FALSE	FALSE	FALSE	FALSE	FALSE	FALSE	TRUE	TRUE	TRUE	TRUE	FALSE	FALSE	TRUE	FALSE	FALSE	FALSE	FALSE	FALSE	FALSE	FALSE	FALSE	FALSE	FALSE	FALSE	FALSE	TRUE	FALSE	FALSE	FALSE	FALSE	FALSE	FALSE	FALSE	FALSE
GCA_001429255.1	FALSE	TRUE	FALSE	FALSE	FALSE	TRUE	FALSE	TRUE	TRUE	FALSE	TRUE	FALSE	FALSE	FALSE	FALSE	FALSE	FALSE	FALSE	FALSE	FALSE	TRUE	TRUE	FALSE	TRUE	FALSE	FALSE	FALSE	FALSE	FALSE	FALSE	FALSE	FALSE	FALSE	FALSE	FALSE	FALSE	FALSE	FALSE	FALSE	FALSE	TRUE	FALSE	FALSE	FALSE	FALSE	FALSE	FALSE	FALSE	FALSE
GCA_001428435.1	FALSE	FALSE	TRUE	FALSE	FALSE	TRUE	FALSE	FALSE	FALSE	FALSE	FALSE	FALSE	TRUE	FALSE	FALSE	FALSE	FALSE	FALSE	FALSE	FALSE	TRUE	TRUE	TRUE	TRUE	TRUE	FALSE	FALSE	FALSE	FALSE	FALSE	FALSE	FALSE	FALSE	TRUE	FALSE	FALSE	FALSE	FALSE	FALSE	FALSE	TRUE	FALSE	FALSE	FALSE	FALSE	FALSE	FALSE	FALSE	FALSE
GCA_000015125.1	FALSE	FALSE	FALSE	FALSE	FALSE	FALSE	FALSE	FALSE	FALSE	FALSE	FALSE	FALSE	FALSE	FALSE	FALSE	FALSE	FALSE	FALSE	FALSE	FALSE	TRUE	FALSE	FALSE	TRUE	FALSE	FALSE	FALSE	FALSE	FALSE	FALSE	FALSE	FALSE	FALSE	FALSE	FALSE	FALSE	FALSE	FALSE	FALSE	FALSE	FALSE	FALSE	FALSE	FALSE	FALSE	FALSE	FALSE	FALSE	FALSE
GCA_000007845.1	FALSE	FALSE	FALSE	TRUE	TRUE	FALSE	FALSE	FALSE	FALSE	TRUE	FALSE	FALSE	FALSE	FALSE	FALSE	FALSE	FALSE	FALSE	FALSE	FALSE	FALSE	TRUE	TRUE	TRUE	TRUE	FALSE	FALSE	TRUE	FALSE	FALSE	FALSE	FALSE	FALSE	FALSE	FALSE	FALSE	FALSE	FALSE	FALSE	FALSE	TRUE	FALSE	FALSE	FALSE	FALSE	FALSE	FALSE	FALSE	FALSE
GCA_000283655.1	TRUE	FALSE	FALSE	FALSE	FALSE	FALSE	FALSE	FALSE	FALSE	FALSE	FALSE	FALSE	FALSE	FALSE	TRUE	FALSE	FALSE	FALSE	FALSE	FALSE	TRUE	TRUE	FALSE	FALSE	FALSE	FALSE	FALSE	TRUE	FALSE	FALSE	TRUE	FALSE	FALSE	TRUE	TRUE	FALSE	FALSE	FALSE	FALSE	FALSE	TRUE	FALSE	TRUE	TRUE	FALSE	FALSE	TRUE	FALSE	TRUE
GCA_000344745.1	TRUE	FALSE	TRUE	TRUE	TRUE	FALSE	TRUE	TRUE	FALSE	TRUE	TRUE	FALSE	FALSE	FALSE	TRUE	FALSE	FALSE	FALSE	FALSE	FALSE	TRUE	TRUE	TRUE	TRUE	FALSE	FALSE	FALSE	TRUE	FALSE	FALSE	FALSE	FALSE	FALSE	FALSE	FALSE	FALSE	FALSE	FALSE	FALSE	FALSE	TRUE	FALSE	FALSE	FALSE	FALSE	FALSE	FALSE	FALSE	FALSE
GCA_000019165.1	FALSE	FALSE	FALSE	FALSE	FALSE	FALSE	FALSE	FALSE	FALSE	FALSE	FALSE	FALSE	FALSE	TRUE	FALSE	FALSE	FALSE	FALSE	FALSE	FALSE	TRUE	TRUE	FALSE	FALSE	FALSE	FALSE	FALSE	FALSE	FALSE	FALSE	FALSE	FALSE	TRUE	FALSE	FALSE	FALSE	FALSE	FALSE	FALSE	FALSE	FALSE	FALSE	FALSE	FALSE	FALSE	FALSE	FALSE	FALSE	FALSE
GCA_001427185.1	FALSE	FALSE	FALSE	FALSE	FALSE	TRUE	FALSE	FALSE	FALSE	FALSE	FALSE	FALSE	FALSE	FALSE	FALSE	FALSE	FALSE	FALSE	TRUE	FALSE	TRUE	TRUE	TRUE	TRUE	FALSE	FALSE	FALSE	TRUE	FALSE	FALSE	FALSE	FALSE	FALSE	FALSE	FALSE	FALSE	FALSE	FALSE	FALSE	FALSE	TRUE	FALSE	FALSE	FALSE	TRUE	FALSE	TRUE	FALSE	FALSE
GCA_001428725.1	FALSE	FALSE	FALSE	FALSE	FALSE	TRUE	FALSE	FALSE	FALSE	FALSE	TRUE	FALSE	TRUE	FALSE	FALSE	FALSE	FALSE	FALSE	FALSE	FALSE	TRUE	TRUE	FALSE	TRUE	TRUE	FALSE	FALSE	TRUE	FALSE	FALSE	FALSE	TRUE	FALSE	TRUE	FALSE	FALSE	FALSE	FALSE	FALSE	FALSE	TRUE	TRUE	FALSE	TRUE	FALSE	TRUE	FALSE	FALSE	FALSE
GCA_000019065.1	TRUE	TRUE	TRUE	FALSE	FALSE	FALSE	TRUE	FALSE	FALSE	TRUE	FALSE	FALSE	FALSE	FALSE	FALSE	FALSE	FALSE	FALSE	FALSE	FALSE	FALSE	TRUE	FALSE	TRUE	FALSE	FALSE	FALSE	FALSE	FALSE	FALSE	FALSE	TRUE	FALSE	FALSE	FALSE	FALSE	FALSE	FALSE	FALSE	FALSE	FALSE	FALSE	FALSE	FALSE	FALSE	FALSE	FALSE	FALSE	FALSE
GCA_013391705.1	TRUE	FALSE	FALSE	TRUE	FALSE	TRUE	FALSE	FALSE	FALSE	FALSE	FALSE	FALSE	FALSE	TRUE	TRUE	FALSE	FALSE	FALSE	FALSE	TRUE	TRUE	TRUE	TRUE	FALSE	FALSE	FALSE	FALSE	TRUE	FALSE	FALSE	FALSE	FALSE	FALSE	FALSE	FALSE	FALSE	FALSE	FALSE	FALSE	FALSE	TRUE	FALSE	TRUE	TRUE	FALSE	FALSE	TRUE	FALSE	FALSE
GCA_001427835.1	TRUE	FALSE	TRUE	TRUE	FALSE	TRUE	FALSE	FALSE	FALSE	FALSE	TRUE	FALSE	FALSE	FALSE	TRUE	FALSE	FALSE	FALSE	FALSE	FALSE	TRUE	TRUE	FALSE	TRUE	FALSE	FALSE	FALSE	FALSE	FALSE	FALSE	FALSE	FALSE	FALSE	FALSE	FALSE	FALSE	FALSE	FALSE	FALSE	FALSE	TRUE	FALSE	TRUE	FALSE	FALSE	FALSE	FALSE	TRUE	FALSE
GCA_000671315.1	FALSE	FALSE	TRUE	TRUE	FALSE	TRUE	FALSE	FALSE	FALSE	TRUE	FALSE	FALSE	FALSE	FALSE	TRUE	FALSE	FALSE	TRUE	FALSE	FALSE	TRUE	TRUE	TRUE	TRUE	FALSE	FALSE	FALSE	TRUE	FALSE	FALSE	FALSE	FALSE	FALSE	TRUE	FALSE	FALSE	FALSE	FALSE	TRUE	FALSE	TRUE	FALSE	FALSE	TRUE	FALSE	FALSE	TRUE	FALSE	FALSE
GCA_000169195.2	TRUE	FALSE	TRUE	FALSE	TRUE	FALSE	TRUE	FALSE	FALSE	FALSE	TRUE	FALSE	FALSE	TRUE	TRUE	FALSE	FALSE	FALSE	FALSE	FALSE	TRUE	TRUE	FALSE	TRUE	FALSE	FALSE	FALSE	FALSE	FALSE	FALSE	TRUE	FALSE	FALSE	FALSE	FALSE	FALSE	FALSE	FALSE	FALSE	FALSE	FALSE	FALSE	FALSE	FALSE	FALSE	FALSE	TRUE	FALSE	FALSE
GCA_000026705.1	FALSE	TRUE	FALSE	FALSE	TRUE	FALSE	TRUE	FALSE	TRUE	FALSE	FALSE	FALSE	FALSE	FALSE	FALSE	FALSE	FALSE	FALSE	FALSE	FALSE	TRUE	TRUE	FALSE	TRUE	FALSE	FALSE	FALSE	FALSE	FALSE	FALSE	FALSE	FALSE	FALSE	FALSE	FALSE	FALSE	FALSE	FALSE	FALSE	FALSE	FALSE	FALSE	FALSE	FALSE	FALSE	FALSE	FALSE	FALSE	FALSE
GCA_000577275.2	TRUE	FALSE	FALSE	TRUE	FALSE	TRUE	FALSE	FALSE	FALSE	FALSE	FALSE	FALSE	FALSE	TRUE	TRUE	FALSE	FALSE	FALSE	FALSE	TRUE	TRUE	TRUE	TRUE	FALSE	FALSE	FALSE	FALSE	TRUE	FALSE	FALSE	FALSE	FALSE	FALSE	TRUE	FALSE	FALSE	FALSE	FALSE	FALSE	FALSE	TRUE	FALSE	TRUE	TRUE	FALSE	FALSE	FALSE	FALSE	FALSE
GCA_000240075.2	FALSE	FALSE	FALSE	FALSE	FALSE	FALSE	FALSE	FALSE	FALSE	FALSE	FALSE	FALSE	FALSE	FALSE	FALSE	FALSE	FALSE	FALSE	FALSE	FALSE	FALSE	FALSE	FALSE	TRUE	FALSE	FALSE	FALSE	FALSE	FALSE	FALSE	FALSE	FALSE	FALSE	FALSE	FALSE	FALSE	FALSE	FALSE	FALSE	FALSE	TRUE	FALSE	FALSE	FALSE	FALSE	FALSE	FALSE	FALSE	FALSE
GCA_000016925.1	FALSE	FALSE	FALSE	FALSE	FALSE	TRUE	FALSE	FALSE	FALSE	FALSE	FALSE	FALSE	FALSE	FALSE	FALSE	FALSE	FALSE	FALSE	TRUE	FALSE	TRUE	TRUE	FALSE	FALSE	FALSE	FALSE	FALSE	FALSE	FALSE	FALSE	FALSE	TRUE	FALSE	FALSE	FALSE	FALSE	FALSE	FALSE	FALSE	FALSE	TRUE	TRUE	FALSE	FALSE	FALSE	FALSE	FALSE	FALSE	FALSE
GCA_000239975.1	TRUE	TRUE	TRUE	TRUE	TRUE	TRUE	TRUE	FALSE	FALSE	TRUE	TRUE	FALSE	FALSE	FALSE	TRUE	FALSE	TRUE	FALSE	FALSE	FALSE	TRUE	TRUE	TRUE	TRUE	FALSE	TRUE	FALSE	FALSE	FALSE	TRUE	FALSE	FALSE	FALSE	TRUE	FALSE	FALSE	FALSE	FALSE	FALSE	FALSE	TRUE	FALSE	FALSE	FALSE	TRUE	FALSE	FALSE	FALSE	FALSE
GCA_000025025.1	FALSE	FALSE	FALSE	FALSE	FALSE	FALSE	FALSE	FALSE	FALSE	FALSE	FALSE	FALSE	FALSE	FALSE	FALSE	FALSE	FALSE	FALSE	FALSE	FALSE	FALSE	TRUE	FALSE	FALSE	FALSE	FALSE	FALSE	FALSE	FALSE	FALSE	FALSE	FALSE	FALSE	FALSE	FALSE	FALSE	FALSE	FALSE	FALSE	FALSE	FALSE	FALSE	FALSE	FALSE	FALSE	FALSE	FALSE	FALSE	FALSE
GCA_000255175.1	FALSE	FALSE	FALSE	FALSE	FALSE	FALSE	FALSE	FALSE	FALSE	FALSE	FALSE	FALSE	FALSE	FALSE	FALSE	FALSE	FALSE	FALSE	FALSE	FALSE	FALSE	TRUE	FALSE	TRUE	FALSE	FALSE	FALSE	FALSE	FALSE	FALSE	FALSE	FALSE	FALSE	FALSE	FALSE	FALSE	FALSE	FALSE	FALSE	FALSE	FALSE	FALSE	FALSE	FALSE	FALSE	FALSE	FALSE	FALSE	FALSE
GCA_000507205.2	TRUE	TRUE	TRUE	FALSE	TRUE	FALSE	TRUE	TRUE	FALSE	TRUE	TRUE	FALSE	FALSE	FALSE	FALSE	FALSE	FALSE	FALSE	FALSE	FALSE	FALSE	TRUE	TRUE	TRUE	FALSE	FALSE	FALSE	FALSE	FALSE	FALSE	FALSE	FALSE	TRUE	FALSE	FALSE	FALSE	FALSE	FALSE	FALSE	FALSE	TRUE	FALSE	FALSE	FALSE	FALSE	FALSE	FALSE	FALSE	FALSE
GCA_000263675.2	TRUE	TRUE	TRUE	TRUE	TRUE	TRUE	FALSE	FALSE	FALSE	FALSE	FALSE	FALSE	TRUE	FALSE	TRUE	FALSE	FALSE	TRUE	FALSE	FALSE	TRUE	TRUE	TRUE	TRUE	FALSE	FALSE	TRUE	TRUE	FALSE	FALSE	TRUE	FALSE	FALSE	FALSE	FALSE	FALSE	FALSE	FALSE	FALSE	FALSE	TRUE	FALSE	TRUE	TRUE	TRUE	FALSE	FALSE	TRUE	TRUE
GCA_000512895.1	FALSE	FALSE	FALSE	FALSE	FALSE	FALSE	FALSE	FALSE	FALSE	FALSE	FALSE	FALSE	FALSE	FALSE	FALSE	FALSE	FALSE	FALSE	FALSE	FALSE	TRUE	TRUE	FALSE	TRUE	FALSE	FALSE	FALSE	FALSE	FALSE	FALSE	FALSE	FALSE	TRUE	FALSE	FALSE	FALSE	FALSE	FALSE	FALSE	FALSE	FALSE	FALSE	FALSE	FALSE	FALSE	FALSE	FALSE	FALSE	FALSE
GCA_000012265.1	FALSE	TRUE	TRUE	TRUE	TRUE	TRUE	FALSE	FALSE	FALSE	FALSE	FALSE	FALSE	TRUE	TRUE	TRUE	FALSE	FALSE	TRUE	FALSE	TRUE	TRUE	TRUE	TRUE	TRUE	FALSE	FALSE	FALSE	TRUE	TRUE	FALSE	FALSE	TRUE	TRUE	TRUE	FALSE	FALSE	FALSE	FALSE	FALSE	FALSE	TRUE	FALSE	TRUE	TRUE	TRUE	FALSE	FALSE	TRUE	TRUE
GCA_000194805.1	TRUE	TRUE	TRUE	TRUE	TRUE	TRUE	FALSE	FALSE	FALSE	FALSE	FALSE	FALSE	TRUE	FALSE	TRUE	FALSE	FALSE	TRUE	FALSE	TRUE	FALSE	TRUE	TRUE	FALSE	FALSE	FALSE	FALSE	TRUE	FALSE	FALSE	TRUE	TRUE	FALSE	FALSE	FALSE	FALSE	FALSE	FALSE	FALSE	FALSE	TRUE	FALSE	TRUE	TRUE	TRUE	FALSE	FALSE	TRUE	FALSE
GCA_000521505.1	FALSE	FALSE	FALSE	FALSE	FALSE	FALSE	FALSE	FALSE	FALSE	FALSE	FALSE	FALSE	FALSE	TRUE	TRUE	FALSE	FALSE	FALSE	FALSE	TRUE	TRUE	TRUE	FALSE	TRUE	FALSE	FALSE	FALSE	FALSE	FALSE	FALSE	FALSE	FALSE	FALSE	FALSE	FALSE	FALSE	FALSE	FALSE	FALSE	FALSE	TRUE	FALSE	TRUE	TRUE	TRUE	FALSE	FALSE	FALSE	FALSE
GCA_000252955.1	FALSE	FALSE	FALSE	TRUE	TRUE	FALSE	FALSE	FALSE	FALSE	FALSE	FALSE	FALSE	FALSE	FALSE	TRUE	FALSE	TRUE	FALSE	FALSE	FALSE	TRUE	TRUE	TRUE	TRUE	FALSE	FALSE	FALSE	FALSE	FALSE	FALSE	FALSE	FALSE	FALSE	TRUE	FALSE	FALSE	FALSE	FALSE	FALSE	FALSE	FALSE	FALSE	FALSE	FALSE	TRUE	FALSE	FALSE	FALSE	FALSE
GCA_006483425.1	FALSE	FALSE	FALSE	FALSE	FALSE	TRUE	FALSE	FALSE	FALSE	FALSE	FALSE	FALSE	TRUE	FALSE	TRUE	FALSE	FALSE	FALSE	FALSE	TRUE	TRUE	TRUE	FALSE	FALSE	FALSE	FALSE	FALSE	FALSE	FALSE	FALSE	FALSE	FALSE	FALSE	TRUE	FALSE	FALSE	FALSE	FALSE	FALSE	FALSE	FALSE	FALSE	FALSE	TRUE	FALSE	TRUE	FALSE	FALSE	FALSE
GCA_001426565.1	TRUE	FALSE	FALSE	TRUE	FALSE	FALSE	FALSE	FALSE	FALSE	FALSE	FALSE	FALSE	TRUE	TRUE	TRUE	FALSE	FALSE	FALSE	FALSE	TRUE	TRUE	TRUE	TRUE	TRUE	FALSE	FALSE	FALSE	TRUE	FALSE	FALSE	TRUE	FALSE	FALSE	FALSE	FALSE	FALSE	FALSE	FALSE	FALSE	FALSE	FALSE	FALSE	FALSE	TRUE	FALSE	FALSE	FALSE	FALSE	FALSE
GCA_001428485.1	FALSE	FALSE	TRUE	FALSE	FALSE	FALSE	FALSE	FALSE	FALSE	FALSE	TRUE	FALSE	TRUE	FALSE	FALSE	FALSE	FALSE	TRUE	FALSE	FALSE	TRUE	TRUE	TRUE	TRUE	FALSE	FALSE	FALSE	FALSE	FALSE	FALSE	FALSE	TRUE	FALSE	TRUE	FALSE	FALSE	FALSE	FALSE	FALSE	FALSE	TRUE	FALSE	FALSE	FALSE	FALSE	TRUE	FALSE	FALSE	FALSE
GCA_000179395.2	FALSE	FALSE	TRUE	FALSE	FALSE	FALSE	FALSE	FALSE	FALSE	FALSE	FALSE	FALSE	TRUE	FALSE	FALSE	FALSE	FALSE	FALSE	FALSE	FALSE	TRUE	TRUE	TRUE	TRUE	FALSE	FALSE	FALSE	TRUE	FALSE	FALSE	TRUE	FALSE	FALSE	FALSE	FALSE	FALSE	FALSE	FALSE	FALSE	FALSE	TRUE	FALSE	FALSE	TRUE	FALSE	FALSE	FALSE	FALSE	FALSE
GCA_000197855.1	FALSE	FALSE	FALSE	TRUE	FALSE	TRUE	FALSE	FALSE	FALSE	FALSE	FALSE	FALSE	FALSE	FALSE	TRUE	FALSE	FALSE	FALSE	FALSE	FALSE	TRUE	TRUE	FALSE	TRUE	FALSE	FALSE	FALSE	TRUE	FALSE	FALSE	FALSE	FALSE	FALSE	TRUE	FALSE	FALSE	FALSE	FALSE	FALSE	FALSE	TRUE	FALSE	TRUE	TRUE	FALSE	FALSE	FALSE	TRUE	FALSE
GCA_000445995.2	TRUE	TRUE	TRUE	FALSE	TRUE	FALSE	FALSE	FALSE	FALSE	TRUE	TRUE	FALSE	FALSE	FALSE	FALSE	FALSE	FALSE	FALSE	FALSE	FALSE	TRUE	TRUE	TRUE	TRUE	TRUE	FALSE	FALSE	FALSE	FALSE	FALSE	FALSE	FALSE	FALSE	TRUE	FALSE	FALSE	FALSE	FALSE	FALSE	FALSE	FALSE	TRUE	FALSE	FALSE	FALSE	TRUE	TRUE	FALSE	FALSE
GCA_001426585.1	FALSE	FALSE	FALSE	FALSE	FALSE	TRUE	FALSE	FALSE	FALSE	FALSE	FALSE	FALSE	TRUE	FALSE	FALSE	FALSE	FALSE	TRUE	FALSE	FALSE	TRUE	TRUE	TRUE	TRUE	FALSE	FALSE	FALSE	FALSE	FALSE	FALSE	FALSE	TRUE	FALSE	TRUE	FALSE	FALSE	FALSE	FALSE	FALSE	FALSE	FALSE	FALSE	FALSE	FALSE	FALSE	FALSE	FALSE	FALSE	FALSE
GCA_000219045.1	FALSE	FALSE	TRUE	FALSE	FALSE	TRUE	FALSE	FALSE	FALSE	FALSE	FALSE	FALSE	FALSE	FALSE	TRUE	FALSE	FALSE	FALSE	FALSE	FALSE	FALSE	TRUE	TRUE	TRUE	FALSE	FALSE	FALSE	FALSE	FALSE	FALSE	FALSE	FALSE	FALSE	FALSE	FALSE	FALSE	FALSE	FALSE	FALSE	FALSE	FALSE	FALSE	FALSE	FALSE	FALSE	FALSE	FALSE	FALSE	FALSE
GCA_000389965.1	FALSE	FALSE	FALSE	FALSE	FALSE	TRUE	FALSE	FALSE	TRUE	FALSE	TRUE	FALSE	TRUE	FALSE	FALSE	FALSE	FALSE	FALSE	FALSE	FALSE	TRUE	TRUE	FALSE	FALSE	FALSE	FALSE	FALSE	FALSE	FALSE	FALSE	TRUE	TRUE	FALSE	TRUE	FALSE	FALSE	FALSE	FALSE	FALSE	FALSE	TRUE	FALSE	TRUE	TRUE	FALSE	FALSE	FALSE	FALSE	FALSE
GCA_000012785.1	FALSE	FALSE	TRUE	TRUE	FALSE	TRUE	FALSE	TRUE	FALSE	FALSE	FALSE	FALSE	FALSE	TRUE	TRUE	FALSE	FALSE	FALSE	FALSE	TRUE	TRUE	TRUE	TRUE	TRUE	FALSE	FALSE	FALSE	TRUE	FALSE	FALSE	TRUE	TRUE	FALSE	TRUE	FALSE	FALSE	FALSE	FALSE	FALSE	FALSE	TRUE	TRUE	TRUE	TRUE	TRUE	FALSE	FALSE	FALSE	TRUE
GCA_001425885.1	TRUE	FALSE	FALSE	TRUE	FALSE	FALSE	FALSE	FALSE	FALSE	FALSE	FALSE	FALSE	TRUE	TRUE	TRUE	FALSE	FALSE	FALSE	FALSE	TRUE	TRUE	TRUE	TRUE	FALSE	FALSE	FALSE	FALSE	TRUE	FALSE	FALSE	FALSE	FALSE	FALSE	FALSE	FALSE	FALSE	FALSE	FALSE	FALSE	FALSE	FALSE	FALSE	TRUE	TRUE	FALSE	FALSE	FALSE	FALSE	FALSE
GCA_001427605.1	TRUE	FALSE	TRUE	TRUE	FALSE	FALSE	FALSE	FALSE	FALSE	FALSE	TRUE	FALSE	FALSE	TRUE	TRUE	FALSE	FALSE	FALSE	FALSE	FALSE	TRUE	TRUE	FALSE	TRUE	FALSE	FALSE	FALSE	FALSE	FALSE	FALSE	FALSE	FALSE	FALSE	FALSE	FALSE	FALSE	FALSE	FALSE	FALSE	FALSE	TRUE	FALSE	FALSE	TRUE	FALSE	TRUE	FALSE	FALSE	FALSE
GCA_000576085.2	FALSE	FALSE	FALSE	TRUE	FALSE	TRUE	FALSE	FALSE	FALSE	FALSE	FALSE	FALSE	FALSE	FALSE	TRUE	FALSE	FALSE	FALSE	FALSE	FALSE	TRUE	TRUE	FALSE	FALSE	FALSE	FALSE	FALSE	FALSE	FALSE	FALSE	FALSE	FALSE	FALSE	FALSE	FALSE	FALSE	FALSE	FALSE	FALSE	FALSE	FALSE	FALSE	FALSE	FALSE	FALSE	FALSE	FALSE	FALSE	FALSE
GCA_000380335.1	FALSE	TRUE	FALSE	TRUE	FALSE	FALSE	FALSE	FALSE	FALSE	FALSE	FALSE	FALSE	TRUE	FALSE	TRUE	FALSE	FALSE	FALSE	FALSE	FALSE	TRUE	TRUE	FALSE	FALSE	FALSE	FALSE	FALSE	FALSE	FALSE	FALSE	FALSE	TRUE	TRUE	FALSE	FALSE	FALSE	FALSE	FALSE	FALSE	FALSE	TRUE	TRUE	FALSE	TRUE	TRUE	TRUE	FALSE	TRUE	FALSE
GCA_000186745.1	TRUE	FALSE	TRUE	TRUE	TRUE	FALSE	TRUE	TRUE	FALSE	TRUE	TRUE	FALSE	FALSE	FALSE	TRUE	FALSE	FALSE	FALSE	FALSE	FALSE	TRUE	TRUE	TRUE	TRUE	FALSE	FALSE	FALSE	TRUE	FALSE	FALSE	FALSE	FALSE	FALSE	FALSE	FALSE	FALSE	FALSE	FALSE	FALSE	FALSE	TRUE	FALSE	FALSE	FALSE	FALSE	FALSE	FALSE	FALSE	FALSE
GCA_000023045.1	FALSE	TRUE	TRUE	FALSE	TRUE	FALSE	FALSE	FALSE	FALSE	TRUE	FALSE	FALSE	FALSE	FALSE	FALSE	FALSE	FALSE	FALSE	FALSE	FALSE	TRUE	TRUE	TRUE	TRUE	FALSE	FALSE	FALSE	FALSE	FALSE	FALSE	FALSE	FALSE	FALSE	FALSE	FALSE	FALSE	FALSE	FALSE	FALSE	FALSE	FALSE	FALSE	FALSE	FALSE	FALSE	FALSE	FALSE	FALSE	FALSE
GCA_000196695.1	FALSE	FALSE	FALSE	FALSE	FALSE	TRUE	FALSE	FALSE	FALSE	FALSE	FALSE	FALSE	FALSE	FALSE	FALSE	FALSE	FALSE	FALSE	TRUE	FALSE	TRUE	TRUE	TRUE	TRUE	FALSE	FALSE	FALSE	FALSE	FALSE	FALSE	FALSE	FALSE	FALSE	FALSE	FALSE	FALSE	FALSE	FALSE	FALSE	FALSE	TRUE	TRUE	FALSE	TRUE	FALSE	FALSE	FALSE	FALSE	FALSE
GCA_000239195.1	FALSE	FALSE	FALSE	TRUE	TRUE	FALSE	FALSE	FALSE	FALSE	TRUE	FALSE	FALSE	FALSE	FALSE	FALSE	FALSE	FALSE	FALSE	FALSE	FALSE	FALSE	TRUE	TRUE	TRUE	TRUE	FALSE	FALSE	TRUE	FALSE	FALSE	FALSE	FALSE	FALSE	FALSE	FALSE	FALSE	FALSE	FALSE	FALSE	FALSE	TRUE	TRUE	FALSE	FALSE	FALSE	FALSE	FALSE	FALSE	FALSE
GCA_001425685.1	FALSE	FALSE	TRUE	FALSE	FALSE	FALSE	TRUE	FALSE	FALSE	FALSE	TRUE	FALSE	FALSE	FALSE	TRUE	FALSE	FALSE	FALSE	FALSE	FALSE	TRUE	TRUE	FALSE	TRUE	FALSE	FALSE	FALSE	FALSE	FALSE	FALSE	FALSE	TRUE	FALSE	TRUE	FALSE	FALSE	FALSE	FALSE	FALSE	FALSE	TRUE	FALSE	TRUE	FALSE	FALSE	FALSE	FALSE	TRUE	FALSE
GCA_000021045.1	FALSE	TRUE	FALSE	TRUE	FALSE	FALSE	FALSE	FALSE	FALSE	FALSE	FALSE	FALSE	TRUE	FALSE	TRUE	FALSE	FALSE	FALSE	FALSE	FALSE	TRUE	TRUE	FALSE	FALSE	FALSE	FALSE	FALSE	FALSE	FALSE	FALSE	FALSE	TRUE	TRUE	FALSE	FALSE	FALSE	FALSE	FALSE	FALSE	FALSE	TRUE	TRUE	FALSE	TRUE	TRUE	TRUE	FALSE	TRUE	FALSE
GCA_000009325.1	FALSE	FALSE	FALSE	FALSE	FALSE	TRUE	FALSE	FALSE	FALSE	FALSE	FALSE	FALSE	FALSE	FALSE	TRUE	FALSE	FALSE	FALSE	FALSE	FALSE	FALSE	TRUE	TRUE	TRUE	FALSE	FALSE	FALSE	FALSE	FALSE	FALSE	FALSE	FALSE	FALSE	FALSE	FALSE	FALSE	FALSE	FALSE	FALSE	FALSE	FALSE	FALSE	FALSE	FALSE	FALSE	FALSE	FALSE	FALSE	FALSE
GCA_001425745.1	FALSE	FALSE	FALSE	TRUE	FALSE	TRUE	FALSE	FALSE	FALSE	FALSE	TRUE	FALSE	FALSE	FALSE	TRUE	FALSE	FALSE	FALSE	FALSE	FALSE	TRUE	TRUE	TRUE	FALSE	FALSE	FALSE	FALSE	FALSE	FALSE	FALSE	FALSE	FALSE	FALSE	FALSE	FALSE	FALSE	FALSE	FALSE	FALSE	FALSE	TRUE	TRUE	FALSE	TRUE	FALSE	FALSE	FALSE	FALSE	FALSE
GCA_001426905.1	FALSE	FALSE	FALSE	TRUE	FALSE	TRUE	FALSE	FALSE	FALSE	FALSE	TRUE	FALSE	FALSE	FALSE	TRUE	FALSE	FALSE	FALSE	FALSE	FALSE	TRUE	TRUE	TRUE	FALSE	FALSE	FALSE	FALSE	FALSE	FALSE	FALSE	FALSE	TRUE	FALSE	FALSE	FALSE	FALSE	FALSE	FALSE	FALSE	FALSE	TRUE	FALSE	FALSE	TRUE	FALSE	FALSE	FALSE	FALSE	FALSE
GCA_000147055.1	TRUE	TRUE	TRUE	TRUE	FALSE	FALSE	FALSE	FALSE	FALSE	TRUE	TRUE	FALSE	FALSE	TRUE	TRUE	FALSE	TRUE	FALSE	FALSE	FALSE	TRUE	TRUE	FALSE	FALSE	TRUE	FALSE	FALSE	TRUE	FALSE	FALSE	FALSE	FALSE	TRUE	FALSE	FALSE	FALSE	FALSE	FALSE	FALSE	FALSE	FALSE	FALSE	FALSE	FALSE	FALSE	FALSE	FALSE	FALSE	FALSE
GCA_001429785.1	FALSE	FALSE	FALSE	FALSE	FALSE	FALSE	TRUE	FALSE	FALSE	FALSE	FALSE	FALSE	FALSE	FALSE	TRUE	FALSE	FALSE	FALSE	FALSE	FALSE	TRUE	TRUE	FALSE	FALSE	FALSE	FALSE	FALSE	FALSE	FALSE	FALSE	FALSE	FALSE	FALSE	FALSE	FALSE	FALSE	FALSE	FALSE	FALSE	FALSE	TRUE	FALSE	FALSE	FALSE	FALSE	FALSE	FALSE	FALSE	FALSE
GCA_030131645.1	FALSE	FALSE	TRUE	FALSE	FALSE	TRUE	FALSE	FALSE	FALSE	FALSE	FALSE	FALSE	TRUE	FALSE	TRUE	FALSE	TRUE	FALSE	FALSE	FALSE	TRUE	TRUE	TRUE	TRUE	FALSE	FALSE	FALSE	TRUE	FALSE	FALSE	TRUE	TRUE	TRUE	FALSE	FALSE	FALSE	FALSE	FALSE	FALSE	FALSE	TRUE	FALSE	TRUE	TRUE	TRUE	FALSE	TRUE	TRUE	TRUE
GCA_000253255.1	TRUE	FALSE	TRUE	FALSE	FALSE	TRUE	FALSE	FALSE	FALSE	FALSE	TRUE	FALSE	FALSE	FALSE	TRUE	FALSE	FALSE	FALSE	FALSE	FALSE	TRUE	TRUE	TRUE	TRUE	FALSE	FALSE	FALSE	FALSE	FALSE	FALSE	FALSE	FALSE	FALSE	FALSE	FALSE	FALSE	FALSE	FALSE	FALSE	FALSE	TRUE	TRUE	FALSE	FALSE	FALSE	TRUE	TRUE	FALSE	FALSE
GCA_000017405.1	TRUE	FALSE	FALSE	TRUE	FALSE	FALSE	FALSE	FALSE	FALSE	FALSE	FALSE	FALSE	TRUE	FALSE	TRUE	FALSE	FALSE	FALSE	FALSE	FALSE	TRUE	TRUE	FALSE	TRUE	TRUE	FALSE	FALSE	FALSE	FALSE	FALSE	FALSE	FALSE	FALSE	FALSE	FALSE	FALSE	FALSE	FALSE	FALSE	FALSE	TRUE	FALSE	FALSE	TRUE	FALSE	FALSE	FALSE	FALSE	FALSE
GCA_000012945.1	FALSE	FALSE	TRUE	TRUE	FALSE	TRUE	FALSE	FALSE	FALSE	FALSE	FALSE	FALSE	FALSE	TRUE	TRUE	FALSE	TRUE	FALSE	FALSE	TRUE	TRUE	TRUE	TRUE	TRUE	FALSE	FALSE	FALSE	TRUE	FALSE	FALSE	TRUE	TRUE	FALSE	TRUE	FALSE	FALSE	FALSE	FALSE	FALSE	FALSE	TRUE	TRUE	TRUE	TRUE	TRUE	TRUE	TRUE	TRUE	TRUE
GCA_000168575.2	FALSE	TRUE	FALSE	FALSE	TRUE	FALSE	TRUE	FALSE	FALSE	FALSE	FALSE	FALSE	FALSE	FALSE	FALSE	FALSE	FALSE	FALSE	FALSE	FALSE	TRUE	TRUE	FALSE	TRUE	FALSE	FALSE	FALSE	FALSE	FALSE	FALSE	FALSE	FALSE	FALSE	FALSE	FALSE	FALSE	FALSE	FALSE	FALSE	FALSE	FALSE	FALSE	FALSE	FALSE	FALSE	FALSE	FALSE	FALSE	FALSE
GCA_017491935.1	FALSE	TRUE	FALSE	FALSE	FALSE	FALSE	FALSE	FALSE	FALSE	FALSE	FALSE	TRUE	TRUE	FALSE	TRUE	FALSE	FALSE	TRUE	FALSE	TRUE	TRUE	TRUE	TRUE	TRUE	FALSE	FALSE	FALSE	TRUE	TRUE	FALSE	FALSE	TRUE	TRUE	TRUE	FALSE	FALSE	FALSE	FALSE	FALSE	FALSE	TRUE	FALSE	TRUE	TRUE	FALSE	FALSE	FALSE	TRUE	FALSE
GCA_000013945.1	FALSE	FALSE	FALSE	FALSE	FALSE	FALSE	FALSE	FALSE	FALSE	FALSE	FALSE	FALSE	FALSE	FALSE	FALSE	FALSE	FALSE	FALSE	FALSE	FALSE	FALSE	TRUE	FALSE	FALSE	FALSE	FALSE	FALSE	FALSE	FALSE	FALSE	FALSE	FALSE	FALSE	FALSE	FALSE	FALSE	FALSE	FALSE	FALSE	FALSE	FALSE	FALSE	FALSE	FALSE	FALSE	FALSE	FALSE	FALSE	FALSE
GCA_007004125.1	FALSE	FALSE	FALSE	FALSE	FALSE	FALSE	FALSE	FALSE	FALSE	FALSE	FALSE	FALSE	FALSE	FALSE	TRUE	FALSE	FALSE	FALSE	FALSE	FALSE	FALSE	TRUE	TRUE	TRUE	FALSE	FALSE	FALSE	FALSE	FALSE	FALSE	FALSE	FALSE	FALSE	FALSE	FALSE	FALSE	FALSE	FALSE	FALSE	FALSE	FALSE	FALSE	FALSE	FALSE	FALSE	FALSE	FALSE	FALSE	FALSE
GCA_001425915.1	FALSE	FALSE	FALSE	FALSE	FALSE	TRUE	FALSE	FALSE	FALSE	FALSE	FALSE	FALSE	FALSE	FALSE	TRUE	FALSE	FALSE	FALSE	FALSE	FALSE	TRUE	TRUE	TRUE	FALSE	FALSE	FALSE	FALSE	FALSE	FALSE	FALSE	FALSE	FALSE	FALSE	FALSE	FALSE	FALSE	FALSE	FALSE	FALSE	FALSE	TRUE	FALSE	FALSE	FALSE	FALSE	FALSE	FALSE	FALSE	FALSE
GCA_001427405.1	TRUE	FALSE	FALSE	TRUE	FALSE	TRUE	FALSE	FALSE	FALSE	FALSE	FALSE	FALSE	FALSE	TRUE	TRUE	FALSE	FALSE	FALSE	FALSE	FALSE	TRUE	TRUE	TRUE	FALSE	FALSE	FALSE	FALSE	FALSE	FALSE	FALSE	FALSE	FALSE	FALSE	FALSE	FALSE	FALSE	FALSE	FALSE	FALSE	FALSE	TRUE	FALSE	FALSE	TRUE	FALSE	FALSE	FALSE	FALSE	FALSE
GCA_000007825.1	FALSE	FALSE	FALSE	FALSE	TRUE	FALSE	FALSE	FALSE	FALSE	TRUE	FALSE	FALSE	FALSE	FALSE	FALSE	FALSE	FALSE	FALSE	FALSE	FALSE	FALSE	FALSE	TRUE	TRUE	FALSE	FALSE	FALSE	TRUE	FALSE	FALSE	FALSE	FALSE	FALSE	FALSE	FALSE	FALSE	FALSE	FALSE	FALSE	FALSE	TRUE	FALSE	FALSE	FALSE	FALSE	FALSE	FALSE	FALSE	FALSE
GCA_000009685.1	FALSE	FALSE	FALSE	TRUE	TRUE	FALSE	FALSE	FALSE	FALSE	TRUE	FALSE	FALSE	FALSE	FALSE	FALSE	FALSE	FALSE	FALSE	FALSE	FALSE	FALSE	FALSE	TRUE	TRUE	FALSE	FALSE	FALSE	FALSE	FALSE	FALSE	FALSE	FALSE	FALSE	FALSE	FALSE	FALSE	FALSE	FALSE	FALSE	FALSE	FALSE	FALSE	FALSE	FALSE	FALSE	FALSE	FALSE	FALSE	FALSE
GCA_000014285.2	FALSE	FALSE	FALSE	FALSE	FALSE	TRUE	FALSE	FALSE	FALSE	FALSE	FALSE	FALSE	FALSE	FALSE	TRUE	FALSE	FALSE	FALSE	FALSE	FALSE	TRUE	TRUE	FALSE	FALSE	FALSE	FALSE	FALSE	FALSE	FALSE	FALSE	FALSE	FALSE	FALSE	FALSE	FALSE	FALSE	FALSE	FALSE	FALSE	FALSE	FALSE	FALSE	FALSE	FALSE	FALSE	FALSE	FALSE	FALSE	FALSE
GCA_000012885.1	FALSE	FALSE	FALSE	FALSE	FALSE	FALSE	FALSE	FALSE	FALSE	FALSE	FALSE	FALSE	FALSE	FALSE	FALSE	FALSE	FALSE	FALSE	FALSE	FALSE	TRUE	TRUE	FALSE	TRUE	FALSE	FALSE	FALSE	FALSE	FALSE	FALSE	FALSE	FALSE	FALSE	FALSE	FALSE	FALSE	FALSE	FALSE	FALSE	FALSE	FALSE	FALSE	FALSE	FALSE	FALSE	FALSE	FALSE	FALSE	FALSE
GCA_001425125.1	FALSE	FALSE	TRUE	FALSE	FALSE	FALSE	FALSE	FALSE	FALSE	FALSE	FALSE	FALSE	TRUE	TRUE	TRUE	FALSE	FALSE	FALSE	FALSE	FALSE	TRUE	TRUE	FALSE	TRUE	FALSE	FALSE	FALSE	FALSE	FALSE	FALSE	TRUE	FALSE	FALSE	FALSE	FALSE	FALSE	FALSE	FALSE	FALSE	FALSE	TRUE	FALSE	FALSE	FALSE	FALSE	FALSE	TRUE	FALSE	FALSE
GCA_020907785.1	TRUE	FALSE	TRUE	TRUE	TRUE	FALSE	FALSE	TRUE	FALSE	TRUE	TRUE	FALSE	FALSE	FALSE	TRUE	FALSE	FALSE	FALSE	FALSE	FALSE	TRUE	TRUE	TRUE	TRUE	FALSE	FALSE	FALSE	TRUE	FALSE	FALSE	FALSE	FALSE	FALSE	FALSE	FALSE	FALSE	FALSE	FALSE	FALSE	FALSE	TRUE	FALSE	FALSE	FALSE	FALSE	FALSE	FALSE	FALSE	FALSE
GCA_000306785.1	FALSE	FALSE	FALSE	FALSE	FALSE	TRUE	FALSE	FALSE	FALSE	FALSE	TRUE	FALSE	FALSE	FALSE	FALSE	FALSE	FALSE	FALSE	FALSE	FALSE	TRUE	TRUE	FALSE	FALSE	TRUE	FALSE	FALSE	FALSE	FALSE	FALSE	FALSE	TRUE	FALSE	TRUE	FALSE	FALSE	FALSE	FALSE	FALSE	FALSE	TRUE	FALSE	FALSE	FALSE	FALSE	TRUE	FALSE	FALSE	FALSE
GCA_000194745.1	FALSE	FALSE	TRUE	TRUE	FALSE	TRUE	FALSE	FALSE	FALSE	FALSE	FALSE	FALSE	FALSE	TRUE	TRUE	FALSE	FALSE	FALSE	FALSE	TRUE	TRUE	TRUE	TRUE	TRUE	FALSE	FALSE	TRUE	TRUE	FALSE	FALSE	TRUE	TRUE	FALSE	TRUE	FALSE	FALSE	FALSE	FALSE	FALSE	FALSE	TRUE	TRUE	TRUE	TRUE	TRUE	FALSE	FALSE	FALSE	TRUE
GCA_000576515.1	TRUE	FALSE	FALSE	TRUE	FALSE	FALSE	FALSE	FALSE	FALSE	FALSE	FALSE	FALSE	FALSE	TRUE	TRUE	FALSE	FALSE	FALSE	FALSE	TRUE	TRUE	TRUE	TRUE	FALSE	TRUE	FALSE	FALSE	FALSE	FALSE	FALSE	TRUE	FALSE	FALSE	FALSE	FALSE	FALSE	FALSE	FALSE	FALSE	FALSE	TRUE	FALSE	TRUE	TRUE	FALSE	FALSE	FALSE	FALSE	FALSE
GCA_000164985.2	TRUE	TRUE	TRUE	FALSE	TRUE	FALSE	TRUE	TRUE	FALSE	TRUE	TRUE	FALSE	FALSE	FALSE	FALSE	FALSE	FALSE	FALSE	FALSE	FALSE	FALSE	TRUE	TRUE	TRUE	FALSE	FALSE	FALSE	FALSE	FALSE	FALSE	FALSE	FALSE	TRUE	FALSE	FALSE	FALSE	FALSE	FALSE	FALSE	FALSE	TRUE	FALSE	FALSE	FALSE	FALSE	FALSE	FALSE	FALSE	FALSE
GCA_001429625.1	FALSE	FALSE	FALSE	FALSE	FALSE	TRUE	FALSE	FALSE	FALSE	FALSE	FALSE	FALSE	FALSE	TRUE	FALSE	FALSE	FALSE	FALSE	FALSE	FALSE	TRUE	TRUE	TRUE	FALSE	FALSE	FALSE	FALSE	FALSE	FALSE	FALSE	FALSE	TRUE	FALSE	TRUE	FALSE	FALSE	FALSE	FALSE	FALSE	FALSE	TRUE	FALSE	TRUE	FALSE	FALSE	FALSE	FALSE	FALSE	FALSE
GCA_001426755.1	FALSE	TRUE	FALSE	FALSE	FALSE	TRUE	FALSE	FALSE	FALSE	FALSE	FALSE	FALSE	FALSE	FALSE	FALSE	FALSE	FALSE	FALSE	FALSE	FALSE	TRUE	TRUE	FALSE	FALSE	FALSE	FALSE	FALSE	TRUE	FALSE	FALSE	FALSE	FALSE	FALSE	TRUE	FALSE	FALSE	FALSE	FALSE	FALSE	FALSE	FALSE	FALSE	FALSE	FALSE	FALSE	FALSE	FALSE	FALSE	FALSE
GCA_000010805.1	FALSE	FALSE	TRUE	FALSE	FALSE	TRUE	FALSE	FALSE	FALSE	FALSE	FALSE	FALSE	TRUE	TRUE	FALSE	FALSE	FALSE	TRUE	TRUE	FALSE	TRUE	TRUE	TRUE	TRUE	FALSE	FALSE	FALSE	TRUE	FALSE	TRUE	FALSE	TRUE	FALSE	TRUE	TRUE	FALSE	TRUE	FALSE	FALSE	FALSE	TRUE	TRUE	TRUE	TRUE	FALSE	TRUE	TRUE	TRUE	FALSE
GCA_000494915.1	FALSE	TRUE	FALSE	FALSE	FALSE	FALSE	FALSE	FALSE	FALSE	FALSE	FALSE	TRUE	TRUE	FALSE	TRUE	FALSE	FALSE	TRUE	FALSE	TRUE	TRUE	TRUE	TRUE	TRUE	FALSE	FALSE	FALSE	TRUE	TRUE	FALSE	FALSE	TRUE	FALSE	TRUE	FALSE	FALSE	FALSE	FALSE	FALSE	FALSE	TRUE	TRUE	TRUE	TRUE	TRUE	FALSE	FALSE	TRUE	FALSE
GCA_000952735.1	TRUE	TRUE	TRUE	TRUE	TRUE	TRUE	FALSE	FALSE	FALSE	FALSE	FALSE	FALSE	TRUE	FALSE	TRUE	FALSE	FALSE	TRUE	FALSE	FALSE	TRUE	TRUE	TRUE	FALSE	FALSE	FALSE	FALSE	TRUE	FALSE	FALSE	TRUE	TRUE	TRUE	FALSE	FALSE	FALSE	FALSE	FALSE	FALSE	FALSE	TRUE	FALSE	FALSE	TRUE	FALSE	FALSE	FALSE	FALSE	FALSE
GCA_001428895.1	FALSE	FALSE	FALSE	FALSE	FALSE	TRUE	FALSE	FALSE	FALSE	FALSE	FALSE	FALSE	FALSE	FALSE	FALSE	FALSE	FALSE	TRUE	TRUE	FALSE	TRUE	TRUE	TRUE	TRUE	FALSE	FALSE	FALSE	FALSE	FALSE	FALSE	FALSE	TRUE	FALSE	FALSE	FALSE	FALSE	FALSE	FALSE	FALSE	FALSE	TRUE	FALSE	FALSE	TRUE	FALSE	FALSE	FALSE	FALSE	FALSE
GCA_000011365.1	TRUE	FALSE	FALSE	FALSE	FALSE	TRUE	FALSE	FALSE	FALSE	FALSE	FALSE	FALSE	FALSE	TRUE	TRUE	FALSE	FALSE	FALSE	FALSE	FALSE	TRUE	TRUE	TRUE	FALSE	FALSE	FALSE	FALSE	FALSE	FALSE	FALSE	FALSE	TRUE	FALSE	TRUE	FALSE	FALSE	FALSE	FALSE	FALSE	FALSE	TRUE	FALSE	TRUE	TRUE	FALSE	TRUE	TRUE	FALSE	FALSE
GCA_000204565.1	FALSE	FALSE	FALSE	TRUE	FALSE	FALSE	FALSE	FALSE	FALSE	FALSE	FALSE	FALSE	FALSE	FALSE	FALSE	FALSE	FALSE	FALSE	FALSE	FALSE	FALSE	FALSE	FALSE	TRUE	FALSE	FALSE	FALSE	FALSE	FALSE	FALSE	FALSE	FALSE	FALSE	FALSE	FALSE	FALSE	FALSE	FALSE	FALSE	FALSE	TRUE	FALSE	FALSE	FALSE	FALSE	FALSE	FALSE	FALSE	FALSE
GCA_001428545.1	FALSE	FALSE	FALSE	FALSE	FALSE	FALSE	FALSE	FALSE	FALSE	FALSE	FALSE	FALSE	FALSE	TRUE	TRUE	FALSE	FALSE	FALSE	FALSE	FALSE	TRUE	TRUE	TRUE	TRUE	FALSE	FALSE	FALSE	FALSE	FALSE	FALSE	TRUE	FALSE	FALSE	TRUE	FALSE	FALSE	FALSE	FALSE	FALSE	FALSE	TRUE	FALSE	FALSE	TRUE	TRUE	TRUE	FALSE	FALSE	FALSE
GCA_000026185.1	FALSE	TRUE	TRUE	TRUE	FALSE	TRUE	FALSE	FALSE	FALSE	TRUE	FALSE	FALSE	FALSE	TRUE	TRUE	FALSE	FALSE	FALSE	FALSE	FALSE	FALSE	TRUE	TRUE	TRUE	FALSE	TRUE	FALSE	FALSE	FALSE	FALSE	TRUE	FALSE	FALSE	FALSE	FALSE	FALSE	FALSE	FALSE	FALSE	FALSE	FALSE	FALSE	FALSE	FALSE	FALSE	FALSE	FALSE	FALSE	FALSE
GCA_000091305.1	FALSE	TRUE	FALSE	FALSE	FALSE	TRUE	FALSE	FALSE	FALSE	FALSE	TRUE	FALSE	FALSE	FALSE	FALSE	FALSE	FALSE	TRUE	FALSE	FALSE	TRUE	TRUE	TRUE	FALSE	FALSE	FALSE	FALSE	TRUE	FALSE	FALSE	FALSE	TRUE	FALSE	TRUE	FALSE	FALSE	FALSE	FALSE	FALSE	FALSE	TRUE	TRUE	TRUE	TRUE	TRUE	FALSE	FALSE	FALSE	FALSE
GCA_000016965.1	TRUE	FALSE	TRUE	TRUE	TRUE	FALSE	FALSE	TRUE	FALSE	TRUE	TRUE	FALSE	FALSE	FALSE	FALSE	FALSE	FALSE	FALSE	FALSE	FALSE	TRUE	TRUE	FALSE	FALSE	FALSE	FALSE	FALSE	FALSE	FALSE	FALSE	FALSE	FALSE	TRUE	FALSE	FALSE	FALSE	FALSE	FALSE	FALSE	FALSE	TRUE	FALSE	FALSE	FALSE	FALSE	FALSE	FALSE	FALSE	FALSE
GCA_000020025.1	FALSE	FALSE	FALSE	FALSE	FALSE	TRUE	FALSE	FALSE	FALSE	FALSE	FALSE	FALSE	FALSE	FALSE	TRUE	FALSE	FALSE	FALSE	FALSE	FALSE	FALSE	TRUE	TRUE	TRUE	FALSE	FALSE	FALSE	FALSE	FALSE	FALSE	FALSE	FALSE	FALSE	FALSE	FALSE	FALSE	FALSE	FALSE	FALSE	FALSE	FALSE	FALSE	FALSE	FALSE	FALSE	FALSE	FALSE	FALSE	FALSE
GCA_001426465.1	TRUE	FALSE	FALSE	TRUE	FALSE	FALSE	FALSE	FALSE	FALSE	FALSE	FALSE	FALSE	TRUE	TRUE	TRUE	FALSE	TRUE	FALSE	FALSE	TRUE	TRUE	TRUE	TRUE	TRUE	FALSE	FALSE	FALSE	TRUE	FALSE	FALSE	FALSE	FALSE	FALSE	FALSE	FALSE	FALSE	FALSE	FALSE	FALSE	FALSE	FALSE	FALSE	TRUE	TRUE	FALSE	FALSE	FALSE	TRUE	FALSE
GCA_011392275.1	TRUE	FALSE	TRUE	TRUE	FALSE	TRUE	FALSE	TRUE	FALSE	FALSE	FALSE	FALSE	FALSE	TRUE	TRUE	FALSE	TRUE	FALSE	FALSE	TRUE	TRUE	TRUE	TRUE	TRUE	FALSE	FALSE	TRUE	TRUE	FALSE	FALSE	TRUE	TRUE	FALSE	TRUE	FALSE	FALSE	FALSE	FALSE	FALSE	FALSE	TRUE	FALSE	TRUE	TRUE	TRUE	FALSE	FALSE	TRUE	TRUE
GCA_000020385.1	FALSE	FALSE	FALSE	FALSE	FALSE	TRUE	FALSE	FALSE	FALSE	FALSE	FALSE	FALSE	FALSE	FALSE	FALSE	FALSE	FALSE	FALSE	FALSE	FALSE	TRUE	TRUE	FALSE	TRUE	FALSE	FALSE	FALSE	FALSE	FALSE	FALSE	FALSE	FALSE	FALSE	FALSE	FALSE	FALSE	FALSE	FALSE	FALSE	FALSE	FALSE	FALSE	FALSE	FALSE	FALSE	FALSE	FALSE	FALSE	FALSE
GCA_000253295.1	FALSE	FALSE	FALSE	FALSE	FALSE	TRUE	FALSE	FALSE	FALSE	FALSE	FALSE	FALSE	TRUE	FALSE	TRUE	FALSE	FALSE	FALSE	FALSE	FALSE	TRUE	TRUE	TRUE	TRUE	FALSE	FALSE	FALSE	TRUE	FALSE	FALSE	FALSE	TRUE	FALSE	FALSE	FALSE	FALSE	FALSE	FALSE	FALSE	FALSE	TRUE	FALSE	FALSE	FALSE	FALSE	FALSE	FALSE	FALSE	FALSE
GCA_900157375.1	FALSE	FALSE	TRUE	FALSE	FALSE	TRUE	FALSE	FALSE	FALSE	FALSE	FALSE	FALSE	FALSE	FALSE	FALSE	FALSE	FALSE	TRUE	FALSE	FALSE	TRUE	TRUE	FALSE	FALSE	FALSE	FALSE	FALSE	FALSE	FALSE	FALSE	FALSE	TRUE	FALSE	FALSE	FALSE	FALSE	FALSE	FALSE	FALSE	FALSE	TRUE	FALSE	TRUE	FALSE	TRUE	FALSE	FALSE	FALSE	FALSE
GCA_000021785.1	FALSE	FALSE	FALSE	TRUE	TRUE	FALSE	FALSE	FALSE	FALSE	FALSE	FALSE	FALSE	FALSE	FALSE	FALSE	FALSE	FALSE	FALSE	FALSE	FALSE	FALSE	TRUE	TRUE	TRUE	TRUE	FALSE	FALSE	TRUE	FALSE	FALSE	FALSE	FALSE	FALSE	FALSE	FALSE	FALSE	FALSE	FALSE	FALSE	FALSE	TRUE	FALSE	FALSE	FALSE	FALSE	FALSE	TRUE	FALSE	FALSE
GCA_000227485.1	TRUE	FALSE	TRUE	TRUE	TRUE	FALSE	TRUE	TRUE	FALSE	TRUE	TRUE	FALSE	FALSE	FALSE	TRUE	FALSE	FALSE	FALSE	FALSE	FALSE	TRUE	TRUE	TRUE	TRUE	FALSE	FALSE	FALSE	TRUE	FALSE	FALSE	FALSE	FALSE	FALSE	FALSE	FALSE	FALSE	FALSE	FALSE	FALSE	FALSE	TRUE	FALSE	FALSE	FALSE	FALSE	FALSE	FALSE	FALSE	FALSE
GCA_000091125.1	FALSE	FALSE	FALSE	FALSE	FALSE	FALSE	FALSE	FALSE	FALSE	FALSE	TRUE	FALSE	FALSE	FALSE	TRUE	FALSE	FALSE	FALSE	FALSE	FALSE	TRUE	TRUE	TRUE	FALSE	FALSE	FALSE	FALSE	FALSE	FALSE	FALSE	FALSE	FALSE	FALSE	FALSE	FALSE	FALSE	FALSE	FALSE	FALSE	FALSE	TRUE	FALSE	TRUE	FALSE	FALSE	TRUE	FALSE	FALSE	FALSE
GCA_000021185.1	FALSE	TRUE	FALSE	FALSE	TRUE	FALSE	TRUE	FALSE	TRUE	FALSE	FALSE	FALSE	FALSE	FALSE	FALSE	FALSE	FALSE	FALSE	FALSE	FALSE	TRUE	TRUE	FALSE	TRUE	FALSE	FALSE	FALSE	FALSE	FALSE	FALSE	FALSE	FALSE	FALSE	FALSE	FALSE	FALSE	FALSE	FALSE	FALSE	FALSE	FALSE	FALSE	FALSE	FALSE	FALSE	FALSE	FALSE	FALSE	FALSE
GCA_000072485.1	FALSE	FALSE	FALSE	FALSE	FALSE	FALSE	FALSE	FALSE	FALSE	FALSE	FALSE	FALSE	FALSE	FALSE	TRUE	FALSE	TRUE	FALSE	FALSE	FALSE	TRUE	TRUE	FALSE	FALSE	FALSE	FALSE	FALSE	FALSE	FALSE	FALSE	FALSE	TRUE	FALSE	FALSE	FALSE	FALSE	FALSE	FALSE	FALSE	FALSE	TRUE	FALSE	FALSE	FALSE	FALSE	FALSE	FALSE	FALSE	FALSE
GCA_000230895.3	FALSE	TRUE	TRUE	FALSE	FALSE	TRUE	FALSE	FALSE	FALSE	FALSE	FALSE	FALSE	FALSE	FALSE	FALSE	FALSE	FALSE	FALSE	TRUE	FALSE	TRUE	TRUE	FALSE	FALSE	FALSE	FALSE	FALSE	FALSE	FALSE	FALSE	FALSE	TRUE	FALSE	FALSE	FALSE	FALSE	FALSE	FALSE	FALSE	FALSE	TRUE	FALSE	TRUE	TRUE	FALSE	FALSE	FALSE	FALSE	FALSE
GCA_000316665.1	FALSE	FALSE	FALSE	FALSE	FALSE	TRUE	TRUE	FALSE	FALSE	FALSE	FALSE	FALSE	FALSE	FALSE	TRUE	FALSE	FALSE	FALSE	FALSE	FALSE	FALSE	TRUE	TRUE	TRUE	FALSE	FALSE	FALSE	FALSE	FALSE	FALSE	FALSE	FALSE	FALSE	FALSE	FALSE	FALSE	FALSE	FALSE	FALSE	FALSE	FALSE	FALSE	FALSE	FALSE	FALSE	FALSE	FALSE	FALSE	FALSE
GCA_918698035.1	FALSE	FALSE	TRUE	FALSE	FALSE	TRUE	FALSE	FALSE	FALSE	FALSE	TRUE	FALSE	TRUE	FALSE	FALSE	FALSE	FALSE	FALSE	FALSE	FALSE	TRUE	TRUE	TRUE	TRUE	FALSE	FALSE	FALSE	FALSE	FALSE	FALSE	TRUE	FALSE	FALSE	TRUE	FALSE	FALSE	FALSE	FALSE	FALSE	FALSE	TRUE	FALSE	FALSE	FALSE	FALSE	FALSE	FALSE	FALSE	FALSE
GCA_000014465.1	TRUE	FALSE	FALSE	FALSE	FALSE	FALSE	TRUE	FALSE	FALSE	FALSE	TRUE	FALSE	FALSE	FALSE	FALSE	FALSE	FALSE	FALSE	FALSE	FALSE	FALSE	TRUE	FALSE	FALSE	FALSE	FALSE	FALSE	FALSE	FALSE	FALSE	FALSE	FALSE	FALSE	FALSE	FALSE	FALSE	FALSE	FALSE	FALSE	FALSE	FALSE	FALSE	FALSE	FALSE	FALSE	FALSE	FALSE	FALSE	FALSE
GCA_000019945.1	FALSE	TRUE	FALSE	FALSE	FALSE	TRUE	FALSE	FALSE	FALSE	FALSE	FALSE	FALSE	FALSE	FALSE	TRUE	FALSE	FALSE	FALSE	FALSE	FALSE	TRUE	TRUE	TRUE	FALSE	FALSE	FALSE	FALSE	FALSE	FALSE	FALSE	FALSE	FALSE	FALSE	FALSE	FALSE	FALSE	FALSE	FALSE	FALSE	FALSE	TRUE	FALSE	FALSE	FALSE	FALSE	FALSE	FALSE	FALSE	FALSE
GCA_000473995.1	FALSE	TRUE	TRUE	TRUE	FALSE	FALSE	FALSE	TRUE	FALSE	TRUE	TRUE	FALSE	FALSE	FALSE	FALSE	FALSE	FALSE	FALSE	FALSE	FALSE	TRUE	TRUE	FALSE	FALSE	FALSE	FALSE	FALSE	FALSE	FALSE	FALSE	FALSE	FALSE	FALSE	FALSE	FALSE	FALSE	FALSE	FALSE	FALSE	FALSE	TRUE	FALSE	FALSE	FALSE	FALSE	FALSE	FALSE	FALSE	FALSE
GCA_000020125.1	TRUE	FALSE	TRUE	TRUE	FALSE	TRUE	FALSE	FALSE	FALSE	FALSE	FALSE	FALSE	FALSE	TRUE	TRUE	FALSE	FALSE	FALSE	FALSE	TRUE	TRUE	TRUE	TRUE	TRUE	FALSE	FALSE	FALSE	TRUE	FALSE	TRUE	TRUE	TRUE	FALSE	TRUE	TRUE	FALSE	FALSE	FALSE	FALSE	FALSE	TRUE	TRUE	TRUE	TRUE	TRUE	FALSE	FALSE	TRUE	FALSE
GCA_016803135.1	TRUE	FALSE	FALSE	FALSE	FALSE	FALSE	FALSE	FALSE	FALSE	FALSE	TRUE	FALSE	TRUE	FALSE	TRUE	FALSE	FALSE	FALSE	FALSE	FALSE	TRUE	TRUE	FALSE	TRUE	FALSE	FALSE	FALSE	FALSE	FALSE	FALSE	FALSE	FALSE	FALSE	FALSE	FALSE	FALSE	FALSE	FALSE	FALSE	FALSE	TRUE	FALSE	TRUE	FALSE	FALSE	FALSE	FALSE	FALSE	FALSE
GCA_000582515.1	TRUE	TRUE	TRUE	FALSE	TRUE	FALSE	FALSE	FALSE	FALSE	FALSE	FALSE	FALSE	FALSE	FALSE	TRUE	FALSE	TRUE	FALSE	FALSE	FALSE	TRUE	TRUE	TRUE	TRUE	FALSE	FALSE	FALSE	FALSE	FALSE	FALSE	FALSE	FALSE	TRUE	FALSE	FALSE	FALSE	FALSE	FALSE	FALSE	FALSE	FALSE	FALSE	FALSE	FALSE	FALSE	FALSE	FALSE	FALSE	FALSE
GCA_000444995.1	FALSE	FALSE	FALSE	FALSE	FALSE	FALSE	FALSE	FALSE	FALSE	FALSE	FALSE	FALSE	FALSE	FALSE	TRUE	FALSE	FALSE	TRUE	FALSE	FALSE	TRUE	TRUE	TRUE	TRUE	FALSE	FALSE	FALSE	FALSE	FALSE	FALSE	FALSE	TRUE	FALSE	TRUE	FALSE	FALSE	FALSE	FALSE	FALSE	FALSE	TRUE	FALSE	FALSE	FALSE	FALSE	FALSE	FALSE	FALSE	FALSE
GCA_000015745.1	TRUE	TRUE	TRUE	TRUE	TRUE	FALSE	FALSE	FALSE	FALSE	FALSE	TRUE	FALSE	FALSE	TRUE	FALSE	FALSE	FALSE	FALSE	FALSE	FALSE	TRUE	TRUE	TRUE	TRUE	TRUE	FALSE	FALSE	FALSE	FALSE	FALSE	FALSE	FALSE	FALSE	TRUE	FALSE	FALSE	FALSE	FALSE	FALSE	FALSE	FALSE	TRUE	FALSE	FALSE	FALSE	FALSE	FALSE	FALSE	FALSE
GCA_000177655.2	FALSE	FALSE	FALSE	FALSE	FALSE	TRUE	FALSE	FALSE	FALSE	FALSE	TRUE	FALSE	FALSE	FALSE	FALSE	FALSE	FALSE	FALSE	FALSE	FALSE	TRUE	TRUE	FALSE	TRUE	FALSE	FALSE	FALSE	FALSE	FALSE	FALSE	FALSE	TRUE	FALSE	TRUE	FALSE	FALSE	FALSE	FALSE	FALSE	FALSE	FALSE	TRUE	FALSE	FALSE	FALSE	FALSE	FALSE	FALSE	FALSE
GCA_018390475.2	TRUE	FALSE	TRUE	TRUE	TRUE	FALSE	TRUE	TRUE	FALSE	TRUE	TRUE	FALSE	FALSE	FALSE	TRUE	FALSE	FALSE	FALSE	FALSE	FALSE	TRUE	TRUE	TRUE	TRUE	FALSE	FALSE	FALSE	TRUE	FALSE	FALSE	FALSE	FALSE	FALSE	FALSE	FALSE	FALSE	FALSE	FALSE	FALSE	FALSE	TRUE	FALSE	FALSE	FALSE	FALSE	FALSE	FALSE	FALSE	FALSE
GCA_001426245.1	FALSE	FALSE	FALSE	FALSE	FALSE	TRUE	FALSE	FALSE	FALSE	FALSE	FALSE	FALSE	FALSE	FALSE	FALSE	FALSE	FALSE	FALSE	FALSE	FALSE	TRUE	TRUE	FALSE	FALSE	FALSE	FALSE	FALSE	FALSE	FALSE	FALSE	FALSE	TRUE	FALSE	TRUE	FALSE	FALSE	TRUE	FALSE	FALSE	FALSE	TRUE	FALSE	FALSE	FALSE	FALSE	FALSE	FALSE	FALSE	FALSE
GCA_000196175.1	FALSE	FALSE	FALSE	FALSE	FALSE	FALSE	FALSE	FALSE	FALSE	FALSE	FALSE	FALSE	FALSE	FALSE	TRUE	FALSE	FALSE	FALSE	FALSE	FALSE	FALSE	TRUE	FALSE	TRUE	FALSE	FALSE	FALSE	FALSE	FALSE	FALSE	FALSE	FALSE	FALSE	FALSE	FALSE	FALSE	FALSE	FALSE	FALSE	FALSE	TRUE	FALSE	FALSE	FALSE	FALSE	FALSE	FALSE	FALSE	FALSE
GCA_001429045.1	FALSE	TRUE	TRUE	FALSE	FALSE	TRUE	FALSE	FALSE	FALSE	FALSE	FALSE	TRUE	TRUE	FALSE	TRUE	FALSE	TRUE	TRUE	FALSE	FALSE	TRUE	TRUE	FALSE	TRUE	FALSE	FALSE	FALSE	TRUE	TRUE	TRUE	TRUE	TRUE	TRUE	TRUE	FALSE	FALSE	FALSE	FALSE	FALSE	FALSE	TRUE	TRUE	TRUE	TRUE	TRUE	FALSE	FALSE	TRUE	TRUE
GCA_000164885.1	FALSE	FALSE	FALSE	FALSE	FALSE	TRUE	FALSE	FALSE	FALSE	FALSE	FALSE	FALSE	FALSE	FALSE	TRUE	FALSE	FALSE	FALSE	FALSE	FALSE	TRUE	TRUE	FALSE	FALSE	FALSE	FALSE	FALSE	FALSE	FALSE	FALSE	FALSE	TRUE	FALSE	FALSE	FALSE	FALSE	FALSE	FALSE	FALSE	FALSE	TRUE	FALSE	FALSE	TRUE	FALSE	FALSE	FALSE	FALSE	FALSE
GCA_001426995.1	FALSE	FALSE	TRUE	FALSE	FALSE	TRUE	FALSE	FALSE	FALSE	FALSE	FALSE	FALSE	FALSE	TRUE	FALSE	FALSE	FALSE	FALSE	FALSE	FALSE	TRUE	TRUE	TRUE	TRUE	FALSE	FALSE	FALSE	FALSE	FALSE	FALSE	TRUE	TRUE	FALSE	TRUE	FALSE	FALSE	FALSE	FALSE	FALSE	FALSE	TRUE	FALSE	FALSE	FALSE	FALSE	FALSE	FALSE	FALSE	FALSE
GCA_000270125.2	TRUE	TRUE	TRUE	TRUE	FALSE	TRUE	FALSE	FALSE	FALSE	TRUE	TRUE	FALSE	FALSE	TRUE	TRUE	FALSE	FALSE	FALSE	FALSE	FALSE	FALSE	TRUE	TRUE	TRUE	FALSE	TRUE	FALSE	FALSE	FALSE	FALSE	FALSE	TRUE	FALSE	FALSE	FALSE	FALSE	FALSE	FALSE	FALSE	FALSE	TRUE	FALSE	FALSE	TRUE	FALSE	FALSE	FALSE	FALSE	FALSE
GCA_000247715.1	FALSE	FALSE	TRUE	FALSE	FALSE	TRUE	FALSE	FALSE	TRUE	FALSE	FALSE	FALSE	TRUE	FALSE	FALSE	FALSE	FALSE	TRUE	FALSE	FALSE	TRUE	TRUE	TRUE	TRUE	FALSE	FALSE	FALSE	TRUE	FALSE	TRUE	TRUE	FALSE	FALSE	TRUE	FALSE	FALSE	FALSE	FALSE	FALSE	FALSE	FALSE	TRUE	TRUE	TRUE	FALSE	FALSE	FALSE	TRUE	FALSE
GCA_000496285.1	FALSE	FALSE	FALSE	FALSE	TRUE	FALSE	FALSE	FALSE	FALSE	FALSE	FALSE	TRUE	FALSE	FALSE	FALSE	FALSE	FALSE	FALSE	FALSE	FALSE	FALSE	TRUE	TRUE	TRUE	TRUE	FALSE	FALSE	TRUE	FALSE	FALSE	TRUE	FALSE	FALSE	FALSE	FALSE	FALSE	FALSE	FALSE	FALSE	FALSE	TRUE	FALSE	FALSE	FALSE	FALSE	FALSE	FALSE	FALSE	FALSE
GCA_020179095.1	TRUE	TRUE	TRUE	FALSE	TRUE	FALSE	FALSE	FALSE	FALSE	TRUE	TRUE	FALSE	FALSE	FALSE	TRUE	FALSE	FALSE	FALSE	FALSE	FALSE	TRUE	TRUE	TRUE	TRUE	FALSE	FALSE	FALSE	TRUE	FALSE	FALSE	FALSE	FALSE	FALSE	FALSE	FALSE	FALSE	FALSE	FALSE	FALSE	FALSE	TRUE	FALSE	FALSE	FALSE	FALSE	FALSE	FALSE	FALSE	FALSE
GCA_000209755.1	FALSE	TRUE	FALSE	FALSE	TRUE	FALSE	TRUE	FALSE	TRUE	FALSE	FALSE	FALSE	FALSE	FALSE	FALSE	FALSE	FALSE	FALSE	FALSE	FALSE	TRUE	TRUE	FALSE	TRUE	FALSE	FALSE	FALSE	FALSE	FALSE	FALSE	FALSE	FALSE	FALSE	FALSE	FALSE	FALSE	FALSE	FALSE	FALSE	FALSE	FALSE	FALSE	FALSE	FALSE	FALSE	FALSE	FALSE	FALSE	FALSE
GCA_000023665.1	TRUE	TRUE	TRUE	FALSE	TRUE	TRUE	TRUE	FALSE	FALSE	FALSE	FALSE	TRUE	FALSE	TRUE	TRUE	FALSE	TRUE	FALSE	FALSE	FALSE	TRUE	TRUE	TRUE	TRUE	FALSE	FALSE	FALSE	TRUE	FALSE	FALSE	FALSE	TRUE	FALSE	FALSE	FALSE	FALSE	FALSE	FALSE	FALSE	FALSE	TRUE	TRUE	FALSE	FALSE	TRUE	FALSE	FALSE	FALSE	FALSE
GCA_001428285.1	FALSE	FALSE	TRUE	FALSE	FALSE	TRUE	FALSE	FALSE	FALSE	FALSE	FALSE	FALSE	TRUE	FALSE	FALSE	FALSE	TRUE	FALSE	TRUE	FALSE	TRUE	TRUE	FALSE	FALSE	FALSE	FALSE	FALSE	FALSE	FALSE	FALSE	FALSE	TRUE	FALSE	FALSE	FALSE	FALSE	FALSE	FALSE	FALSE	FALSE	TRUE	FALSE	TRUE	TRUE	FALSE	FALSE	FALSE	TRUE	FALSE
GCA_000706745.1	TRUE	FALSE	TRUE	TRUE	FALSE	TRUE	FALSE	TRUE	FALSE	FALSE	FALSE	FALSE	FALSE	TRUE	TRUE	FALSE	FALSE	FALSE	FALSE	TRUE	TRUE	TRUE	TRUE	TRUE	FALSE	FALSE	FALSE	TRUE	FALSE	FALSE	TRUE	TRUE	FALSE	TRUE	FALSE	FALSE	FALSE	FALSE	FALSE	FALSE	TRUE	FALSE	TRUE	TRUE	TRUE	FALSE	FALSE	TRUE	TRUE
GCA_000164865.1	TRUE	TRUE	TRUE	TRUE	TRUE	TRUE	FALSE	FALSE	FALSE	FALSE	FALSE	TRUE	FALSE	FALSE	TRUE	FALSE	TRUE	FALSE	FALSE	TRUE	TRUE	TRUE	TRUE	TRUE	FALSE	TRUE	FALSE	FALSE	FALSE	TRUE	FALSE	TRUE	FALSE	TRUE	FALSE	FALSE	FALSE	FALSE	FALSE	FALSE	TRUE	FALSE	FALSE	FALSE	TRUE	FALSE	FALSE	FALSE	FALSE
GCA_000221045.1	TRUE	FALSE	TRUE	TRUE	FALSE	TRUE	FALSE	FALSE	FALSE	FALSE	FALSE	FALSE	FALSE	TRUE	TRUE	FALSE	FALSE	FALSE	FALSE	FALSE	TRUE	TRUE	FALSE	TRUE	FALSE	FALSE	FALSE	FALSE	FALSE	FALSE	TRUE	FALSE	FALSE	FALSE	FALSE	FALSE	FALSE	FALSE	FALSE	FALSE	TRUE	FALSE	FALSE	TRUE	FALSE	FALSE	FALSE	FALSE	FALSE
GCA_000348725.1	FALSE	FALSE	FALSE	FALSE	FALSE	FALSE	FALSE	FALSE	FALSE	FALSE	FALSE	FALSE	FALSE	FALSE	TRUE	FALSE	FALSE	FALSE	FALSE	FALSE	FALSE	FALSE	FALSE	TRUE	FALSE	FALSE	FALSE	FALSE	FALSE	FALSE	FALSE	FALSE	FALSE	FALSE	FALSE	FALSE	FALSE	FALSE	FALSE	FALSE	TRUE	FALSE	FALSE	FALSE	FALSE	FALSE	FALSE	FALSE	FALSE
GCA_000023825.1	TRUE	FALSE	TRUE	FALSE	FALSE	TRUE	FALSE	FALSE	FALSE	FALSE	FALSE	FALSE	FALSE	TRUE	FALSE	FALSE	FALSE	FALSE	FALSE	FALSE	TRUE	FALSE	FALSE	TRUE	FALSE	FALSE	FALSE	FALSE	FALSE	FALSE	FALSE	FALSE	FALSE	FALSE	FALSE	FALSE	FALSE	FALSE	FALSE	FALSE	TRUE	FALSE	FALSE	FALSE	FALSE	FALSE	FALSE	FALSE	FALSE
GCA_017491605.1	FALSE	TRUE	FALSE	FALSE	FALSE	FALSE	FALSE	FALSE	FALSE	FALSE	FALSE	TRUE	TRUE	FALSE	TRUE	FALSE	TRUE	TRUE	FALSE	FALSE	TRUE	TRUE	TRUE	TRUE	FALSE	FALSE	FALSE	TRUE	TRUE	FALSE	TRUE	TRUE	FALSE	TRUE	FALSE	FALSE	FALSE	FALSE	FALSE	FALSE	TRUE	FALSE	TRUE	TRUE	FALSE	FALSE	FALSE	TRUE	FALSE
GCA_001428255.1	FALSE	FALSE	TRUE	TRUE	FALSE	TRUE	FALSE	FALSE	FALSE	FALSE	TRUE	FALSE	TRUE	FALSE	FALSE	FALSE	FALSE	FALSE	FALSE	FALSE	TRUE	TRUE	TRUE	TRUE	FALSE	FALSE	FALSE	TRUE	FALSE	FALSE	FALSE	TRUE	FALSE	TRUE	FALSE	FALSE	FALSE	FALSE	FALSE	FALSE	TRUE	FALSE	FALSE	TRUE	FALSE	TRUE	FALSE	FALSE	FALSE
GCA_000011905.1	FALSE	FALSE	FALSE	FALSE	FALSE	FALSE	FALSE	FALSE	FALSE	FALSE	FALSE	FALSE	FALSE	FALSE	FALSE	FALSE	FALSE	FALSE	FALSE	FALSE	FALSE	TRUE	FALSE	FALSE	FALSE	FALSE	FALSE	FALSE	FALSE	FALSE	FALSE	FALSE	FALSE	FALSE	FALSE	FALSE	FALSE	FALSE	FALSE	FALSE	FALSE	FALSE	FALSE	FALSE	FALSE	FALSE	FALSE	FALSE	FALSE
GCA_000022085.1	FALSE	FALSE	FALSE	TRUE	FALSE	TRUE	FALSE	FALSE	FALSE	FALSE	FALSE	FALSE	FALSE	TRUE	TRUE	FALSE	FALSE	FALSE	FALSE	FALSE	TRUE	TRUE	TRUE	TRUE	FALSE	FALSE	FALSE	FALSE	FALSE	FALSE	FALSE	FALSE	FALSE	TRUE	FALSE	FALSE	FALSE	FALSE	FALSE	FALSE	TRUE	FALSE	TRUE	TRUE	FALSE	FALSE	FALSE	TRUE	FALSE
GCA_001426945.1	FALSE	FALSE	FALSE	FALSE	FALSE	TRUE	FALSE	FALSE	FALSE	FALSE	FALSE	FALSE	FALSE	TRUE	TRUE	FALSE	FALSE	FALSE	FALSE	FALSE	TRUE	TRUE	TRUE	FALSE	FALSE	FALSE	FALSE	FALSE	FALSE	FALSE	TRUE	FALSE	FALSE	FALSE	FALSE	FALSE	FALSE	FALSE	FALSE	FALSE	TRUE	FALSE	TRUE	TRUE	TRUE	TRUE	TRUE	FALSE	FALSE
GCA_000389635.1	FALSE	FALSE	TRUE	FALSE	TRUE	FALSE	TRUE	TRUE	TRUE	TRUE	FALSE	FALSE	FALSE	TRUE	FALSE	FALSE	FALSE	FALSE	FALSE	FALSE	TRUE	FALSE	FALSE	FALSE	FALSE	FALSE	FALSE	FALSE	FALSE	FALSE	FALSE	FALSE	FALSE	FALSE	FALSE	FALSE	FALSE	FALSE	FALSE	FALSE	TRUE	FALSE	FALSE	FALSE	FALSE	FALSE	FALSE	FALSE	FALSE
GCA_000219915.3	FALSE	FALSE	FALSE	FALSE	FALSE	FALSE	FALSE	FALSE	FALSE	FALSE	FALSE	FALSE	FALSE	FALSE	FALSE	FALSE	FALSE	FALSE	FALSE	FALSE	FALSE	TRUE	FALSE	TRUE	FALSE	FALSE	FALSE	FALSE	FALSE	FALSE	FALSE	FALSE	FALSE	FALSE	FALSE	FALSE	FALSE	FALSE	FALSE	FALSE	TRUE	FALSE	FALSE	TRUE	FALSE	FALSE	FALSE	FALSE	FALSE
GCA_000230975.3	FALSE	FALSE	FALSE	FALSE	FALSE	TRUE	FALSE	FALSE	FALSE	FALSE	FALSE	FALSE	FALSE	FALSE	TRUE	FALSE	FALSE	FALSE	FALSE	FALSE	TRUE	TRUE	TRUE	TRUE	FALSE	FALSE	FALSE	TRUE	FALSE	FALSE	FALSE	TRUE	FALSE	FALSE	FALSE	FALSE	FALSE	FALSE	FALSE	FALSE	FALSE	FALSE	FALSE	FALSE	FALSE	FALSE	FALSE	FALSE	FALSE
GCA_000046845.1	FALSE	TRUE	FALSE	FALSE	FALSE	FALSE	FALSE	FALSE	FALSE	FALSE	FALSE	FALSE	FALSE	FALSE	TRUE	FALSE	FALSE	FALSE	FALSE	FALSE	TRUE	TRUE	TRUE	TRUE	FALSE	FALSE	TRUE	TRUE	FALSE	FALSE	FALSE	TRUE	FALSE	FALSE	FALSE	FALSE	FALSE	FALSE	FALSE	FALSE	TRUE	FALSE	TRUE	TRUE	FALSE	FALSE	FALSE	TRUE	TRUE
GCA_029916865.1	TRUE	TRUE	TRUE	TRUE	TRUE	TRUE	FALSE	FALSE	FALSE	FALSE	FALSE	FALSE	TRUE	TRUE	TRUE	FALSE	FALSE	TRUE	FALSE	FALSE	TRUE	TRUE	TRUE	TRUE	FALSE	FALSE	TRUE	TRUE	FALSE	FALSE	TRUE	FALSE	FALSE	FALSE	TRUE	FALSE	FALSE	FALSE	FALSE	FALSE	TRUE	FALSE	TRUE	TRUE	TRUE	FALSE	FALSE	FALSE	TRUE
GCA_000346065.1	TRUE	FALSE	FALSE	TRUE	FALSE	FALSE	FALSE	FALSE	FALSE	FALSE	FALSE	FALSE	TRUE	TRUE	TRUE	FALSE	TRUE	FALSE	FALSE	TRUE	TRUE	TRUE	TRUE	TRUE	FALSE	FALSE	FALSE	TRUE	FALSE	FALSE	TRUE	FALSE	FALSE	TRUE	FALSE	FALSE	FALSE	FALSE	FALSE	FALSE	FALSE	FALSE	FALSE	TRUE	FALSE	FALSE	FALSE	FALSE	FALSE
GCA_000012665.1	FALSE	FALSE	FALSE	FALSE	FALSE	FALSE	FALSE	FALSE	FALSE	FALSE	FALSE	FALSE	FALSE	TRUE	TRUE	FALSE	FALSE	FALSE	FALSE	FALSE	FALSE	TRUE	FALSE	FALSE	FALSE	TRUE	FALSE	FALSE	FALSE	FALSE	FALSE	FALSE	FALSE	FALSE	FALSE	FALSE	FALSE	FALSE	FALSE	FALSE	FALSE	FALSE	FALSE	FALSE	FALSE	FALSE	FALSE	FALSE	FALSE
GCA_000756045.1	TRUE	FALSE	TRUE	TRUE	FALSE	TRUE	FALSE	FALSE	FALSE	FALSE	FALSE	FALSE	FALSE	TRUE	TRUE	FALSE	TRUE	FALSE	FALSE	FALSE	TRUE	TRUE	TRUE	TRUE	FALSE	FALSE	FALSE	TRUE	FALSE	FALSE	TRUE	TRUE	FALSE	TRUE	FALSE	FALSE	FALSE	FALSE	TRUE	FALSE	TRUE	TRUE	TRUE	TRUE	TRUE	FALSE	TRUE	TRUE	TRUE
GCA_001427925.1	FALSE	FALSE	FALSE	FALSE	FALSE	TRUE	FALSE	FALSE	FALSE	FALSE	FALSE	FALSE	TRUE	FALSE	FALSE	FALSE	FALSE	FALSE	FALSE	FALSE	TRUE	TRUE	FALSE	TRUE	FALSE	FALSE	FALSE	FALSE	FALSE	FALSE	FALSE	TRUE	FALSE	FALSE	FALSE	FALSE	FALSE	FALSE	FALSE	FALSE	TRUE	TRUE	TRUE	FALSE	FALSE	FALSE	FALSE	TRUE	FALSE
GCA_000007245.1	FALSE	FALSE	FALSE	FALSE	FALSE	FALSE	FALSE	FALSE	FALSE	FALSE	FALSE	FALSE	FALSE	FALSE	FALSE	FALSE	FALSE	FALSE	FALSE	FALSE	TRUE	TRUE	FALSE	FALSE	FALSE	FALSE	FALSE	FALSE	FALSE	FALSE	FALSE	FALSE	FALSE	FALSE	FALSE	FALSE	FALSE	FALSE	FALSE	FALSE	FALSE	FALSE	FALSE	FALSE	FALSE	FALSE	FALSE	FALSE	FALSE
GCA_000304315.1	FALSE	FALSE	FALSE	FALSE	FALSE	FALSE	FALSE	FALSE	FALSE	FALSE	FALSE	FALSE	FALSE	FALSE	TRUE	FALSE	FALSE	FALSE	FALSE	FALSE	TRUE	TRUE	FALSE	TRUE	TRUE	FALSE	FALSE	FALSE	FALSE	FALSE	FALSE	FALSE	FALSE	FALSE	FALSE	FALSE	FALSE	FALSE	FALSE	FALSE	TRUE	FALSE	FALSE	FALSE	FALSE	FALSE	FALSE	FALSE	FALSE
GCA_000255935.1	FALSE	TRUE	FALSE	FALSE	FALSE	TRUE	FALSE	FALSE	FALSE	FALSE	FALSE	FALSE	FALSE	FALSE	FALSE	FALSE	FALSE	FALSE	FALSE	FALSE	FALSE	TRUE	FALSE	TRUE	FALSE	FALSE	FALSE	FALSE	FALSE	FALSE	FALSE	FALSE	FALSE	FALSE	FALSE	FALSE	FALSE	FALSE	FALSE	FALSE	FALSE	FALSE	FALSE	FALSE	FALSE	FALSE	FALSE	FALSE	FALSE
GCA_001427505.1	FALSE	FALSE	FALSE	FALSE	FALSE	FALSE	TRUE	FALSE	FALSE	FALSE	FALSE	FALSE	FALSE	FALSE	TRUE	FALSE	FALSE	FALSE	FALSE	FALSE	TRUE	TRUE	FALSE	FALSE	FALSE	FALSE	FALSE	FALSE	FALSE	FALSE	FALSE	FALSE	FALSE	FALSE	FALSE	FALSE	FALSE	FALSE	FALSE	FALSE	TRUE	FALSE	FALSE	FALSE	FALSE	FALSE	FALSE	FALSE	FALSE
GCA_000292705.1	FALSE	FALSE	FALSE	FALSE	TRUE	FALSE	FALSE	FALSE	FALSE	FALSE	FALSE	FALSE	FALSE	FALSE	FALSE	FALSE	FALSE	FALSE	FALSE	FALSE	FALSE	TRUE	TRUE	TRUE	TRUE	FALSE	FALSE	TRUE	FALSE	FALSE	FALSE	FALSE	FALSE	FALSE	FALSE	FALSE	FALSE	FALSE	FALSE	FALSE	TRUE	FALSE	FALSE	FALSE	FALSE	FALSE	FALSE	FALSE	FALSE
GCA_000184705.1	FALSE	FALSE	FALSE	FALSE	FALSE	FALSE	FALSE	FALSE	FALSE	FALSE	FALSE	FALSE	FALSE	TRUE	FALSE	FALSE	FALSE	FALSE	FALSE	FALSE	FALSE	TRUE	FALSE	TRUE	FALSE	FALSE	FALSE	FALSE	FALSE	FALSE	TRUE	FALSE	FALSE	TRUE	FALSE	FALSE	FALSE	FALSE	FALSE	FALSE	FALSE	TRUE	FALSE	FALSE	FALSE	TRUE	FALSE	FALSE	FALSE
GCA_031920185.1	TRUE	TRUE	TRUE	TRUE	TRUE	FALSE	FALSE	TRUE	FALSE	FALSE	FALSE	FALSE	FALSE	FALSE	TRUE	FALSE	FALSE	FALSE	FALSE	FALSE	TRUE	TRUE	FALSE	TRUE	FALSE	FALSE	FALSE	TRUE	FALSE	FALSE	FALSE	FALSE	FALSE	FALSE	FALSE	FALSE	FALSE	FALSE	FALSE	FALSE	TRUE	FALSE	FALSE	FALSE	FALSE	FALSE	FALSE	FALSE	FALSE
GCA_000012445.1	TRUE	TRUE	TRUE	FALSE	FALSE	TRUE	FALSE	FALSE	FALSE	FALSE	FALSE	FALSE	TRUE	FALSE	TRUE	FALSE	FALSE	TRUE	FALSE	FALSE	TRUE	TRUE	TRUE	TRUE	FALSE	FALSE	FALSE	TRUE	TRUE	FALSE	TRUE	TRUE	FALSE	FALSE	FALSE	FALSE	FALSE	FALSE	FALSE	FALSE	TRUE	FALSE	TRUE	TRUE	FALSE	FALSE	FALSE	TRUE	FALSE
GCA_000008445.1	FALSE	FALSE	FALSE	TRUE	TRUE	FALSE	FALSE	FALSE	FALSE	TRUE	FALSE	FALSE	FALSE	FALSE	FALSE	FALSE	FALSE	FALSE	FALSE	FALSE	FALSE	TRUE	TRUE	TRUE	TRUE	FALSE	FALSE	TRUE	FALSE	FALSE	FALSE	FALSE	FALSE	FALSE	FALSE	FALSE	FALSE	FALSE	FALSE	FALSE	TRUE	FALSE	FALSE	FALSE	FALSE	FALSE	FALSE	FALSE	FALSE
GCA_000583045.1	TRUE	FALSE	FALSE	TRUE	FALSE	FALSE	FALSE	FALSE	FALSE	FALSE	FALSE	FALSE	TRUE	TRUE	TRUE	FALSE	FALSE	FALSE	FALSE	TRUE	TRUE	TRUE	TRUE	FALSE	FALSE	FALSE	FALSE	TRUE	FALSE	FALSE	FALSE	FALSE	FALSE	FALSE	FALSE	FALSE	FALSE	FALSE	FALSE	FALSE	FALSE	FALSE	TRUE	TRUE	FALSE	FALSE	FALSE	FALSE	FALSE
GCA_000015985.1	TRUE	TRUE	TRUE	FALSE	FALSE	FALSE	FALSE	FALSE	FALSE	FALSE	FALSE	FALSE	FALSE	TRUE	TRUE	FALSE	FALSE	FALSE	FALSE	FALSE	TRUE	TRUE	FALSE	TRUE	TRUE	FALSE	FALSE	FALSE	FALSE	FALSE	FALSE	TRUE	FALSE	FALSE	FALSE	FALSE	FALSE	FALSE	FALSE	FALSE	TRUE	FALSE	FALSE	FALSE	FALSE	FALSE	FALSE	FALSE	FALSE
GCA_004151245.1	TRUE	FALSE	FALSE	FALSE	FALSE	TRUE	TRUE	FALSE	FALSE	FALSE	TRUE	FALSE	FALSE	FALSE	FALSE	FALSE	FALSE	FALSE	FALSE	FALSE	FALSE	FALSE	FALSE	TRUE	FALSE	FALSE	FALSE	FALSE	FALSE	FALSE	FALSE	FALSE	FALSE	FALSE	FALSE	FALSE	FALSE	FALSE	FALSE	FALSE	TRUE	FALSE	FALSE	FALSE	FALSE	FALSE	TRUE	FALSE	FALSE
GCA_000024885.1	FALSE	FALSE	FALSE	FALSE	FALSE	FALSE	FALSE	FALSE	FALSE	FALSE	FALSE	FALSE	FALSE	FALSE	FALSE	FALSE	FALSE	FALSE	FALSE	FALSE	TRUE	TRUE	FALSE	TRUE	FALSE	FALSE	FALSE	FALSE	FALSE	FALSE	FALSE	FALSE	FALSE	FALSE	FALSE	FALSE	FALSE	FALSE	FALSE	FALSE	FALSE	FALSE	FALSE	FALSE	FALSE	FALSE	FALSE	FALSE	FALSE
GCA_001427875.1	TRUE	FALSE	TRUE	TRUE	FALSE	FALSE	FALSE	FALSE	FALSE	FALSE	TRUE	FALSE	FALSE	TRUE	TRUE	FALSE	FALSE	FALSE	FALSE	FALSE	TRUE	TRUE	FALSE	TRUE	FALSE	FALSE	FALSE	FALSE	FALSE	FALSE	FALSE	TRUE	FALSE	FALSE	FALSE	FALSE	FALSE	FALSE	FALSE	FALSE	TRUE	FALSE	FALSE	TRUE	FALSE	FALSE	TRUE	FALSE	FALSE
GCA_000017885.4	TRUE	TRUE	TRUE	FALSE	TRUE	FALSE	FALSE	FALSE	FALSE	TRUE	TRUE	FALSE	FALSE	TRUE	TRUE	FALSE	FALSE	FALSE	FALSE	FALSE	TRUE	TRUE	TRUE	TRUE	FALSE	FALSE	FALSE	TRUE	FALSE	FALSE	FALSE	FALSE	FALSE	FALSE	FALSE	FALSE	FALSE	FALSE	FALSE	FALSE	TRUE	FALSE	FALSE	FALSE	FALSE	FALSE	FALSE	FALSE	FALSE
GCA_010671715.1	TRUE	FALSE	TRUE	TRUE	TRUE	FALSE	FALSE	TRUE	FALSE	TRUE	TRUE	FALSE	FALSE	FALSE	TRUE	FALSE	FALSE	FALSE	FALSE	FALSE	TRUE	TRUE	TRUE	TRUE	FALSE	FALSE	FALSE	TRUE	FALSE	FALSE	FALSE	FALSE	FALSE	FALSE	FALSE	FALSE	FALSE	FALSE	FALSE	FALSE	TRUE	FALSE	FALSE	FALSE	FALSE	FALSE	FALSE	FALSE	FALSE
GCA_001428645.1	TRUE	FALSE	TRUE	FALSE	FALSE	FALSE	FALSE	FALSE	FALSE	FALSE	FALSE	FALSE	TRUE	FALSE	TRUE	FALSE	FALSE	FALSE	FALSE	FALSE	TRUE	TRUE	TRUE	TRUE	FALSE	FALSE	TRUE	TRUE	FALSE	FALSE	FALSE	FALSE	FALSE	TRUE	FALSE	FALSE	FALSE	FALSE	TRUE	FALSE	TRUE	FALSE	TRUE	FALSE	TRUE	FALSE	TRUE	FALSE	FALSE
GCA_000632475.2	TRUE	TRUE	FALSE	FALSE	FALSE	TRUE	FALSE	FALSE	FALSE	FALSE	FALSE	FALSE	TRUE	FALSE	TRUE	FALSE	FALSE	FALSE	FALSE	FALSE	TRUE	TRUE	FALSE	TRUE	FALSE	TRUE	FALSE	TRUE	FALSE	FALSE	TRUE	FALSE	FALSE	FALSE	FALSE	FALSE	FALSE	FALSE	FALSE	FALSE	FALSE	FALSE	FALSE	FALSE	FALSE	FALSE	TRUE	FALSE	FALSE
GCA_918698085.1	TRUE	FALSE	TRUE	FALSE	FALSE	TRUE	FALSE	FALSE	FALSE	FALSE	TRUE	FALSE	FALSE	FALSE	FALSE	FALSE	FALSE	FALSE	TRUE	FALSE	FALSE	FALSE	TRUE	TRUE	FALSE	FALSE	FALSE	FALSE	FALSE	FALSE	FALSE	FALSE	FALSE	TRUE	FALSE	FALSE	FALSE	FALSE	FALSE	FALSE	TRUE	FALSE	FALSE	FALSE	FALSE	FALSE	FALSE	FALSE	FALSE
GCA_000195795.1	FALSE	TRUE	FALSE	FALSE	TRUE	FALSE	TRUE	FALSE	FALSE	FALSE	FALSE	FALSE	FALSE	FALSE	FALSE	FALSE	FALSE	FALSE	FALSE	FALSE	TRUE	TRUE	FALSE	TRUE	FALSE	FALSE	FALSE	FALSE	FALSE	FALSE	FALSE	FALSE	FALSE	FALSE	FALSE	FALSE	FALSE	FALSE	FALSE	FALSE	FALSE	FALSE	FALSE	FALSE	FALSE	FALSE	FALSE	FALSE	FALSE
GCA_000235765.3	TRUE	TRUE	TRUE	TRUE	TRUE	TRUE	TRUE	FALSE	FALSE	TRUE	TRUE	FALSE	FALSE	TRUE	TRUE	FALSE	TRUE	FALSE	FALSE	FALSE	TRUE	TRUE	TRUE	TRUE	FALSE	TRUE	FALSE	FALSE	FALSE	TRUE	FALSE	TRUE	FALSE	TRUE	FALSE	FALSE	FALSE	FALSE	FALSE	FALSE	TRUE	FALSE	FALSE	FALSE	TRUE	FALSE	FALSE	FALSE	FALSE
GCA_000012905.2	TRUE	TRUE	FALSE	FALSE	FALSE	FALSE	FALSE	FALSE	FALSE	FALSE	FALSE	FALSE	FALSE	TRUE	TRUE	FALSE	FALSE	FALSE	FALSE	FALSE	TRUE	TRUE	FALSE	TRUE	TRUE	FALSE	FALSE	FALSE	FALSE	FALSE	FALSE	TRUE	FALSE	FALSE	FALSE	FALSE	FALSE	FALSE	FALSE	FALSE	TRUE	FALSE	FALSE	FALSE	FALSE	FALSE	FALSE	FALSE	FALSE
GCA_000010045.1	FALSE	FALSE	FALSE	FALSE	FALSE	FALSE	FALSE	FALSE	FALSE	FALSE	FALSE	FALSE	FALSE	FALSE	FALSE	FALSE	FALSE	FALSE	FALSE	FALSE	TRUE	TRUE	FALSE	TRUE	FALSE	FALSE	FALSE	FALSE	FALSE	FALSE	FALSE	FALSE	FALSE	FALSE	FALSE	FALSE	FALSE	FALSE	FALSE	FALSE	FALSE	FALSE	FALSE	FALSE	FALSE	FALSE	FALSE	FALSE	FALSE
GCA_001428005.1	FALSE	TRUE	TRUE	FALSE	FALSE	TRUE	FALSE	FALSE	FALSE	FALSE	FALSE	FALSE	FALSE	TRUE	FALSE	FALSE	FALSE	TRUE	FALSE	TRUE	TRUE	TRUE	TRUE	TRUE	FALSE	FALSE	FALSE	TRUE	FALSE	FALSE	TRUE	TRUE	FALSE	TRUE	FALSE	FALSE	FALSE	FALSE	FALSE	TRUE	TRUE	FALSE	TRUE	TRUE	FALSE	FALSE	FALSE	TRUE	FALSE
GCA_000203955.1	TRUE	FALSE	TRUE	TRUE	FALSE	TRUE	FALSE	TRUE	FALSE	FALSE	FALSE	FALSE	FALSE	TRUE	TRUE	FALSE	TRUE	FALSE	FALSE	TRUE	TRUE	TRUE	TRUE	TRUE	FALSE	FALSE	TRUE	TRUE	FALSE	FALSE	TRUE	TRUE	FALSE	TRUE	FALSE	FALSE	FALSE	FALSE	FALSE	FALSE	TRUE	FALSE	TRUE	TRUE	TRUE	FALSE	TRUE	TRUE	TRUE
GCA_000013345.1	FALSE	FALSE	FALSE	FALSE	FALSE	TRUE	FALSE	FALSE	FALSE	FALSE	FALSE	FALSE	FALSE	FALSE	FALSE	FALSE	FALSE	FALSE	FALSE	FALSE	TRUE	TRUE	FALSE	TRUE	FALSE	FALSE	FALSE	FALSE	FALSE	FALSE	FALSE	FALSE	FALSE	FALSE	FALSE	FALSE	FALSE	FALSE	FALSE	FALSE	TRUE	FALSE	FALSE	FALSE	FALSE	FALSE	FALSE	FALSE	FALSE
GCA_000283295.1	FALSE	FALSE	TRUE	FALSE	FALSE	TRUE	FALSE	FALSE	FALSE	FALSE	FALSE	FALSE	TRUE	FALSE	FALSE	FALSE	FALSE	FALSE	TRUE	FALSE	TRUE	TRUE	TRUE	TRUE	FALSE	FALSE	FALSE	TRUE	FALSE	FALSE	FALSE	TRUE	FALSE	FALSE	FALSE	FALSE	FALSE	FALSE	FALSE	FALSE	TRUE	TRUE	TRUE	TRUE	FALSE	FALSE	FALSE	TRUE	FALSE
GCA_001427715.1	FALSE	FALSE	FALSE	FALSE	FALSE	FALSE	TRUE	FALSE	FALSE	FALSE	FALSE	FALSE	FALSE	FALSE	TRUE	FALSE	FALSE	FALSE	FALSE	FALSE	TRUE	TRUE	FALSE	FALSE	FALSE	FALSE	FALSE	FALSE	FALSE	FALSE	FALSE	FALSE	FALSE	FALSE	FALSE	FALSE	FALSE	FALSE	FALSE	FALSE	TRUE	FALSE	FALSE	FALSE	FALSE	FALSE	FALSE	FALSE	FALSE
GCA_000019725.1	FALSE	FALSE	FALSE	FALSE	FALSE	TRUE	FALSE	FALSE	FALSE	FALSE	FALSE	FALSE	FALSE	TRUE	TRUE	FALSE	FALSE	TRUE	FALSE	FALSE	TRUE	TRUE	TRUE	FALSE	FALSE	FALSE	FALSE	FALSE	FALSE	FALSE	TRUE	FALSE	FALSE	FALSE	FALSE	FALSE	FALSE	FALSE	FALSE	FALSE	TRUE	FALSE	FALSE	FALSE	FALSE	FALSE	FALSE	FALSE	FALSE
GCA_000648515.1	TRUE	TRUE	TRUE	FALSE	TRUE	TRUE	TRUE	FALSE	FALSE	FALSE	FALSE	TRUE	FALSE	TRUE	TRUE	FALSE	TRUE	FALSE	FALSE	FALSE	TRUE	TRUE	TRUE	TRUE	FALSE	TRUE	FALSE	TRUE	FALSE	FALSE	FALSE	TRUE	FALSE	FALSE	FALSE	FALSE	FALSE	FALSE	FALSE	FALSE	TRUE	TRUE	FALSE	FALSE	TRUE	FALSE	TRUE	FALSE	FALSE
GCA_000214375.1	TRUE	TRUE	TRUE	FALSE	FALSE	TRUE	FALSE	FALSE	FALSE	FALSE	TRUE	FALSE	FALSE	FALSE	FALSE	FALSE	FALSE	FALSE	FALSE	FALSE	TRUE	FALSE	FALSE	FALSE	FALSE	FALSE	FALSE	FALSE	FALSE	FALSE	FALSE	FALSE	FALSE	FALSE	FALSE	FALSE	FALSE	FALSE	FALSE	FALSE	FALSE	FALSE	FALSE	FALSE	FALSE	TRUE	FALSE	FALSE	FALSE
GCA_028471985.1	TRUE	TRUE	TRUE	FALSE	TRUE	FALSE	TRUE	TRUE	FALSE	TRUE	TRUE	FALSE	FALSE	FALSE	FALSE	FALSE	FALSE	FALSE	FALSE	FALSE	FALSE	TRUE	TRUE	TRUE	FALSE	FALSE	FALSE	FALSE	FALSE	FALSE	FALSE	FALSE	TRUE	FALSE	FALSE	FALSE	FALSE	FALSE	FALSE	FALSE	TRUE	FALSE	FALSE	FALSE	FALSE	FALSE	FALSE	FALSE	FALSE
GCA_030499145.1	FALSE	FALSE	FALSE	FALSE	TRUE	FALSE	FALSE	FALSE	FALSE	FALSE	FALSE	FALSE	FALSE	FALSE	FALSE	FALSE	FALSE	FALSE	FALSE	FALSE	FALSE	TRUE	TRUE	TRUE	FALSE	FALSE	FALSE	FALSE	FALSE	FALSE	FALSE	FALSE	FALSE	FALSE	FALSE	FALSE	FALSE	FALSE	FALSE	FALSE	TRUE	FALSE	FALSE	FALSE	FALSE	FALSE	FALSE	FALSE	FALSE
GCA_000525675.1	FALSE	FALSE	FALSE	FALSE	FALSE	FALSE	FALSE	FALSE	FALSE	FALSE	FALSE	FALSE	FALSE	FALSE	TRUE	FALSE	FALSE	FALSE	FALSE	FALSE	FALSE	TRUE	FALSE	TRUE	FALSE	FALSE	FALSE	FALSE	FALSE	FALSE	FALSE	FALSE	FALSE	FALSE	FALSE	FALSE	FALSE	FALSE	FALSE	FALSE	TRUE	FALSE	FALSE	FALSE	FALSE	FALSE	FALSE	FALSE	FALSE
GCA_000196735.1	FALSE	FALSE	TRUE	TRUE	FALSE	FALSE	FALSE	TRUE	FALSE	TRUE	TRUE	FALSE	FALSE	FALSE	TRUE	FALSE	FALSE	FALSE	FALSE	FALSE	TRUE	TRUE	TRUE	TRUE	FALSE	FALSE	FALSE	TRUE	FALSE	FALSE	FALSE	FALSE	FALSE	FALSE	FALSE	FALSE	FALSE	FALSE	FALSE	FALSE	TRUE	FALSE	FALSE	FALSE	FALSE	FALSE	FALSE	FALSE	FALSE
GCA_000022565.1	FALSE	FALSE	FALSE	FALSE	FALSE	TRUE	FALSE	FALSE	FALSE	FALSE	TRUE	FALSE	FALSE	FALSE	FALSE	FALSE	FALSE	FALSE	FALSE	FALSE	FALSE	TRUE	FALSE	TRUE	FALSE	FALSE	FALSE	FALSE	FALSE	FALSE	FALSE	FALSE	FALSE	FALSE	FALSE	FALSE	FALSE	FALSE	FALSE	FALSE	TRUE	FALSE	FALSE	FALSE	FALSE	FALSE	FALSE	FALSE	FALSE
GCA_000019765.1	FALSE	FALSE	FALSE	FALSE	FALSE	FALSE	FALSE	FALSE	FALSE	FALSE	FALSE	FALSE	FALSE	FALSE	FALSE	FALSE	FALSE	FALSE	FALSE	FALSE	TRUE	TRUE	FALSE	FALSE	FALSE	FALSE	FALSE	FALSE	FALSE	FALSE	FALSE	FALSE	FALSE	FALSE	FALSE	FALSE	FALSE	FALSE	FALSE	FALSE	FALSE	FALSE	FALSE	FALSE	FALSE	FALSE	FALSE	FALSE	FALSE
GCA_004801395.1	TRUE	FALSE	FALSE	TRUE	FALSE	FALSE	FALSE	FALSE	FALSE	FALSE	FALSE	FALSE	TRUE	FALSE	TRUE	FALSE	FALSE	FALSE	FALSE	FALSE	TRUE	TRUE	TRUE	FALSE	FALSE	FALSE	FALSE	TRUE	FALSE	FALSE	TRUE	FALSE	FALSE	FALSE	TRUE	FALSE	FALSE	FALSE	FALSE	FALSE	TRUE	FALSE	TRUE	TRUE	FALSE	FALSE	FALSE	FALSE	FALSE
GCA_018138145.1	TRUE	TRUE	TRUE	FALSE	TRUE	TRUE	FALSE	FALSE	FALSE	FALSE	FALSE	FALSE	TRUE	FALSE	TRUE	FALSE	FALSE	TRUE	FALSE	FALSE	TRUE	TRUE	TRUE	TRUE	FALSE	FALSE	FALSE	TRUE	FALSE	FALSE	TRUE	TRUE	TRUE	FALSE	FALSE	FALSE	FALSE	FALSE	FALSE	FALSE	TRUE	FALSE	TRUE	TRUE	FALSE	FALSE	FALSE	TRUE	FALSE
GCA_000497525.2	FALSE	FALSE	FALSE	FALSE	TRUE	FALSE	FALSE	FALSE	FALSE	FALSE	FALSE	FALSE	FALSE	FALSE	FALSE	FALSE	FALSE	FALSE	FALSE	FALSE	FALSE	TRUE	TRUE	TRUE	TRUE	FALSE	FALSE	TRUE	FALSE	FALSE	FALSE	FALSE	FALSE	FALSE	FALSE	FALSE	FALSE	FALSE	FALSE	FALSE	TRUE	FALSE	FALSE	FALSE	FALSE	FALSE	FALSE	FALSE	FALSE
GCA_001425805.1	FALSE	TRUE	FALSE	FALSE	FALSE	TRUE	FALSE	FALSE	FALSE	FALSE	TRUE	FALSE	TRUE	FALSE	FALSE	FALSE	FALSE	TRUE	FALSE	FALSE	TRUE	TRUE	TRUE	FALSE	FALSE	FALSE	FALSE	TRUE	FALSE	FALSE	TRUE	TRUE	FALSE	TRUE	FALSE	FALSE	FALSE	FALSE	FALSE	TRUE	TRUE	FALSE	TRUE	TRUE	TRUE	TRUE	TRUE	FALSE	FALSE
GCA_004794175.1	FALSE	TRUE	FALSE	FALSE	FALSE	TRUE	FALSE	FALSE	FALSE	FALSE	FALSE	FALSE	FALSE	FALSE	FALSE	FALSE	FALSE	TRUE	FALSE	FALSE	TRUE	TRUE	TRUE	TRUE	FALSE	FALSE	FALSE	FALSE	FALSE	FALSE	FALSE	TRUE	FALSE	TRUE	FALSE	FALSE	FALSE	FALSE	FALSE	FALSE	TRUE	FALSE	FALSE	FALSE	FALSE	TRUE	FALSE	FALSE	FALSE
GCA_000235585.1	TRUE	TRUE	TRUE	TRUE	TRUE	FALSE	TRUE	TRUE	TRUE	TRUE	TRUE	FALSE	FALSE	TRUE	FALSE	FALSE	FALSE	FALSE	FALSE	FALSE	FALSE	TRUE	TRUE	TRUE	FALSE	FALSE	FALSE	FALSE	FALSE	FALSE	FALSE	FALSE	FALSE	FALSE	FALSE	FALSE	FALSE	FALSE	FALSE	FALSE	TRUE	FALSE	FALSE	FALSE	FALSE	FALSE	FALSE	FALSE	FALSE
GCA_000019125.1	FALSE	TRUE	FALSE	FALSE	FALSE	TRUE	FALSE	FALSE	FALSE	FALSE	FALSE	TRUE	TRUE	FALSE	TRUE	FALSE	FALSE	TRUE	FALSE	TRUE	TRUE	TRUE	FALSE	TRUE	FALSE	FALSE	FALSE	TRUE	TRUE	FALSE	TRUE	TRUE	TRUE	TRUE	TRUE	FALSE	FALSE	FALSE	FALSE	FALSE	TRUE	FALSE	TRUE	TRUE	TRUE	FALSE	FALSE	TRUE	FALSE
GCA_011317485.1	TRUE	FALSE	FALSE	TRUE	FALSE	TRUE	FALSE	FALSE	FALSE	FALSE	FALSE	FALSE	TRUE	FALSE	FALSE	FALSE	FALSE	FALSE	FALSE	FALSE	TRUE	TRUE	TRUE	FALSE	FALSE	FALSE	FALSE	TRUE	FALSE	FALSE	FALSE	FALSE	FALSE	FALSE	FALSE	FALSE	FALSE	FALSE	FALSE	FALSE	TRUE	FALSE	TRUE	FALSE	FALSE	FALSE	FALSE	FALSE	FALSE
GCA_001429345.1	FALSE	FALSE	FALSE	FALSE	FALSE	FALSE	TRUE	FALSE	FALSE	FALSE	FALSE	FALSE	FALSE	FALSE	TRUE	FALSE	FALSE	FALSE	FALSE	FALSE	TRUE	TRUE	FALSE	FALSE	FALSE	FALSE	FALSE	FALSE	FALSE	FALSE	FALSE	FALSE	FALSE	FALSE	FALSE	FALSE	FALSE	FALSE	FALSE	FALSE	TRUE	FALSE	FALSE	FALSE	FALSE	FALSE	FALSE	FALSE	FALSE
GCA_000007705.1	FALSE	FALSE	FALSE	FALSE	TRUE	FALSE	FALSE	FALSE	FALSE	FALSE	FALSE	FALSE	TRUE	FALSE	TRUE	FALSE	FALSE	FALSE	FALSE	FALSE	TRUE	TRUE	TRUE	FALSE	FALSE	FALSE	FALSE	TRUE	FALSE	FALSE	FALSE	TRUE	FALSE	FALSE	FALSE	FALSE	FALSE	FALSE	FALSE	FALSE	FALSE	FALSE	FALSE	FALSE	FALSE	FALSE	FALSE	FALSE	FALSE
GCA_000597865.1	FALSE	FALSE	FALSE	FALSE	FALSE	FALSE	TRUE	FALSE	FALSE	FALSE	FALSE	FALSE	FALSE	FALSE	FALSE	FALSE	FALSE	FALSE	FALSE	FALSE	FALSE	FALSE	FALSE	TRUE	FALSE	FALSE	FALSE	FALSE	FALSE	FALSE	FALSE	FALSE	FALSE	FALSE	FALSE	FALSE	FALSE	FALSE	FALSE	FALSE	FALSE	FALSE	FALSE	FALSE	FALSE	FALSE	FALSE	FALSE	FALSE
GCA_001427525.1	FALSE	FALSE	TRUE	FALSE	FALSE	TRUE	FALSE	FALSE	FALSE	FALSE	TRUE	FALSE	TRUE	FALSE	FALSE	FALSE	FALSE	TRUE	FALSE	FALSE	TRUE	TRUE	TRUE	TRUE	FALSE	FALSE	FALSE	FALSE	FALSE	FALSE	FALSE	TRUE	FALSE	TRUE	FALSE	FALSE	FALSE	FALSE	FALSE	FALSE	TRUE	FALSE	FALSE	TRUE	FALSE	TRUE	FALSE	FALSE	FALSE
GCA_000024245.1	FALSE	FALSE	FALSE	FALSE	FALSE	FALSE	FALSE	FALSE	FALSE	FALSE	FALSE	FALSE	FALSE	FALSE	FALSE	FALSE	FALSE	FALSE	FALSE	FALSE	TRUE	TRUE	FALSE	FALSE	FALSE	FALSE	FALSE	FALSE	FALSE	FALSE	FALSE	FALSE	FALSE	FALSE	FALSE	FALSE	FALSE	FALSE	FALSE	FALSE	FALSE	FALSE	FALSE	FALSE	FALSE	FALSE	FALSE	FALSE	FALSE
GCA_001426525.1	FALSE	FALSE	TRUE	FALSE	FALSE	FALSE	TRUE	FALSE	FALSE	FALSE	TRUE	FALSE	FALSE	FALSE	TRUE	FALSE	FALSE	FALSE	FALSE	FALSE	TRUE	TRUE	FALSE	TRUE	FALSE	FALSE	FALSE	FALSE	FALSE	FALSE	FALSE	TRUE	FALSE	TRUE	FALSE	FALSE	FALSE	FALSE	FALSE	FALSE	TRUE	FALSE	TRUE	TRUE	FALSE	FALSE	FALSE	TRUE	FALSE
GCA_013285125.1	FALSE	TRUE	TRUE	FALSE	FALSE	TRUE	FALSE	FALSE	FALSE	FALSE	FALSE	FALSE	TRUE	FALSE	TRUE	FALSE	TRUE	FALSE	FALSE	TRUE	TRUE	TRUE	TRUE	TRUE	FALSE	FALSE	FALSE	TRUE	FALSE	FALSE	TRUE	TRUE	TRUE	FALSE	FALSE	FALSE	FALSE	FALSE	FALSE	FALSE	TRUE	FALSE	TRUE	TRUE	TRUE	FALSE	TRUE	TRUE	TRUE
GCA_000091785.1	FALSE	FALSE	FALSE	TRUE	FALSE	TRUE	FALSE	FALSE	FALSE	FALSE	FALSE	FALSE	FALSE	FALSE	TRUE	FALSE	FALSE	FALSE	FALSE	FALSE	FALSE	TRUE	TRUE	FALSE	FALSE	FALSE	FALSE	FALSE	FALSE	FALSE	FALSE	FALSE	FALSE	FALSE	FALSE	FALSE	FALSE	FALSE	FALSE	FALSE	FALSE	FALSE	FALSE	FALSE	FALSE	FALSE	FALSE	FALSE	FALSE
GCA_001425055.1	TRUE	FALSE	FALSE	FALSE	FALSE	TRUE	FALSE	FALSE	TRUE	FALSE	TRUE	FALSE	FALSE	FALSE	TRUE	FALSE	FALSE	FALSE	FALSE	FALSE	TRUE	TRUE	TRUE	TRUE	FALSE	FALSE	FALSE	FALSE	FALSE	FALSE	FALSE	FALSE	FALSE	TRUE	FALSE	FALSE	FALSE	FALSE	TRUE	FALSE	TRUE	FALSE	FALSE	FALSE	FALSE	FALSE	TRUE	FALSE	FALSE
GCA_000145275.1	TRUE	FALSE	TRUE	FALSE	FALSE	FALSE	FALSE	FALSE	FALSE	FALSE	TRUE	FALSE	FALSE	FALSE	FALSE	FALSE	FALSE	FALSE	FALSE	FALSE	TRUE	FALSE	FALSE	TRUE	FALSE	FALSE	FALSE	FALSE	FALSE	FALSE	FALSE	FALSE	FALSE	FALSE	FALSE	FALSE	FALSE	FALSE	FALSE	FALSE	FALSE	FALSE	FALSE	FALSE	FALSE	FALSE	FALSE	FALSE	FALSE
GCA_000019905.1	FALSE	TRUE	TRUE	FALSE	TRUE	FALSE	FALSE	FALSE	FALSE	FALSE	FALSE	FALSE	FALSE	FALSE	FALSE	FALSE	FALSE	FALSE	FALSE	FALSE	TRUE	TRUE	TRUE	TRUE	FALSE	FALSE	FALSE	FALSE	FALSE	FALSE	FALSE	FALSE	FALSE	TRUE	FALSE	FALSE	FALSE	FALSE	FALSE	FALSE	TRUE	FALSE	FALSE	FALSE	FALSE	FALSE	FALSE	FALSE	FALSE
GCA_000062885.1	FALSE	TRUE	FALSE	FALSE	FALSE	TRUE	FALSE	TRUE	FALSE	FALSE	FALSE	FALSE	TRUE	TRUE	FALSE	FALSE	FALSE	FALSE	FALSE	TRUE	TRUE	TRUE	TRUE	TRUE	FALSE	FALSE	FALSE	TRUE	FALSE	FALSE	TRUE	TRUE	FALSE	TRUE	FALSE	FALSE	FALSE	FALSE	FALSE	FALSE	FALSE	FALSE	TRUE	TRUE	FALSE	FALSE	FALSE	TRUE	FALSE
GCA_000009885.1	TRUE	TRUE	TRUE	TRUE	TRUE	TRUE	FALSE	FALSE	FALSE	TRUE	TRUE	TRUE	FALSE	TRUE	TRUE	FALSE	TRUE	FALSE	FALSE	FALSE	TRUE	TRUE	TRUE	TRUE	FALSE	TRUE	FALSE	TRUE	FALSE	TRUE	FALSE	TRUE	FALSE	TRUE	FALSE	FALSE	FALSE	FALSE	FALSE	FALSE	TRUE	TRUE	TRUE	TRUE	TRUE	FALSE	FALSE	TRUE	FALSE
GCA_000193355.1	FALSE	FALSE	FALSE	FALSE	TRUE	FALSE	FALSE	FALSE	FALSE	TRUE	FALSE	FALSE	FALSE	FALSE	FALSE	FALSE	FALSE	FALSE	FALSE	FALSE	FALSE	TRUE	TRUE	TRUE	FALSE	FALSE	FALSE	TRUE	FALSE	FALSE	FALSE	FALSE	FALSE	FALSE	FALSE	FALSE	FALSE	FALSE	FALSE	FALSE	TRUE	FALSE	FALSE	FALSE	FALSE	FALSE	FALSE	FALSE	FALSE
GCA_000470885.1	FALSE	TRUE	TRUE	FALSE	FALSE	TRUE	FALSE	FALSE	FALSE	FALSE	FALSE	FALSE	TRUE	FALSE	FALSE	FALSE	FALSE	FALSE	TRUE	FALSE	TRUE	TRUE	FALSE	TRUE	FALSE	FALSE	FALSE	TRUE	FALSE	TRUE	FALSE	TRUE	FALSE	FALSE	FALSE	FALSE	FALSE	FALSE	FALSE	FALSE	TRUE	TRUE	TRUE	TRUE	FALSE	TRUE	TRUE	TRUE	FALSE
GCA_000009125.1	FALSE	FALSE	TRUE	TRUE	FALSE	TRUE	FALSE	FALSE	FALSE	TRUE	FALSE	FALSE	FALSE	FALSE	TRUE	FALSE	FALSE	TRUE	FALSE	FALSE	TRUE	TRUE	TRUE	TRUE	FALSE	FALSE	FALSE	TRUE	FALSE	FALSE	FALSE	FALSE	FALSE	TRUE	FALSE	FALSE	FALSE	FALSE	TRUE	FALSE	TRUE	TRUE	FALSE	TRUE	FALSE	FALSE	TRUE	FALSE	FALSE
GCA_000344785.1	FALSE	FALSE	TRUE	FALSE	FALSE	TRUE	FALSE	FALSE	FALSE	FALSE	FALSE	FALSE	FALSE	FALSE	FALSE	FALSE	FALSE	FALSE	FALSE	FALSE	TRUE	TRUE	TRUE	TRUE	FALSE	FALSE	FALSE	FALSE	FALSE	FALSE	TRUE	FALSE	FALSE	FALSE	FALSE	FALSE	FALSE	FALSE	FALSE	FALSE	TRUE	FALSE	TRUE	TRUE	FALSE	FALSE	TRUE	TRUE	FALSE
GCA_001426505.1	FALSE	FALSE	TRUE	FALSE	FALSE	FALSE	FALSE	FALSE	FALSE	FALSE	FALSE	FALSE	TRUE	TRUE	TRUE	FALSE	FALSE	FALSE	FALSE	FALSE	TRUE	TRUE	TRUE	TRUE	FALSE	FALSE	TRUE	FALSE	FALSE	FALSE	FALSE	FALSE	FALSE	TRUE	FALSE	TRUE	FALSE	FALSE	TRUE	FALSE	TRUE	FALSE	TRUE	TRUE	TRUE	TRUE	TRUE	FALSE	FALSE
GCA_000632395.1	TRUE	TRUE	TRUE	TRUE	TRUE	TRUE	TRUE	FALSE	FALSE	TRUE	TRUE	FALSE	FALSE	FALSE	TRUE	FALSE	TRUE	FALSE	FALSE	FALSE	FALSE	TRUE	TRUE	TRUE	FALSE	TRUE	FALSE	FALSE	FALSE	TRUE	FALSE	TRUE	FALSE	TRUE	FALSE	FALSE	FALSE	FALSE	FALSE	FALSE	TRUE	FALSE	FALSE	FALSE	TRUE	FALSE	FALSE	FALSE	FALSE
GCA_918698015.1	FALSE	TRUE	TRUE	FALSE	TRUE	TRUE	FALSE	FALSE	FALSE	FALSE	FALSE	FALSE	TRUE	TRUE	TRUE	FALSE	FALSE	FALSE	FALSE	FALSE	TRUE	TRUE	TRUE	TRUE	FALSE	FALSE	FALSE	TRUE	FALSE	FALSE	TRUE	TRUE	FALSE	FALSE	FALSE	FALSE	FALSE	FALSE	FALSE	FALSE	FALSE	FALSE	TRUE	TRUE	TRUE	FALSE	FALSE	TRUE	TRUE
GCA_000143885.2	FALSE	FALSE	FALSE	FALSE	FALSE	TRUE	FALSE	FALSE	FALSE	FALSE	FALSE	FALSE	FALSE	FALSE	FALSE	FALSE	FALSE	FALSE	FALSE	FALSE	TRUE	TRUE	TRUE	TRUE	FALSE	FALSE	FALSE	TRUE	FALSE	FALSE	FALSE	FALSE	FALSE	FALSE	FALSE	FALSE	FALSE	FALSE	FALSE	FALSE	TRUE	TRUE	TRUE	TRUE	FALSE	FALSE	FALSE	TRUE	FALSE
GCA_000058485.1	FALSE	FALSE	FALSE	FALSE	FALSE	TRUE	FALSE	FALSE	FALSE	FALSE	FALSE	FALSE	FALSE	FALSE	FALSE	FALSE	FALSE	FALSE	FALSE	FALSE	TRUE	TRUE	FALSE	TRUE	TRUE	FALSE	FALSE	FALSE	FALSE	FALSE	FALSE	FALSE	FALSE	FALSE	FALSE	FALSE	FALSE	FALSE	FALSE	FALSE	TRUE	FALSE	FALSE	FALSE	FALSE	FALSE	FALSE	FALSE	FALSE
GCA_001425305.1	FALSE	FALSE	FALSE	FALSE	FALSE	TRUE	FALSE	FALSE	FALSE	FALSE	FALSE	FALSE	FALSE	FALSE	TRUE	FALSE	FALSE	FALSE	FALSE	FALSE	TRUE	TRUE	TRUE	FALSE	FALSE	FALSE	FALSE	FALSE	FALSE	FALSE	FALSE	FALSE	FALSE	FALSE	FALSE	FALSE	FALSE	FALSE	FALSE	FALSE	TRUE	FALSE	FALSE	FALSE	FALSE	FALSE	FALSE	FALSE	FALSE
GCA_000364805.1	FALSE	TRUE	FALSE	FALSE	FALSE	TRUE	FALSE	FALSE	FALSE	FALSE	FALSE	FALSE	FALSE	FALSE	FALSE	FALSE	FALSE	TRUE	FALSE	FALSE	TRUE	TRUE	TRUE	TRUE	FALSE	FALSE	FALSE	FALSE	FALSE	FALSE	FALSE	TRUE	FALSE	TRUE	FALSE	FALSE	FALSE	FALSE	FALSE	FALSE	TRUE	FALSE	FALSE	FALSE	FALSE	FALSE	FALSE	FALSE	FALSE
GCA_918698275.1	TRUE	TRUE	TRUE	FALSE	TRUE	TRUE	FALSE	FALSE	FALSE	FALSE	FALSE	FALSE	TRUE	FALSE	TRUE	FALSE	FALSE	TRUE	FALSE	FALSE	TRUE	TRUE	TRUE	TRUE	FALSE	FALSE	FALSE	TRUE	FALSE	FALSE	TRUE	TRUE	TRUE	FALSE	FALSE	FALSE	FALSE	FALSE	FALSE	FALSE	TRUE	FALSE	FALSE	TRUE	FALSE	FALSE	FALSE	FALSE	FALSE
GCA_000021325.1	FALSE	FALSE	FALSE	FALSE	FALSE	TRUE	FALSE	TRUE	FALSE	FALSE	FALSE	FALSE	FALSE	FALSE	TRUE	FALSE	FALSE	FALSE	FALSE	FALSE	TRUE	TRUE	FALSE	FALSE	FALSE	FALSE	FALSE	FALSE	FALSE	FALSE	FALSE	FALSE	FALSE	FALSE	FALSE	FALSE	FALSE	FALSE	FALSE	FALSE	FALSE	FALSE	FALSE	FALSE	FALSE	FALSE	FALSE	FALSE	FALSE
GCA_000418365.1	FALSE	FALSE	FALSE	FALSE	FALSE	FALSE	FALSE	FALSE	FALSE	FALSE	FALSE	FALSE	TRUE	FALSE	FALSE	FALSE	FALSE	FALSE	FALSE	FALSE	TRUE	TRUE	TRUE	TRUE	FALSE	FALSE	FALSE	FALSE	FALSE	FALSE	TRUE	FALSE	FALSE	FALSE	FALSE	FALSE	FALSE	FALSE	FALSE	FALSE	TRUE	FALSE	FALSE	FALSE	FALSE	FALSE	FALSE	FALSE	FALSE
GCA_017491595.1	FALSE	TRUE	FALSE	FALSE	FALSE	TRUE	FALSE	FALSE	FALSE	FALSE	FALSE	FALSE	TRUE	FALSE	TRUE	FALSE	FALSE	TRUE	FALSE	TRUE	TRUE	TRUE	TRUE	TRUE	FALSE	FALSE	FALSE	TRUE	FALSE	FALSE	FALSE	TRUE	TRUE	FALSE	FALSE	FALSE	FALSE	FALSE	FALSE	FALSE	TRUE	FALSE	FALSE	TRUE	FALSE	FALSE	FALSE	FALSE	FALSE
GCA_918698125.1	FALSE	FALSE	TRUE	FALSE	FALSE	TRUE	FALSE	FALSE	FALSE	FALSE	FALSE	FALSE	FALSE	FALSE	FALSE	FALSE	FALSE	FALSE	FALSE	FALSE	TRUE	TRUE	FALSE	TRUE	FALSE	FALSE	FALSE	TRUE	FALSE	FALSE	TRUE	TRUE	FALSE	FALSE	FALSE	FALSE	FALSE	FALSE	FALSE	FALSE	TRUE	FALSE	FALSE	FALSE	FALSE	FALSE	FALSE	FALSE	FALSE
GCA_000304415.1	TRUE	FALSE	FALSE	TRUE	FALSE	FALSE	FALSE	FALSE	FALSE	FALSE	FALSE	FALSE	TRUE	TRUE	TRUE	FALSE	TRUE	FALSE	FALSE	TRUE	TRUE	TRUE	TRUE	TRUE	FALSE	FALSE	FALSE	TRUE	FALSE	FALSE	TRUE	FALSE	FALSE	TRUE	FALSE	FALSE	FALSE	FALSE	FALSE	FALSE	TRUE	FALSE	TRUE	TRUE	FALSE	FALSE	FALSE	FALSE	FALSE
GCA_000317895.1	FALSE	FALSE	FALSE	FALSE	FALSE	FALSE	FALSE	FALSE	FALSE	FALSE	FALSE	FALSE	FALSE	FALSE	TRUE	FALSE	FALSE	FALSE	FALSE	FALSE	FALSE	TRUE	FALSE	TRUE	FALSE	FALSE	FALSE	FALSE	FALSE	FALSE	FALSE	FALSE	FALSE	FALSE	FALSE	FALSE	FALSE	FALSE	FALSE	FALSE	TRUE	FALSE	FALSE	FALSE	FALSE	FALSE	FALSE	FALSE	FALSE
GCA_000021345.1	TRUE	FALSE	FALSE	TRUE	FALSE	TRUE	FALSE	FALSE	FALSE	FALSE	FALSE	FALSE	FALSE	TRUE	TRUE	FALSE	FALSE	FALSE	FALSE	TRUE	TRUE	TRUE	TRUE	FALSE	FALSE	FALSE	FALSE	TRUE	FALSE	FALSE	TRUE	FALSE	FALSE	FALSE	FALSE	FALSE	FALSE	FALSE	FALSE	FALSE	TRUE	FALSE	TRUE	TRUE	FALSE	FALSE	FALSE	FALSE	FALSE
GCA_001428945.1	FALSE	FALSE	FALSE	FALSE	FALSE	TRUE	FALSE	FALSE	FALSE	FALSE	TRUE	FALSE	FALSE	FALSE	FALSE	FALSE	FALSE	FALSE	FALSE	FALSE	TRUE	TRUE	TRUE	TRUE	FALSE	FALSE	FALSE	FALSE	FALSE	FALSE	FALSE	FALSE	FALSE	FALSE	FALSE	FALSE	FALSE	FALSE	FALSE	FALSE	TRUE	FALSE	FALSE	FALSE	FALSE	FALSE	FALSE	FALSE	FALSE
GCA_001426835.1	FALSE	FALSE	FALSE	FALSE	FALSE	FALSE	FALSE	FALSE	FALSE	FALSE	FALSE	FALSE	FALSE	FALSE	FALSE	FALSE	FALSE	FALSE	FALSE	FALSE	TRUE	TRUE	TRUE	TRUE	FALSE	FALSE	FALSE	FALSE	FALSE	FALSE	FALSE	TRUE	FALSE	TRUE	FALSE	FALSE	FALSE	FALSE	FALSE	FALSE	TRUE	TRUE	FALSE	FALSE	FALSE	FALSE	FALSE	FALSE	FALSE
GCA_000349845.1	FALSE	TRUE	FALSE	FALSE	FALSE	FALSE	FALSE	FALSE	FALSE	FALSE	FALSE	FALSE	TRUE	FALSE	TRUE	FALSE	TRUE	TRUE	FALSE	FALSE	TRUE	TRUE	FALSE	TRUE	FALSE	FALSE	FALSE	TRUE	TRUE	FALSE	TRUE	TRUE	FALSE	FALSE	FALSE	FALSE	FALSE	FALSE	FALSE	FALSE	TRUE	FALSE	TRUE	TRUE	TRUE	FALSE	FALSE	TRUE	FALSE
GCA_000022025.1	FALSE	TRUE	TRUE	FALSE	FALSE	TRUE	FALSE	FALSE	FALSE	FALSE	TRUE	FALSE	FALSE	TRUE	FALSE	FALSE	FALSE	TRUE	FALSE	FALSE	TRUE	TRUE	TRUE	TRUE	FALSE	FALSE	FALSE	FALSE	FALSE	FALSE	FALSE	FALSE	FALSE	TRUE	FALSE	FALSE	FALSE	FALSE	FALSE	FALSE	TRUE	FALSE	TRUE	TRUE	FALSE	TRUE	FALSE	FALSE	FALSE
GCA_001429005.1	TRUE	FALSE	FALSE	TRUE	FALSE	FALSE	FALSE	FALSE	FALSE	FALSE	FALSE	FALSE	TRUE	TRUE	TRUE	FALSE	TRUE	FALSE	FALSE	TRUE	TRUE	TRUE	TRUE	TRUE	FALSE	FALSE	FALSE	TRUE	FALSE	FALSE	FALSE	FALSE	FALSE	FALSE	FALSE	FALSE	FALSE	FALSE	FALSE	FALSE	FALSE	FALSE	TRUE	TRUE	FALSE	FALSE	FALSE	TRUE	FALSE
GCA_000691605.1	FALSE	FALSE	FALSE	FALSE	FALSE	FALSE	FALSE	FALSE	FALSE	FALSE	FALSE	FALSE	FALSE	FALSE	TRUE	FALSE	FALSE	FALSE	FALSE	FALSE	FALSE	TRUE	FALSE	TRUE	FALSE	FALSE	FALSE	FALSE	FALSE	FALSE	FALSE	FALSE	FALSE	FALSE	FALSE	FALSE	FALSE	FALSE	FALSE	FALSE	TRUE	FALSE	FALSE	FALSE	FALSE	FALSE	FALSE	FALSE	FALSE
GCA_000147775.3	TRUE	FALSE	FALSE	TRUE	FALSE	FALSE	FALSE	FALSE	FALSE	FALSE	FALSE	FALSE	TRUE	TRUE	TRUE	FALSE	TRUE	FALSE	FALSE	TRUE	TRUE	TRUE	TRUE	TRUE	FALSE	FALSE	FALSE	TRUE	FALSE	FALSE	TRUE	FALSE	FALSE	TRUE	FALSE	FALSE	FALSE	FALSE	FALSE	FALSE	FALSE	FALSE	FALSE	TRUE	FALSE	FALSE	FALSE	FALSE	FALSE
GCA_000756005.1	TRUE	FALSE	TRUE	TRUE	FALSE	TRUE	FALSE	FALSE	FALSE	FALSE	FALSE	FALSE	FALSE	TRUE	TRUE	FALSE	TRUE	FALSE	FALSE	TRUE	TRUE	TRUE	TRUE	TRUE	FALSE	FALSE	FALSE	TRUE	FALSE	FALSE	TRUE	TRUE	FALSE	TRUE	FALSE	FALSE	FALSE	FALSE	TRUE	FALSE	TRUE	FALSE	TRUE	TRUE	TRUE	FALSE	TRUE	TRUE	TRUE
GCA_000305775.1	FALSE	FALSE	FALSE	FALSE	FALSE	FALSE	FALSE	FALSE	FALSE	FALSE	FALSE	FALSE	FALSE	FALSE	FALSE	FALSE	FALSE	FALSE	FALSE	FALSE	TRUE	TRUE	FALSE	TRUE	FALSE	FALSE	FALSE	FALSE	FALSE	FALSE	FALSE	FALSE	TRUE	FALSE	FALSE	FALSE	FALSE	FALSE	FALSE	FALSE	FALSE	FALSE	FALSE	FALSE	FALSE	FALSE	FALSE	FALSE	FALSE
GCA_001426785.1	TRUE	FALSE	FALSE	TRUE	FALSE	FALSE	FALSE	FALSE	FALSE	FALSE	FALSE	FALSE	TRUE	TRUE	TRUE	FALSE	FALSE	TRUE	FALSE	TRUE	TRUE	TRUE	TRUE	FALSE	FALSE	FALSE	FALSE	TRUE	FALSE	FALSE	FALSE	FALSE	FALSE	FALSE	TRUE	FALSE	FALSE	FALSE	FALSE	FALSE	FALSE	FALSE	TRUE	TRUE	FALSE	FALSE	FALSE	FALSE	FALSE
GCA_017490845.1	TRUE	TRUE	TRUE	FALSE	TRUE	TRUE	FALSE	FALSE	FALSE	FALSE	FALSE	FALSE	TRUE	FALSE	TRUE	FALSE	FALSE	TRUE	FALSE	FALSE	TRUE	TRUE	TRUE	TRUE	FALSE	FALSE	FALSE	TRUE	FALSE	FALSE	TRUE	TRUE	TRUE	FALSE	FALSE	FALSE	FALSE	FALSE	FALSE	FALSE	TRUE	FALSE	FALSE	TRUE	FALSE	FALSE	FALSE	FALSE	FALSE
GCA_005925345.2	TRUE	FALSE	FALSE	FALSE	FALSE	FALSE	FALSE	FALSE	FALSE	FALSE	TRUE	FALSE	FALSE	FALSE	FALSE	FALSE	FALSE	FALSE	FALSE	FALSE	TRUE	FALSE	FALSE	TRUE	FALSE	FALSE	FALSE	FALSE	FALSE	FALSE	FALSE	FALSE	FALSE	FALSE	FALSE	FALSE	FALSE	FALSE	FALSE	FALSE	TRUE	FALSE	FALSE	FALSE	FALSE	FALSE	FALSE	FALSE	FALSE
GCA_000230995.3	TRUE	FALSE	FALSE	TRUE	FALSE	FALSE	FALSE	FALSE	FALSE	FALSE	FALSE	FALSE	FALSE	TRUE	TRUE	FALSE	FALSE	FALSE	FALSE	FALSE	TRUE	TRUE	TRUE	FALSE	FALSE	FALSE	FALSE	FALSE	FALSE	FALSE	TRUE	FALSE	FALSE	FALSE	FALSE	FALSE	FALSE	FALSE	FALSE	FALSE	FALSE	FALSE	FALSE	FALSE	FALSE	FALSE	FALSE	FALSE	FALSE
GCA_000195675.1	FALSE	FALSE	FALSE	FALSE	FALSE	FALSE	FALSE	FALSE	FALSE	FALSE	FALSE	FALSE	FALSE	TRUE	TRUE	FALSE	FALSE	FALSE	FALSE	TRUE	TRUE	TRUE	FALSE	TRUE	FALSE	FALSE	FALSE	TRUE	FALSE	FALSE	FALSE	FALSE	FALSE	TRUE	FALSE	FALSE	FALSE	FALSE	FALSE	FALSE	TRUE	FALSE	FALSE	FALSE	TRUE	FALSE	FALSE	FALSE	FALSE
GCA_000583955.1	FALSE	TRUE	TRUE	FALSE	FALSE	TRUE	FALSE	FALSE	FALSE	FALSE	FALSE	FALSE	TRUE	FALSE	TRUE	FALSE	TRUE	FALSE	FALSE	TRUE	TRUE	TRUE	TRUE	TRUE	FALSE	FALSE	FALSE	TRUE	FALSE	FALSE	TRUE	TRUE	TRUE	FALSE	FALSE	FALSE	FALSE	FALSE	FALSE	FALSE	TRUE	FALSE	TRUE	TRUE	TRUE	FALSE	TRUE	TRUE	TRUE
GCA_000235605.1	FALSE	FALSE	FALSE	FALSE	FALSE	FALSE	FALSE	FALSE	FALSE	FALSE	FALSE	FALSE	FALSE	FALSE	FALSE	FALSE	FALSE	FALSE	FALSE	FALSE	TRUE	TRUE	FALSE	TRUE	FALSE	FALSE	FALSE	FALSE	FALSE	FALSE	TRUE	FALSE	TRUE	FALSE	FALSE	FALSE	FALSE	FALSE	FALSE	FALSE	TRUE	TRUE	FALSE	FALSE	FALSE	FALSE	FALSE	FALSE	FALSE
GCA_000255255.1	FALSE	FALSE	FALSE	FALSE	FALSE	FALSE	FALSE	FALSE	FALSE	FALSE	FALSE	FALSE	FALSE	FALSE	FALSE	FALSE	FALSE	FALSE	FALSE	FALSE	FALSE	TRUE	FALSE	TRUE	FALSE	FALSE	FALSE	FALSE	FALSE	FALSE	FALSE	FALSE	FALSE	FALSE	FALSE	FALSE	FALSE	FALSE	FALSE	FALSE	FALSE	FALSE	FALSE	FALSE	FALSE	FALSE	FALSE	FALSE	FALSE
GCA_918698145.1	FALSE	FALSE	TRUE	FALSE	FALSE	TRUE	FALSE	FALSE	FALSE	FALSE	TRUE	FALSE	TRUE	TRUE	FALSE	FALSE	FALSE	FALSE	FALSE	FALSE	TRUE	TRUE	TRUE	TRUE	FALSE	FALSE	FALSE	FALSE	FALSE	FALSE	FALSE	TRUE	FALSE	TRUE	FALSE	FALSE	FALSE	FALSE	FALSE	FALSE	TRUE	FALSE	FALSE	FALSE	FALSE	FALSE	FALSE	FALSE	FALSE
GCA_000740295.1	TRUE	FALSE	FALSE	TRUE	FALSE	FALSE	FALSE	FALSE	FALSE	FALSE	FALSE	FALSE	TRUE	TRUE	TRUE	FALSE	FALSE	FALSE	FALSE	FALSE	TRUE	TRUE	TRUE	TRUE	FALSE	FALSE	FALSE	FALSE	FALSE	FALSE	FALSE	FALSE	FALSE	FALSE	FALSE	FALSE	FALSE	FALSE	FALSE	FALSE	TRUE	FALSE	FALSE	FALSE	FALSE	FALSE	FALSE	FALSE	FALSE
GCA_000022925.1	FALSE	TRUE	FALSE	FALSE	TRUE	FALSE	TRUE	FALSE	TRUE	FALSE	FALSE	FALSE	FALSE	FALSE	FALSE	FALSE	FALSE	FALSE	FALSE	FALSE	TRUE	TRUE	FALSE	TRUE	FALSE	FALSE	FALSE	FALSE	FALSE	FALSE	FALSE	FALSE	FALSE	FALSE	FALSE	FALSE	FALSE	FALSE	FALSE	FALSE	FALSE	FALSE	FALSE	FALSE	FALSE	FALSE	FALSE	FALSE	FALSE
GCA_000224945.2	TRUE	FALSE	FALSE	FALSE	FALSE	FALSE	TRUE	TRUE	TRUE	FALSE	TRUE	FALSE	FALSE	TRUE	FALSE	FALSE	FALSE	TRUE	FALSE	FALSE	FALSE	TRUE	FALSE	TRUE	FALSE	FALSE	FALSE	FALSE	FALSE	FALSE	FALSE	FALSE	TRUE	FALSE	FALSE	FALSE	FALSE	FALSE	FALSE	FALSE	TRUE	FALSE	FALSE	FALSE	FALSE	FALSE	FALSE	FALSE	FALSE
GCA_000731295.1	TRUE	FALSE	FALSE	TRUE	FALSE	FALSE	FALSE	FALSE	FALSE	FALSE	FALSE	FALSE	FALSE	TRUE	TRUE	FALSE	FALSE	FALSE	FALSE	FALSE	TRUE	TRUE	TRUE	FALSE	FALSE	FALSE	FALSE	TRUE	FALSE	FALSE	FALSE	FALSE	FALSE	FALSE	FALSE	FALSE	FALSE	FALSE	FALSE	FALSE	TRUE	FALSE	FALSE	TRUE	FALSE	TRUE	TRUE	FALSE	FALSE
GCA_000146565.1	TRUE	FALSE	TRUE	TRUE	TRUE	FALSE	FALSE	TRUE	FALSE	TRUE	TRUE	FALSE	FALSE	FALSE	TRUE	FALSE	FALSE	FALSE	FALSE	FALSE	TRUE	TRUE	TRUE	TRUE	FALSE	FALSE	FALSE	TRUE	FALSE	FALSE	FALSE	FALSE	FALSE	FALSE	FALSE	FALSE	FALSE	FALSE	FALSE	FALSE	TRUE	FALSE	FALSE	FALSE	FALSE	FALSE	FALSE	FALSE	FALSE
GCA_000092025.1	TRUE	FALSE	FALSE	TRUE	FALSE	FALSE	FALSE	FALSE	TRUE	FALSE	FALSE	FALSE	FALSE	TRUE	TRUE	FALSE	FALSE	FALSE	FALSE	TRUE	TRUE	TRUE	TRUE	FALSE	TRUE	FALSE	FALSE	FALSE	FALSE	FALSE	TRUE	FALSE	FALSE	FALSE	FALSE	FALSE	FALSE	FALSE	FALSE	FALSE	TRUE	FALSE	TRUE	TRUE	FALSE	FALSE	FALSE	FALSE	FALSE
GCA_000306845.1	FALSE	FALSE	FALSE	TRUE	FALSE	TRUE	FALSE	FALSE	FALSE	FALSE	FALSE	FALSE	FALSE	FALSE	TRUE	FALSE	FALSE	FALSE	FALSE	FALSE	FALSE	TRUE	TRUE	FALSE	TRUE	FALSE	FALSE	FALSE	FALSE	FALSE	FALSE	FALSE	FALSE	FALSE	FALSE	FALSE	FALSE	FALSE	FALSE	FALSE	FALSE	FALSE	FALSE	FALSE	FALSE	FALSE	FALSE	FALSE	FALSE
GCA_000048645.1	FALSE	FALSE	FALSE	TRUE	FALSE	TRUE	FALSE	FALSE	FALSE	FALSE	FALSE	FALSE	FALSE	FALSE	TRUE	FALSE	FALSE	FALSE	FALSE	FALSE	FALSE	TRUE	TRUE	TRUE	TRUE	FALSE	FALSE	FALSE	FALSE	FALSE	FALSE	FALSE	FALSE	FALSE	FALSE	FALSE	FALSE	FALSE	FALSE	FALSE	FALSE	FALSE	FALSE	FALSE	FALSE	FALSE	FALSE	FALSE	FALSE
GCA_000186885.1	FALSE	FALSE	FALSE	FALSE	FALSE	FALSE	FALSE	FALSE	FALSE	FALSE	FALSE	FALSE	FALSE	FALSE	FALSE	FALSE	FALSE	FALSE	FALSE	FALSE	TRUE	TRUE	FALSE	TRUE	FALSE	FALSE	FALSE	FALSE	FALSE	FALSE	FALSE	FALSE	FALSE	FALSE	FALSE	FALSE	FALSE	FALSE	FALSE	FALSE	FALSE	FALSE	FALSE	FALSE	FALSE	FALSE	FALSE	FALSE	FALSE
GCA_000009805.1	FALSE	FALSE	FALSE	FALSE	FALSE	TRUE	FALSE	FALSE	FALSE	FALSE	FALSE	FALSE	FALSE	FALSE	FALSE	FALSE	FALSE	FALSE	TRUE	FALSE	TRUE	TRUE	FALSE	TRUE	FALSE	FALSE	FALSE	FALSE	FALSE	FALSE	FALSE	FALSE	FALSE	TRUE	TRUE	FALSE	FALSE	FALSE	FALSE	FALSE	FALSE	TRUE	TRUE	FALSE	FALSE	TRUE	FALSE	FALSE	FALSE
GCA_000009545.1	FALSE	TRUE	TRUE	FALSE	TRUE	FALSE	FALSE	FALSE	FALSE	TRUE	FALSE	FALSE	FALSE	FALSE	FALSE	FALSE	FALSE	FALSE	FALSE	FALSE	FALSE	TRUE	FALSE	TRUE	FALSE	FALSE	FALSE	FALSE	FALSE	FALSE	FALSE	FALSE	TRUE	FALSE	FALSE	FALSE	FALSE	FALSE	FALSE	FALSE	TRUE	FALSE	FALSE	FALSE	FALSE	FALSE	FALSE	FALSE	FALSE
GCA_000259365.1	TRUE	FALSE	TRUE	TRUE	TRUE	FALSE	FALSE	TRUE	FALSE	TRUE	TRUE	FALSE	FALSE	FALSE	TRUE	FALSE	FALSE	FALSE	FALSE	FALSE	TRUE	TRUE	TRUE	TRUE	FALSE	FALSE	FALSE	TRUE	FALSE	FALSE	FALSE	FALSE	FALSE	FALSE	FALSE	FALSE	FALSE	FALSE	FALSE	FALSE	TRUE	FALSE	FALSE	FALSE	FALSE	FALSE	FALSE	FALSE	FALSE
GCA_003057655.1	FALSE	TRUE	TRUE	TRUE	TRUE	FALSE	FALSE	FALSE	FALSE	FALSE	FALSE	FALSE	TRUE	TRUE	TRUE	FALSE	FALSE	TRUE	FALSE	TRUE	TRUE	TRUE	TRUE	TRUE	FALSE	FALSE	TRUE	TRUE	TRUE	FALSE	TRUE	TRUE	TRUE	TRUE	FALSE	FALSE	FALSE	FALSE	FALSE	FALSE	TRUE	FALSE	TRUE	TRUE	TRUE	FALSE	FALSE	TRUE	TRUE
GCA_000306865.1	FALSE	FALSE	FALSE	TRUE	FALSE	TRUE	FALSE	FALSE	FALSE	FALSE	FALSE	FALSE	FALSE	FALSE	TRUE	FALSE	FALSE	FALSE	FALSE	FALSE	FALSE	TRUE	TRUE	FALSE	TRUE	FALSE	FALSE	FALSE	FALSE	FALSE	FALSE	FALSE	FALSE	FALSE	FALSE	FALSE	FALSE	FALSE	FALSE	FALSE	FALSE	FALSE	FALSE	FALSE	FALSE	FALSE	FALSE	FALSE	FALSE
GCA_000661935.1	TRUE	FALSE	FALSE	FALSE	FALSE	TRUE	FALSE	FALSE	FALSE	FALSE	FALSE	FALSE	FALSE	TRUE	TRUE	FALSE	FALSE	FALSE	FALSE	FALSE	TRUE	TRUE	TRUE	FALSE	FALSE	FALSE	TRUE	FALSE	FALSE	FALSE	FALSE	TRUE	FALSE	TRUE	FALSE	FALSE	FALSE	FALSE	FALSE	TRUE	TRUE	FALSE	TRUE	TRUE	FALSE	TRUE	TRUE	FALSE	FALSE
GCA_000018665.1	FALSE	FALSE	TRUE	FALSE	FALSE	FALSE	FALSE	FALSE	FALSE	FALSE	FALSE	FALSE	TRUE	TRUE	TRUE	FALSE	FALSE	FALSE	FALSE	FALSE	TRUE	TRUE	FALSE	TRUE	FALSE	FALSE	FALSE	TRUE	FALSE	FALSE	FALSE	FALSE	FALSE	TRUE	FALSE	FALSE	FALSE	FALSE	FALSE	FALSE	TRUE	FALSE	TRUE	FALSE	TRUE	FALSE	TRUE	FALSE	FALSE
GCA_000341665.1	FALSE	FALSE	FALSE	FALSE	TRUE	FALSE	FALSE	FALSE	FALSE	TRUE	FALSE	FALSE	FALSE	FALSE	FALSE	FALSE	FALSE	FALSE	FALSE	FALSE	FALSE	TRUE	TRUE	TRUE	TRUE	FALSE	FALSE	TRUE	FALSE	FALSE	FALSE	FALSE	FALSE	FALSE	FALSE	FALSE	FALSE	FALSE	FALSE	FALSE	TRUE	FALSE	FALSE	FALSE	FALSE	FALSE	FALSE	FALSE	FALSE
GCA_000520875.1	TRUE	FALSE	FALSE	TRUE	FALSE	TRUE	FALSE	FALSE	FALSE	FALSE	FALSE	FALSE	FALSE	TRUE	TRUE	FALSE	TRUE	FALSE	FALSE	TRUE	TRUE	TRUE	TRUE	TRUE	FALSE	FALSE	FALSE	TRUE	FALSE	FALSE	TRUE	FALSE	FALSE	FALSE	FALSE	FALSE	FALSE	FALSE	FALSE	FALSE	TRUE	FALSE	TRUE	TRUE	FALSE	FALSE	FALSE	FALSE	FALSE
GCA_001425865.1	FALSE	FALSE	FALSE	FALSE	FALSE	FALSE	FALSE	FALSE	FALSE	FALSE	FALSE	FALSE	FALSE	TRUE	TRUE	FALSE	FALSE	FALSE	FALSE	TRUE	TRUE	TRUE	FALSE	TRUE	FALSE	FALSE	FALSE	TRUE	FALSE	FALSE	FALSE	TRUE	FALSE	TRUE	FALSE	FALSE	FALSE	FALSE	TRUE	FALSE	TRUE	FALSE	TRUE	TRUE	TRUE	FALSE	TRUE	FALSE	FALSE
GCA_001425785.1	TRUE	FALSE	FALSE	TRUE	FALSE	TRUE	FALSE	FALSE	TRUE	FALSE	TRUE	FALSE	FALSE	FALSE	TRUE	FALSE	FALSE	FALSE	FALSE	FALSE	TRUE	TRUE	FALSE	TRUE	FALSE	FALSE	FALSE	FALSE	FALSE	FALSE	FALSE	TRUE	FALSE	TRUE	FALSE	FALSE	FALSE	FALSE	TRUE	FALSE	TRUE	FALSE	FALSE	TRUE	FALSE	FALSE	TRUE	FALSE	FALSE
GCA_000010865.1	FALSE	FALSE	FALSE	FALSE	FALSE	TRUE	FALSE	FALSE	FALSE	FALSE	FALSE	FALSE	FALSE	FALSE	TRUE	FALSE	FALSE	FALSE	FALSE	FALSE	TRUE	TRUE	FALSE	FALSE	FALSE	FALSE	FALSE	FALSE	FALSE	FALSE	FALSE	FALSE	FALSE	FALSE	FALSE	FALSE	FALSE	FALSE	FALSE	FALSE	FALSE	FALSE	FALSE	FALSE	FALSE	FALSE	FALSE	FALSE	FALSE
GCA_000204075.1	FALSE	FALSE	FALSE	FALSE	FALSE	TRUE	TRUE	FALSE	FALSE	FALSE	FALSE	FALSE	FALSE	FALSE	TRUE	FALSE	FALSE	FALSE	FALSE	FALSE	FALSE	TRUE	TRUE	TRUE	FALSE	FALSE	FALSE	FALSE	FALSE	FALSE	FALSE	FALSE	FALSE	FALSE	FALSE	FALSE	FALSE	FALSE	FALSE	FALSE	FALSE	FALSE	FALSE	FALSE	FALSE	FALSE	FALSE	FALSE	FALSE
GCA_000022665.2	TRUE	TRUE	TRUE	FALSE	TRUE	TRUE	TRUE	FALSE	FALSE	FALSE	FALSE	TRUE	FALSE	TRUE	TRUE	FALSE	TRUE	FALSE	FALSE	FALSE	TRUE	TRUE	TRUE	TRUE	FALSE	FALSE	FALSE	TRUE	FALSE	FALSE	FALSE	TRUE	FALSE	FALSE	FALSE	FALSE	FALSE	FALSE	FALSE	FALSE	TRUE	TRUE	FALSE	FALSE	TRUE	FALSE	FALSE	FALSE	FALSE
GCA_001428625.1	FALSE	FALSE	FALSE	FALSE	FALSE	FALSE	FALSE	FALSE	FALSE	FALSE	FALSE	FALSE	FALSE	TRUE	TRUE	FALSE	FALSE	TRUE	FALSE	FALSE	TRUE	TRUE	FALSE	TRUE	FALSE	FALSE	FALSE	FALSE	FALSE	FALSE	FALSE	TRUE	FALSE	TRUE	FALSE	FALSE	FALSE	FALSE	TRUE	FALSE	TRUE	FALSE	TRUE	FALSE	TRUE	FALSE	TRUE	FALSE	FALSE
GCA_000410575.1	FALSE	TRUE	FALSE	FALSE	FALSE	TRUE	FALSE	FALSE	FALSE	FALSE	FALSE	TRUE	TRUE	FALSE	TRUE	FALSE	FALSE	TRUE	FALSE	TRUE	TRUE	TRUE	TRUE	TRUE	FALSE	FALSE	FALSE	TRUE	TRUE	FALSE	FALSE	TRUE	TRUE	TRUE	FALSE	FALSE	FALSE	FALSE	FALSE	FALSE	TRUE	FALSE	TRUE	TRUE	FALSE	FALSE	FALSE	TRUE	FALSE
GCA_000444425.1	TRUE	FALSE	FALSE	FALSE	FALSE	FALSE	TRUE	FALSE	FALSE	TRUE	FALSE	FALSE	FALSE	FALSE	TRUE	FALSE	TRUE	FALSE	FALSE	FALSE	TRUE	TRUE	TRUE	TRUE	FALSE	FALSE	FALSE	FALSE	FALSE	FALSE	FALSE	FALSE	FALSE	FALSE	FALSE	FALSE	FALSE	FALSE	FALSE	FALSE	FALSE	FALSE	FALSE	FALSE	FALSE	FALSE	FALSE	FALSE	FALSE
GCA_918698045.1	FALSE	FALSE	TRUE	FALSE	FALSE	TRUE	FALSE	FALSE	FALSE	FALSE	TRUE	FALSE	FALSE	FALSE	FALSE	FALSE	FALSE	FALSE	FALSE	FALSE	TRUE	TRUE	TRUE	TRUE	FALSE	FALSE	FALSE	FALSE	FALSE	FALSE	TRUE	TRUE	FALSE	TRUE	FALSE	FALSE	FALSE	FALSE	FALSE	FALSE	TRUE	FALSE	FALSE	FALSE	FALSE	FALSE	FALSE	FALSE	FALSE
GCA_000092865.1	FALSE	FALSE	FALSE	FALSE	FALSE	TRUE	FALSE	TRUE	TRUE	FALSE	TRUE	FALSE	FALSE	FALSE	FALSE	FALSE	FALSE	FALSE	FALSE	FALSE	TRUE	TRUE	FALSE	TRUE	FALSE	FALSE	FALSE	FALSE	FALSE	FALSE	FALSE	FALSE	FALSE	FALSE	FALSE	FALSE	FALSE	FALSE	FALSE	TRUE	FALSE	FALSE	FALSE	FALSE	FALSE	FALSE	TRUE	FALSE	FALSE
GCA_000463015.1	FALSE	FALSE	TRUE	FALSE	FALSE	FALSE	FALSE	FALSE	FALSE	FALSE	FALSE	FALSE	TRUE	TRUE	TRUE	FALSE	FALSE	FALSE	FALSE	FALSE	TRUE	TRUE	TRUE	TRUE	FALSE	FALSE	TRUE	FALSE	FALSE	FALSE	FALSE	FALSE	FALSE	TRUE	FALSE	TRUE	FALSE	FALSE	TRUE	FALSE	TRUE	TRUE	TRUE	TRUE	TRUE	FALSE	TRUE	FALSE	FALSE
GCA_000020685.1	FALSE	TRUE	FALSE	FALSE	FALSE	FALSE	FALSE	FALSE	FALSE	FALSE	FALSE	FALSE	FALSE	FALSE	TRUE	FALSE	FALSE	FALSE	FALSE	FALSE	TRUE	TRUE	FALSE	TRUE	FALSE	FALSE	FALSE	FALSE	FALSE	FALSE	FALSE	FALSE	FALSE	TRUE	FALSE	FALSE	FALSE	FALSE	FALSE	FALSE	TRUE	FALSE	FALSE	TRUE	FALSE	FALSE	FALSE	FALSE	FALSE
GCA_001426645.1	TRUE	FALSE	TRUE	TRUE	FALSE	TRUE	FALSE	FALSE	FALSE	FALSE	TRUE	FALSE	FALSE	FALSE	TRUE	FALSE	FALSE	FALSE	FALSE	FALSE	TRUE	TRUE	FALSE	TRUE	FALSE	FALSE	FALSE	FALSE	FALSE	FALSE	FALSE	FALSE	FALSE	FALSE	FALSE	FALSE	FALSE	FALSE	FALSE	FALSE	TRUE	FALSE	TRUE	FALSE	FALSE	FALSE	FALSE	TRUE	FALSE
GCA_001427625.1	TRUE	FALSE	FALSE	TRUE	FALSE	FALSE	FALSE	FALSE	FALSE	FALSE	FALSE	FALSE	FALSE	TRUE	TRUE	FALSE	FALSE	FALSE	FALSE	TRUE	TRUE	TRUE	TRUE	FALSE	FALSE	FALSE	FALSE	FALSE	FALSE	FALSE	FALSE	FALSE	FALSE	FALSE	FALSE	FALSE	FALSE	FALSE	FALSE	FALSE	TRUE	FALSE	TRUE	TRUE	FALSE	FALSE	FALSE	FALSE	FALSE
GCA_000023445.1	FALSE	FALSE	FALSE	FALSE	FALSE	FALSE	FALSE	FALSE	FALSE	FALSE	FALSE	FALSE	FALSE	FALSE	TRUE	FALSE	FALSE	FALSE	FALSE	FALSE	FALSE	TRUE	FALSE	TRUE	FALSE	FALSE	FALSE	FALSE	FALSE	FALSE	FALSE	FALSE	FALSE	FALSE	FALSE	FALSE	FALSE	FALSE	FALSE	FALSE	FALSE	FALSE	FALSE	FALSE	FALSE	FALSE	FALSE	FALSE	FALSE
GCA_001428825.1	FALSE	FALSE	FALSE	FALSE	FALSE	FALSE	FALSE	FALSE	FALSE	FALSE	FALSE	FALSE	FALSE	FALSE	FALSE	FALSE	FALSE	TRUE	FALSE	FALSE	TRUE	TRUE	FALSE	TRUE	FALSE	FALSE	TRUE	TRUE	FALSE	FALSE	FALSE	TRUE	FALSE	TRUE	FALSE	FALSE	TRUE	FALSE	FALSE	FALSE	TRUE	FALSE	FALSE	FALSE	TRUE	FALSE	FALSE	FALSE	FALSE
GCA_001425285.1	FALSE	FALSE	FALSE	FALSE	FALSE	FALSE	FALSE	FALSE	FALSE	FALSE	FALSE	FALSE	TRUE	FALSE	TRUE	FALSE	FALSE	TRUE	FALSE	FALSE	TRUE	TRUE	FALSE	TRUE	FALSE	FALSE	FALSE	TRUE	FALSE	FALSE	FALSE	FALSE	FALSE	FALSE	FALSE	FALSE	FALSE	FALSE	FALSE	FALSE	TRUE	FALSE	TRUE	TRUE	FALSE	FALSE	FALSE	TRUE	TRUE
GCA_000242895.3	FALSE	FALSE	TRUE	FALSE	FALSE	FALSE	FALSE	FALSE	FALSE	FALSE	FALSE	FALSE	FALSE	FALSE	FALSE	FALSE	FALSE	FALSE	FALSE	FALSE	TRUE	TRUE	FALSE	TRUE	FALSE	FALSE	FALSE	FALSE	FALSE	FALSE	FALSE	FALSE	FALSE	FALSE	FALSE	FALSE	FALSE	FALSE	FALSE	FALSE	TRUE	TRUE	FALSE	FALSE	FALSE	TRUE	FALSE	FALSE	FALSE
GCA_000067205.1	FALSE	FALSE	FALSE	FALSE	FALSE	TRUE	FALSE	FALSE	FALSE	FALSE	FALSE	FALSE	FALSE	TRUE	TRUE	FALSE	FALSE	FALSE	FALSE	TRUE	TRUE	TRUE	FALSE	TRUE	FALSE	FALSE	FALSE	TRUE	FALSE	FALSE	FALSE	FALSE	FALSE	TRUE	FALSE	FALSE	FALSE	FALSE	FALSE	FALSE	TRUE	FALSE	TRUE	TRUE	FALSE	FALSE	TRUE	TRUE	FALSE
GCA_000258145.1	TRUE	TRUE	TRUE	FALSE	TRUE	TRUE	TRUE	FALSE	FALSE	TRUE	FALSE	TRUE	FALSE	TRUE	TRUE	FALSE	TRUE	FALSE	FALSE	FALSE	TRUE	TRUE	TRUE	TRUE	FALSE	FALSE	FALSE	TRUE	FALSE	TRUE	FALSE	TRUE	FALSE	TRUE	FALSE	FALSE	FALSE	FALSE	FALSE	FALSE	FALSE	TRUE	FALSE	FALSE	TRUE	FALSE	FALSE	FALSE	FALSE
GCA_000009265.1	TRUE	FALSE	FALSE	TRUE	FALSE	TRUE	FALSE	FALSE	FALSE	FALSE	FALSE	FALSE	FALSE	TRUE	TRUE	FALSE	FALSE	FALSE	FALSE	TRUE	TRUE	TRUE	TRUE	FALSE	FALSE	FALSE	FALSE	TRUE	FALSE	FALSE	FALSE	FALSE	FALSE	FALSE	FALSE	FALSE	FALSE	FALSE	FALSE	FALSE	TRUE	FALSE	TRUE	TRUE	FALSE	TRUE	FALSE	FALSE	FALSE
GCA_017498305.1	TRUE	TRUE	TRUE	TRUE	TRUE	TRUE	FALSE	FALSE	FALSE	FALSE	FALSE	FALSE	TRUE	FALSE	TRUE	FALSE	FALSE	TRUE	FALSE	FALSE	TRUE	TRUE	TRUE	FALSE	FALSE	FALSE	FALSE	TRUE	FALSE	FALSE	TRUE	TRUE	FALSE	FALSE	FALSE	FALSE	FALSE	FALSE	FALSE	FALSE	TRUE	FALSE	FALSE	TRUE	TRUE	FALSE	FALSE	FALSE	FALSE
GCA_001425705.1	TRUE	FALSE	FALSE	FALSE	FALSE	TRUE	FALSE	FALSE	TRUE	FALSE	TRUE	FALSE	FALSE	FALSE	TRUE	FALSE	FALSE	FALSE	FALSE	FALSE	TRUE	TRUE	TRUE	TRUE	FALSE	FALSE	FALSE	FALSE	FALSE	FALSE	FALSE	FALSE	FALSE	TRUE	FALSE	FALSE	FALSE	FALSE	FALSE	FALSE	TRUE	FALSE	FALSE	FALSE	FALSE	FALSE	FALSE	FALSE	FALSE
GCA_000320385.2	TRUE	FALSE	FALSE	TRUE	FALSE	FALSE	FALSE	FALSE	FALSE	FALSE	FALSE	FALSE	TRUE	TRUE	TRUE	FALSE	TRUE	FALSE	FALSE	TRUE	TRUE	TRUE	TRUE	TRUE	FALSE	FALSE	FALSE	TRUE	FALSE	FALSE	TRUE	FALSE	FALSE	TRUE	FALSE	FALSE	FALSE	FALSE	FALSE	FALSE	FALSE	FALSE	FALSE	TRUE	FALSE	FALSE	FALSE	FALSE	FALSE
GCA_000093145.2	FALSE	FALSE	FALSE	FALSE	FALSE	FALSE	FALSE	FALSE	FALSE	FALSE	FALSE	FALSE	TRUE	FALSE	TRUE	FALSE	FALSE	FALSE	FALSE	FALSE	TRUE	TRUE	FALSE	TRUE	FALSE	FALSE	FALSE	FALSE	FALSE	FALSE	TRUE	FALSE	FALSE	FALSE	FALSE	FALSE	FALSE	FALSE	TRUE	FALSE	TRUE	TRUE	FALSE	FALSE	FALSE	TRUE	TRUE	FALSE	FALSE
GCA_000009025.1	FALSE	FALSE	FALSE	FALSE	FALSE	FALSE	FALSE	FALSE	FALSE	FALSE	FALSE	FALSE	FALSE	FALSE	FALSE	FALSE	FALSE	FALSE	FALSE	FALSE	FALSE	TRUE	FALSE	FALSE	FALSE	FALSE	FALSE	FALSE	FALSE	FALSE	FALSE	FALSE	FALSE	FALSE	FALSE	FALSE	FALSE	FALSE	FALSE	FALSE	FALSE	FALSE	FALSE	FALSE	FALSE	FALSE	FALSE	FALSE	FALSE
GCA_000019665.1	FALSE	FALSE	FALSE	FALSE	FALSE	TRUE	FALSE	FALSE	FALSE	FALSE	FALSE	FALSE	FALSE	FALSE	TRUE	FALSE	FALSE	FALSE	FALSE	FALSE	FALSE	TRUE	FALSE	TRUE	FALSE	FALSE	FALSE	FALSE	FALSE	FALSE	FALSE	FALSE	FALSE	FALSE	FALSE	FALSE	FALSE	FALSE	FALSE	FALSE	FALSE	FALSE	FALSE	FALSE	FALSE	FALSE	FALSE	FALSE	FALSE
GCA_001427825.1	FALSE	FALSE	FALSE	FALSE	FALSE	FALSE	FALSE	FALSE	FALSE	FALSE	FALSE	FALSE	TRUE	FALSE	TRUE	FALSE	FALSE	FALSE	FALSE	FALSE	FALSE	TRUE	FALSE	FALSE	FALSE	FALSE	FALSE	FALSE	FALSE	FALSE	FALSE	FALSE	FALSE	FALSE	FALSE	FALSE	FALSE	FALSE	FALSE	FALSE	TRUE	FALSE	FALSE	FALSE	FALSE	FALSE	FALSE	FALSE	FALSE
GCA_000016765.1	FALSE	FALSE	FALSE	FALSE	FALSE	FALSE	FALSE	FALSE	FALSE	FALSE	FALSE	FALSE	TRUE	FALSE	TRUE	FALSE	FALSE	TRUE	FALSE	FALSE	TRUE	TRUE	TRUE	TRUE	FALSE	FALSE	TRUE	TRUE	FALSE	FALSE	TRUE	FALSE	FALSE	TRUE	FALSE	FALSE	FALSE	FALSE	FALSE	FALSE	TRUE	TRUE	TRUE	TRUE	TRUE	FALSE	TRUE	FALSE	FALSE
GCA_001426435.1	FALSE	FALSE	FALSE	FALSE	FALSE	TRUE	FALSE	FALSE	FALSE	FALSE	FALSE	FALSE	TRUE	FALSE	FALSE	FALSE	FALSE	TRUE	FALSE	FALSE	TRUE	TRUE	FALSE	FALSE	FALSE	FALSE	FALSE	TRUE	FALSE	FALSE	FALSE	TRUE	FALSE	TRUE	FALSE	FALSE	TRUE	FALSE	FALSE	FALSE	TRUE	FALSE	FALSE	FALSE	FALSE	FALSE	FALSE	FALSE	FALSE
GCA_000742695.1	FALSE	FALSE	FALSE	TRUE	TRUE	FALSE	FALSE	FALSE	FALSE	TRUE	FALSE	FALSE	FALSE	FALSE	FALSE	FALSE	FALSE	FALSE	FALSE	FALSE	FALSE	TRUE	TRUE	TRUE	TRUE	FALSE	FALSE	TRUE	FALSE	FALSE	FALSE	FALSE	FALSE	FALSE	FALSE	FALSE	FALSE	FALSE	FALSE	FALSE	TRUE	FALSE	FALSE	FALSE	FALSE	FALSE	FALSE	FALSE	FALSE
GCA_000754345.1	TRUE	FALSE	FALSE	FALSE	FALSE	FALSE	TRUE	FALSE	FALSE	TRUE	FALSE	FALSE	FALSE	TRUE	TRUE	FALSE	FALSE	FALSE	FALSE	FALSE	TRUE	TRUE	TRUE	TRUE	FALSE	FALSE	FALSE	FALSE	FALSE	FALSE	FALSE	FALSE	FALSE	TRUE	FALSE	FALSE	FALSE	FALSE	FALSE	FALSE	FALSE	FALSE	FALSE	FALSE	TRUE	FALSE	FALSE	FALSE	FALSE
GCA_000565155.1	TRUE	TRUE	FALSE	FALSE	TRUE	FALSE	TRUE	FALSE	TRUE	FALSE	FALSE	FALSE	FALSE	FALSE	FALSE	FALSE	FALSE	FALSE	FALSE	FALSE	TRUE	TRUE	FALSE	TRUE	FALSE	FALSE	FALSE	FALSE	FALSE	FALSE	FALSE	FALSE	FALSE	FALSE	FALSE	FALSE	FALSE	FALSE	FALSE	FALSE	FALSE	FALSE	FALSE	FALSE	FALSE	FALSE	FALSE	FALSE	FALSE
GCA_000027225.1	FALSE	FALSE	FALSE	FALSE	TRUE	FALSE	FALSE	FALSE	FALSE	FALSE	FALSE	FALSE	FALSE	FALSE	TRUE	FALSE	TRUE	FALSE	FALSE	FALSE	TRUE	TRUE	TRUE	TRUE	FALSE	FALSE	FALSE	FALSE	FALSE	FALSE	FALSE	FALSE	FALSE	TRUE	FALSE	FALSE	FALSE	FALSE	FALSE	FALSE	FALSE	FALSE	FALSE	FALSE	TRUE	FALSE	FALSE	FALSE	FALSE
GCA_000069785.1	FALSE	FALSE	TRUE	FALSE	FALSE	TRUE	FALSE	FALSE	FALSE	FALSE	FALSE	FALSE	FALSE	TRUE	TRUE	FALSE	FALSE	FALSE	FALSE	FALSE	TRUE	TRUE	FALSE	TRUE	FALSE	FALSE	FALSE	TRUE	FALSE	FALSE	FALSE	FALSE	FALSE	TRUE	FALSE	FALSE	FALSE	FALSE	FALSE	FALSE	TRUE	FALSE	TRUE	FALSE	FALSE	FALSE	FALSE	FALSE	FALSE
GCA_000008145.1	TRUE	FALSE	FALSE	TRUE	FALSE	FALSE	FALSE	FALSE	FALSE	FALSE	FALSE	FALSE	FALSE	TRUE	TRUE	FALSE	FALSE	FALSE	FALSE	FALSE	TRUE	TRUE	TRUE	TRUE	FALSE	FALSE	FALSE	FALSE	FALSE	FALSE	FALSE	FALSE	FALSE	FALSE	FALSE	FALSE	FALSE	FALSE	FALSE	FALSE	TRUE	FALSE	FALSE	TRUE	FALSE	FALSE	FALSE	FALSE	FALSE
GCA_000015585.1	FALSE	FALSE	FALSE	FALSE	FALSE	TRUE	FALSE	FALSE	FALSE	FALSE	FALSE	FALSE	FALSE	FALSE	TRUE	FALSE	FALSE	FALSE	FALSE	FALSE	TRUE	TRUE	FALSE	TRUE	FALSE	FALSE	FALSE	FALSE	FALSE	FALSE	FALSE	FALSE	FALSE	FALSE	FALSE	FALSE	FALSE	FALSE	FALSE	FALSE	FALSE	FALSE	FALSE	FALSE	FALSE	FALSE	FALSE	FALSE	FALSE
GCA_000007625.1	FALSE	FALSE	FALSE	TRUE	FALSE	FALSE	FALSE	FALSE	FALSE	FALSE	FALSE	FALSE	FALSE	FALSE	FALSE	FALSE	FALSE	FALSE	FALSE	FALSE	FALSE	FALSE	TRUE	TRUE	FALSE	FALSE	FALSE	FALSE	FALSE	FALSE	TRUE	FALSE	FALSE	FALSE	FALSE	FALSE	FALSE	FALSE	FALSE	FALSE	FALSE	FALSE	FALSE	FALSE	FALSE	FALSE	FALSE	FALSE	FALSE
GCA_001427765.1	FALSE	TRUE	TRUE	FALSE	FALSE	TRUE	FALSE	FALSE	FALSE	FALSE	FALSE	TRUE	TRUE	FALSE	TRUE	FALSE	TRUE	TRUE	FALSE	FALSE	TRUE	TRUE	FALSE	TRUE	FALSE	FALSE	FALSE	TRUE	TRUE	TRUE	TRUE	TRUE	TRUE	TRUE	FALSE	FALSE	FALSE	FALSE	FALSE	FALSE	TRUE	TRUE	TRUE	TRUE	TRUE	FALSE	FALSE	TRUE	TRUE
GCA_000348785.1	FALSE	FALSE	FALSE	FALSE	FALSE	FALSE	FALSE	FALSE	FALSE	FALSE	FALSE	FALSE	FALSE	FALSE	FALSE	FALSE	FALSE	TRUE	FALSE	FALSE	TRUE	TRUE	TRUE	TRUE	FALSE	FALSE	FALSE	FALSE	FALSE	FALSE	FALSE	FALSE	FALSE	TRUE	FALSE	FALSE	FALSE	FALSE	FALSE	FALSE	FALSE	FALSE	FALSE	FALSE	FALSE	FALSE	FALSE	FALSE	FALSE
GCA_000219215.1	FALSE	FALSE	FALSE	FALSE	FALSE	TRUE	FALSE	FALSE	FALSE	FALSE	FALSE	FALSE	FALSE	TRUE	TRUE	FALSE	FALSE	FALSE	FALSE	TRUE	TRUE	TRUE	FALSE	TRUE	FALSE	FALSE	FALSE	TRUE	FALSE	FALSE	FALSE	FALSE	FALSE	TRUE	FALSE	FALSE	FALSE	FALSE	FALSE	FALSE	TRUE	TRUE	TRUE	TRUE	TRUE	TRUE	TRUE	TRUE	FALSE
GCA_000009765.2	FALSE	TRUE	FALSE	FALSE	FALSE	TRUE	FALSE	FALSE	FALSE	FALSE	TRUE	FALSE	FALSE	FALSE	FALSE	FALSE	FALSE	TRUE	FALSE	FALSE	TRUE	TRUE	TRUE	TRUE	FALSE	FALSE	FALSE	TRUE	FALSE	FALSE	TRUE	TRUE	FALSE	TRUE	FALSE	FALSE	FALSE	FALSE	FALSE	FALSE	TRUE	FALSE	FALSE	TRUE	FALSE	TRUE	FALSE	FALSE	FALSE
GCA_000237305.1	FALSE	FALSE	FALSE	FALSE	FALSE	TRUE	FALSE	FALSE	FALSE	FALSE	TRUE	FALSE	FALSE	TRUE	FALSE	FALSE	FALSE	TRUE	TRUE	FALSE	TRUE	TRUE	TRUE	TRUE	FALSE	FALSE	FALSE	FALSE	FALSE	FALSE	FALSE	TRUE	FALSE	TRUE	FALSE	FALSE	FALSE	FALSE	FALSE	FALSE	FALSE	FALSE	FALSE	FALSE	FALSE	FALSE	FALSE	FALSE	FALSE
GCA_918698235.1	FALSE	TRUE	TRUE	TRUE	FALSE	TRUE	FALSE	FALSE	FALSE	TRUE	FALSE	TRUE	FALSE	TRUE	TRUE	FALSE	FALSE	FALSE	FALSE	FALSE	FALSE	TRUE	TRUE	TRUE	FALSE	TRUE	FALSE	FALSE	FALSE	FALSE	FALSE	TRUE	FALSE	FALSE	FALSE	FALSE	FALSE	FALSE	FALSE	FALSE	TRUE	FALSE	TRUE	FALSE	FALSE	FALSE	FALSE	FALSE	FALSE
GCA_013466605.1	FALSE	TRUE	TRUE	TRUE	TRUE	TRUE	FALSE	FALSE	FALSE	FALSE	FALSE	FALSE	TRUE	TRUE	TRUE	FALSE	FALSE	TRUE	FALSE	TRUE	TRUE	TRUE	TRUE	TRUE	TRUE	FALSE	FALSE	TRUE	TRUE	FALSE	TRUE	TRUE	TRUE	FALSE	FALSE	FALSE	FALSE	FALSE	FALSE	FALSE	TRUE	FALSE	TRUE	TRUE	TRUE	FALSE	FALSE	TRUE	TRUE
GCA_000190735.2	TRUE	FALSE	FALSE	FALSE	FALSE	FALSE	FALSE	FALSE	FALSE	FALSE	TRUE	FALSE	FALSE	FALSE	FALSE	FALSE	FALSE	FALSE	FALSE	FALSE	TRUE	FALSE	FALSE	TRUE	FALSE	FALSE	FALSE	FALSE	FALSE	FALSE	FALSE	FALSE	FALSE	FALSE	FALSE	FALSE	FALSE	FALSE	FALSE	FALSE	FALSE	FALSE	FALSE	FALSE	FALSE	FALSE	FALSE	FALSE	FALSE
GCA_000092045.1	TRUE	FALSE	FALSE	TRUE	FALSE	FALSE	FALSE	FALSE	FALSE	FALSE	FALSE	FALSE	FALSE	TRUE	TRUE	FALSE	FALSE	FALSE	FALSE	TRUE	TRUE	TRUE	TRUE	FALSE	FALSE	FALSE	FALSE	TRUE	FALSE	FALSE	FALSE	FALSE	FALSE	FALSE	FALSE	FALSE	FALSE	FALSE	FALSE	FALSE	TRUE	FALSE	TRUE	TRUE	FALSE	FALSE	FALSE	FALSE	FALSE
GCA_000022745.1	TRUE	FALSE	FALSE	TRUE	FALSE	FALSE	FALSE	FALSE	FALSE	FALSE	FALSE	FALSE	TRUE	TRUE	TRUE	FALSE	FALSE	FALSE	FALSE	FALSE	TRUE	TRUE	TRUE	TRUE	FALSE	FALSE	FALSE	FALSE	FALSE	FALSE	FALSE	FALSE	FALSE	FALSE	FALSE	FALSE	FALSE	FALSE	FALSE	FALSE	TRUE	FALSE	FALSE	FALSE	FALSE	FALSE	FALSE	FALSE	FALSE
GCA_000166115.1	FALSE	FALSE	FALSE	FALSE	FALSE	FALSE	FALSE	FALSE	FALSE	FALSE	FALSE	FALSE	FALSE	FALSE	TRUE	FALSE	FALSE	FALSE	FALSE	FALSE	FALSE	TRUE	FALSE	FALSE	FALSE	FALSE	FALSE	FALSE	FALSE	FALSE	FALSE	FALSE	FALSE	FALSE	FALSE	FALSE	FALSE	FALSE	FALSE	FALSE	FALSE	FALSE	FALSE	FALSE	FALSE	FALSE	FALSE	FALSE	FALSE
GCA_000013625.1	FALSE	FALSE	FALSE	FALSE	FALSE	FALSE	FALSE	FALSE	FALSE	FALSE	FALSE	FALSE	FALSE	FALSE	TRUE	FALSE	FALSE	FALSE	FALSE	FALSE	TRUE	TRUE	FALSE	TRUE	FALSE	FALSE	FALSE	FALSE	FALSE	FALSE	FALSE	FALSE	FALSE	FALSE	FALSE	FALSE	FALSE	FALSE	FALSE	FALSE	TRUE	FALSE	FALSE	FALSE	FALSE	FALSE	FALSE	FALSE	FALSE
GCA_000016305.1	TRUE	TRUE	TRUE	TRUE	TRUE	TRUE	FALSE	FALSE	FALSE	TRUE	TRUE	TRUE	FALSE	TRUE	TRUE	FALSE	TRUE	FALSE	FALSE	FALSE	TRUE	TRUE	TRUE	TRUE	FALSE	TRUE	FALSE	TRUE	FALSE	TRUE	FALSE	TRUE	FALSE	TRUE	FALSE	FALSE	FALSE	FALSE	FALSE	FALSE	TRUE	TRUE	TRUE	TRUE	TRUE	FALSE	FALSE	TRUE	FALSE
GCA_000005845.2	TRUE	TRUE	TRUE	FALSE	TRUE	TRUE	TRUE	FALSE	FALSE	FALSE	TRUE	TRUE	FALSE	TRUE	TRUE	FALSE	TRUE	FALSE	FALSE	FALSE	TRUE	TRUE	TRUE	TRUE	FALSE	FALSE	FALSE	TRUE	FALSE	TRUE	FALSE	TRUE	FALSE	TRUE	FALSE	FALSE	FALSE	FALSE	FALSE	FALSE	TRUE	TRUE	FALSE	FALSE	TRUE	FALSE	FALSE	FALSE	FALSE
GCA_000226315.1	FALSE	FALSE	FALSE	FALSE	FALSE	FALSE	FALSE	FALSE	FALSE	FALSE	TRUE	FALSE	FALSE	FALSE	TRUE	FALSE	FALSE	FALSE	FALSE	FALSE	FALSE	TRUE	FALSE	TRUE	FALSE	FALSE	FALSE	FALSE	FALSE	FALSE	FALSE	FALSE	FALSE	FALSE	FALSE	FALSE	FALSE	FALSE	FALSE	FALSE	FALSE	FALSE	FALSE	FALSE	FALSE	FALSE	FALSE	FALSE	FALSE
GCA_000012685.1	FALSE	FALSE	FALSE	FALSE	FALSE	TRUE	FALSE	FALSE	FALSE	FALSE	FALSE	FALSE	FALSE	FALSE	FALSE	FALSE	FALSE	FALSE	FALSE	FALSE	TRUE	TRUE	FALSE	TRUE	FALSE	FALSE	FALSE	FALSE	FALSE	FALSE	FALSE	TRUE	FALSE	FALSE	FALSE	FALSE	FALSE	FALSE	FALSE	FALSE	TRUE	FALSE	FALSE	FALSE	FALSE	FALSE	FALSE	FALSE	FALSE
GCA_000724625.1	TRUE	FALSE	FALSE	FALSE	FALSE	FALSE	FALSE	FALSE	FALSE	FALSE	TRUE	FALSE	FALSE	FALSE	FALSE	FALSE	FALSE	FALSE	FALSE	FALSE	FALSE	TRUE	FALSE	TRUE	FALSE	FALSE	FALSE	FALSE	FALSE	FALSE	FALSE	FALSE	FALSE	FALSE	FALSE	FALSE	FALSE	FALSE	FALSE	FALSE	FALSE	FALSE	FALSE	FALSE	FALSE	FALSE	FALSE	FALSE	FALSE
GCA_002276245.1	FALSE	TRUE	FALSE	TRUE	FALSE	TRUE	FALSE	FALSE	FALSE	FALSE	FALSE	FALSE	FALSE	FALSE	FALSE	FALSE	FALSE	TRUE	FALSE	FALSE	TRUE	TRUE	TRUE	TRUE	FALSE	FALSE	FALSE	TRUE	FALSE	FALSE	TRUE	FALSE	FALSE	TRUE	FALSE	FALSE	FALSE	FALSE	FALSE	FALSE	TRUE	FALSE	FALSE	TRUE	FALSE	FALSE	FALSE	FALSE	FALSE
GCA_000283895.1	TRUE	FALSE	FALSE	TRUE	FALSE	FALSE	FALSE	FALSE	FALSE	FALSE	FALSE	FALSE	TRUE	TRUE	TRUE	FALSE	FALSE	FALSE	FALSE	TRUE	TRUE	TRUE	TRUE	TRUE	FALSE	FALSE	TRUE	TRUE	FALSE	FALSE	TRUE	FALSE	FALSE	TRUE	FALSE	FALSE	FALSE	FALSE	FALSE	FALSE	FALSE	FALSE	TRUE	TRUE	FALSE	FALSE	FALSE	TRUE	FALSE
GCA_000179915.2	TRUE	FALSE	FALSE	FALSE	FALSE	TRUE	FALSE	FALSE	FALSE	FALSE	FALSE	FALSE	FALSE	TRUE	FALSE	FALSE	FALSE	FALSE	FALSE	FALSE	FALSE	TRUE	FALSE	TRUE	FALSE	FALSE	FALSE	FALSE	FALSE	FALSE	FALSE	FALSE	FALSE	FALSE	FALSE	FALSE	FALSE	FALSE	FALSE	FALSE	FALSE	FALSE	FALSE	FALSE	FALSE	FALSE	FALSE	FALSE	FALSE
GCA_003958645.1	TRUE	FALSE	TRUE	FALSE	FALSE	FALSE	FALSE	FALSE	FALSE	FALSE	FALSE	FALSE	FALSE	FALSE	FALSE	FALSE	FALSE	FALSE	FALSE	FALSE	TRUE	FALSE	FALSE	TRUE	FALSE	FALSE	FALSE	FALSE	FALSE	FALSE	FALSE	FALSE	FALSE	TRUE	FALSE	FALSE	FALSE	FALSE	FALSE	FALSE	TRUE	FALSE	FALSE	FALSE	FALSE	FALSE	FALSE	FALSE	FALSE
GCA_000283515.1	FALSE	FALSE	FALSE	FALSE	FALSE	FALSE	FALSE	FALSE	FALSE	FALSE	FALSE	FALSE	FALSE	FALSE	TRUE	FALSE	FALSE	FALSE	FALSE	TRUE	TRUE	TRUE	TRUE	FALSE	FALSE	FALSE	FALSE	TRUE	FALSE	FALSE	FALSE	FALSE	FALSE	FALSE	FALSE	FALSE	FALSE	FALSE	FALSE	FALSE	TRUE	FALSE	FALSE	FALSE	FALSE	FALSE	FALSE	FALSE	FALSE
GCA_000019965.1	TRUE	FALSE	FALSE	FALSE	FALSE	TRUE	FALSE	FALSE	FALSE	FALSE	TRUE	FALSE	FALSE	FALSE	TRUE	FALSE	FALSE	FALSE	FALSE	FALSE	TRUE	TRUE	FALSE	TRUE	FALSE	FALSE	FALSE	FALSE	FALSE	FALSE	FALSE	FALSE	FALSE	FALSE	FALSE	FALSE	FALSE	FALSE	FALSE	FALSE	FALSE	FALSE	FALSE	FALSE	FALSE	FALSE	FALSE	FALSE	FALSE
GCA_001428165.1	FALSE	FALSE	FALSE	FALSE	FALSE	TRUE	FALSE	FALSE	FALSE	FALSE	FALSE	FALSE	FALSE	TRUE	TRUE	FALSE	FALSE	FALSE	FALSE	FALSE	TRUE	TRUE	FALSE	TRUE	FALSE	FALSE	FALSE	TRUE	FALSE	FALSE	FALSE	FALSE	FALSE	TRUE	FALSE	FALSE	FALSE	FALSE	FALSE	FALSE	TRUE	FALSE	TRUE	FALSE	FALSE	FALSE	TRUE	FALSE	FALSE
GCA_000006945.2	TRUE	TRUE	TRUE	TRUE	FALSE	TRUE	FALSE	FALSE	FALSE	FALSE	FALSE	TRUE	FALSE	TRUE	TRUE	FALSE	TRUE	FALSE	FALSE	FALSE	TRUE	TRUE	TRUE	TRUE	FALSE	TRUE	FALSE	TRUE	FALSE	FALSE	FALSE	FALSE	FALSE	FALSE	FALSE	FALSE	FALSE	FALSE	FALSE	FALSE	FALSE	FALSE	FALSE	FALSE	TRUE	FALSE	TRUE	FALSE	FALSE
GCA_001427065.1	FALSE	FALSE	FALSE	FALSE	FALSE	FALSE	TRUE	FALSE	FALSE	FALSE	FALSE	FALSE	FALSE	FALSE	TRUE	FALSE	FALSE	FALSE	FALSE	FALSE	TRUE	TRUE	FALSE	FALSE	FALSE	FALSE	FALSE	FALSE	FALSE	FALSE	FALSE	FALSE	FALSE	FALSE	FALSE	FALSE	FALSE	FALSE	FALSE	FALSE	TRUE	FALSE	FALSE	FALSE	FALSE	FALSE	FALSE	FALSE	FALSE
GCA_000020325.1	FALSE	FALSE	FALSE	FALSE	FALSE	FALSE	FALSE	FALSE	FALSE	FALSE	FALSE	FALSE	FALSE	FALSE	FALSE	FALSE	FALSE	FALSE	FALSE	FALSE	FALSE	TRUE	FALSE	FALSE	FALSE	FALSE	FALSE	FALSE	FALSE	FALSE	FALSE	FALSE	FALSE	FALSE	FALSE	FALSE	FALSE	FALSE	FALSE	FALSE	FALSE	FALSE	FALSE	FALSE	FALSE	FALSE	FALSE	FALSE	FALSE
GCA_000235405.3	FALSE	FALSE	FALSE	FALSE	FALSE	FALSE	TRUE	FALSE	FALSE	FALSE	FALSE	FALSE	FALSE	FALSE	FALSE	FALSE	FALSE	FALSE	FALSE	FALSE	FALSE	TRUE	FALSE	TRUE	FALSE	FALSE	FALSE	FALSE	FALSE	FALSE	FALSE	FALSE	FALSE	FALSE	FALSE	FALSE	FALSE	FALSE	FALSE	FALSE	TRUE	FALSE	FALSE	FALSE	FALSE	FALSE	FALSE	FALSE	FALSE
GCA_017491585.1	TRUE	TRUE	TRUE	TRUE	FALSE	TRUE	FALSE	FALSE	FALSE	FALSE	FALSE	FALSE	TRUE	FALSE	TRUE	FALSE	FALSE	TRUE	FALSE	FALSE	TRUE	TRUE	TRUE	TRUE	FALSE	FALSE	FALSE	TRUE	TRUE	FALSE	TRUE	TRUE	FALSE	FALSE	FALSE	FALSE	FALSE	FALSE	FALSE	FALSE	TRUE	FALSE	TRUE	TRUE	FALSE	FALSE	FALSE	TRUE	FALSE
GCA_000508205.1	TRUE	TRUE	TRUE	TRUE	TRUE	TRUE	FALSE	FALSE	FALSE	FALSE	FALSE	TRUE	TRUE	FALSE	TRUE	FALSE	FALSE	TRUE	FALSE	FALSE	TRUE	TRUE	TRUE	TRUE	FALSE	FALSE	TRUE	TRUE	FALSE	FALSE	TRUE	FALSE	FALSE	FALSE	FALSE	FALSE	FALSE	FALSE	FALSE	FALSE	TRUE	FALSE	FALSE	TRUE	TRUE	FALSE	FALSE	FALSE	FALSE
GCA_000427195.1	FALSE	FALSE	FALSE	TRUE	FALSE	TRUE	FALSE	FALSE	FALSE	TRUE	FALSE	FALSE	FALSE	FALSE	TRUE	FALSE	FALSE	TRUE	FALSE	FALSE	TRUE	TRUE	TRUE	TRUE	FALSE	FALSE	FALSE	TRUE	FALSE	FALSE	FALSE	FALSE	FALSE	TRUE	FALSE	FALSE	FALSE	FALSE	TRUE	FALSE	TRUE	TRUE	FALSE	TRUE	FALSE	FALSE	TRUE	FALSE	FALSE
GCA_918698055.1	FALSE	FALSE	FALSE	FALSE	FALSE	FALSE	FALSE	FALSE	FALSE	FALSE	FALSE	FALSE	FALSE	FALSE	TRUE	FALSE	TRUE	FALSE	FALSE	FALSE	TRUE	TRUE	FALSE	FALSE	FALSE	FALSE	FALSE	FALSE	FALSE	FALSE	FALSE	TRUE	FALSE	FALSE	FALSE	FALSE	FALSE	FALSE	FALSE	FALSE	TRUE	FALSE	FALSE	FALSE	FALSE	FALSE	FALSE	FALSE	FALSE
GCA_000016645.1	TRUE	FALSE	TRUE	FALSE	FALSE	TRUE	TRUE	FALSE	FALSE	FALSE	TRUE	FALSE	FALSE	FALSE	FALSE	FALSE	FALSE	FALSE	FALSE	FALSE	TRUE	TRUE	FALSE	TRUE	FALSE	FALSE	FALSE	FALSE	FALSE	FALSE	FALSE	FALSE	FALSE	FALSE	FALSE	FALSE	FALSE	FALSE	FALSE	FALSE	TRUE	FALSE	FALSE	FALSE	FALSE	FALSE	FALSE	FALSE	FALSE
GCA_000512275.1	TRUE	TRUE	TRUE	FALSE	TRUE	TRUE	FALSE	FALSE	FALSE	FALSE	FALSE	FALSE	TRUE	FALSE	TRUE	FALSE	FALSE	TRUE	FALSE	FALSE	TRUE	TRUE	TRUE	TRUE	FALSE	FALSE	FALSE	TRUE	FALSE	FALSE	TRUE	TRUE	TRUE	FALSE	FALSE	FALSE	FALSE	FALSE	FALSE	FALSE	TRUE	FALSE	FALSE	TRUE	FALSE	FALSE	FALSE	FALSE	FALSE
GCA_001424865.1	TRUE	FALSE	TRUE	TRUE	FALSE	FALSE	FALSE	FALSE	FALSE	FALSE	TRUE	FALSE	FALSE	TRUE	TRUE	FALSE	FALSE	FALSE	FALSE	TRUE	TRUE	TRUE	FALSE	FALSE	FALSE	FALSE	FALSE	FALSE	FALSE	FALSE	FALSE	FALSE	FALSE	FALSE	FALSE	FALSE	FALSE	FALSE	FALSE	FALSE	TRUE	FALSE	FALSE	TRUE	FALSE	FALSE	FALSE	FALSE	FALSE
GCA_000410515.1	TRUE	TRUE	TRUE	FALSE	TRUE	TRUE	FALSE	FALSE	FALSE	TRUE	TRUE	FALSE	FALSE	FALSE	TRUE	FALSE	FALSE	FALSE	FALSE	FALSE	TRUE	TRUE	TRUE	TRUE	FALSE	TRUE	FALSE	FALSE	FALSE	FALSE	FALSE	FALSE	TRUE	FALSE	FALSE	FALSE	FALSE	FALSE	FALSE	FALSE	FALSE	FALSE	FALSE	FALSE	FALSE	FALSE	FALSE	FALSE	FALSE
GCA_000011545.1	FALSE	FALSE	TRUE	TRUE	FALSE	TRUE	FALSE	TRUE	FALSE	FALSE	FALSE	FALSE	FALSE	TRUE	TRUE	FALSE	FALSE	FALSE	FALSE	TRUE	TRUE	TRUE	TRUE	TRUE	FALSE	FALSE	FALSE	TRUE	FALSE	FALSE	TRUE	TRUE	FALSE	TRUE	FALSE	FALSE	FALSE	FALSE	FALSE	FALSE	TRUE	TRUE	TRUE	TRUE	TRUE	FALSE	FALSE	TRUE	TRUE
GCA_000023225.1	FALSE	FALSE	FALSE	FALSE	FALSE	FALSE	FALSE	FALSE	FALSE	FALSE	FALSE	FALSE	FALSE	FALSE	TRUE	FALSE	FALSE	FALSE	FALSE	FALSE	FALSE	TRUE	FALSE	TRUE	FALSE	FALSE	FALSE	FALSE	FALSE	FALSE	FALSE	TRUE	FALSE	FALSE	FALSE	FALSE	FALSE	FALSE	FALSE	FALSE	FALSE	FALSE	FALSE	FALSE	FALSE	FALSE	FALSE	FALSE	FALSE
GCA_000015265.1	FALSE	TRUE	FALSE	FALSE	FALSE	TRUE	FALSE	FALSE	FALSE	FALSE	FALSE	FALSE	FALSE	FALSE	FALSE	FALSE	FALSE	FALSE	FALSE	FALSE	TRUE	TRUE	FALSE	TRUE	FALSE	FALSE	FALSE	TRUE	FALSE	FALSE	FALSE	TRUE	FALSE	TRUE	FALSE	FALSE	TRUE	FALSE	FALSE	FALSE	TRUE	TRUE	TRUE	FALSE	FALSE	FALSE	FALSE	FALSE	FALSE
GCA_000600015.1	FALSE	TRUE	FALSE	FALSE	TRUE	FALSE	TRUE	FALSE	TRUE	FALSE	FALSE	FALSE	FALSE	FALSE	FALSE	FALSE	FALSE	FALSE	FALSE	FALSE	TRUE	TRUE	FALSE	TRUE	FALSE	FALSE	FALSE	FALSE	FALSE	FALSE	FALSE	FALSE	FALSE	FALSE	FALSE	FALSE	FALSE	FALSE	FALSE	FALSE	FALSE	FALSE	FALSE	FALSE	FALSE	FALSE	FALSE	FALSE	FALSE
GCA_000255115.3	TRUE	TRUE	TRUE	FALSE	FALSE	FALSE	FALSE	FALSE	FALSE	FALSE	FALSE	FALSE	FALSE	FALSE	FALSE	FALSE	FALSE	FALSE	FALSE	FALSE	TRUE	TRUE	FALSE	TRUE	FALSE	FALSE	FALSE	FALSE	FALSE	FALSE	FALSE	FALSE	TRUE	FALSE	FALSE	FALSE	FALSE	FALSE	FALSE	FALSE	FALSE	FALSE	FALSE	FALSE	FALSE	FALSE	FALSE	FALSE	FALSE
GCA_000691565.1	FALSE	TRUE	FALSE	FALSE	FALSE	TRUE	FALSE	FALSE	FALSE	FALSE	FALSE	TRUE	TRUE	FALSE	TRUE	FALSE	FALSE	TRUE	FALSE	TRUE	TRUE	TRUE	TRUE	TRUE	FALSE	FALSE	FALSE	TRUE	TRUE	FALSE	FALSE	TRUE	FALSE	TRUE	FALSE	FALSE	FALSE	FALSE	FALSE	FALSE	TRUE	FALSE	TRUE	TRUE	FALSE	FALSE	FALSE	TRUE	FALSE
GCA_001427565.1	FALSE	TRUE	FALSE	FALSE	FALSE	TRUE	FALSE	FALSE	FALSE	FALSE	FALSE	FALSE	FALSE	FALSE	FALSE	FALSE	FALSE	TRUE	FALSE	FALSE	TRUE	TRUE	TRUE	TRUE	FALSE	FALSE	FALSE	FALSE	FALSE	FALSE	TRUE	TRUE	FALSE	TRUE	FALSE	FALSE	FALSE	FALSE	FALSE	FALSE	TRUE	TRUE	FALSE	FALSE	FALSE	FALSE	FALSE	FALSE	FALSE
GCA_000419425.1	FALSE	TRUE	FALSE	FALSE	FALSE	FALSE	FALSE	FALSE	FALSE	FALSE	FALSE	FALSE	TRUE	FALSE	TRUE	FALSE	FALSE	FALSE	FALSE	FALSE	TRUE	TRUE	TRUE	TRUE	FALSE	FALSE	FALSE	TRUE	FALSE	TRUE	FALSE	TRUE	FALSE	TRUE	TRUE	FALSE	FALSE	FALSE	FALSE	FALSE	TRUE	FALSE	TRUE	TRUE	FALSE	FALSE	FALSE	TRUE	TRUE
GCA_000210815.2	FALSE	TRUE	FALSE	FALSE	TRUE	FALSE	TRUE	FALSE	FALSE	FALSE	FALSE	FALSE	FALSE	FALSE	FALSE	FALSE	FALSE	FALSE	FALSE	FALSE	TRUE	TRUE	FALSE	TRUE	FALSE	FALSE	FALSE	FALSE	FALSE	FALSE	FALSE	FALSE	FALSE	FALSE	FALSE	FALSE	FALSE	FALSE	FALSE	FALSE	FALSE	FALSE	FALSE	FALSE	FALSE	FALSE	FALSE	FALSE	FALSE
GCA_001427145.1	FALSE	TRUE	FALSE	FALSE	FALSE	FALSE	FALSE	FALSE	FALSE	FALSE	TRUE	FALSE	FALSE	FALSE	FALSE	FALSE	FALSE	TRUE	FALSE	FALSE	TRUE	TRUE	TRUE	FALSE	FALSE	FALSE	FALSE	FALSE	FALSE	FALSE	FALSE	TRUE	FALSE	TRUE	FALSE	FALSE	FALSE	FALSE	FALSE	FALSE	TRUE	FALSE	FALSE	TRUE	FALSE	TRUE	FALSE	FALSE	FALSE
GCA_001428075.1	FALSE	TRUE	TRUE	FALSE	FALSE	TRUE	FALSE	FALSE	FALSE	FALSE	FALSE	FALSE	FALSE	TRUE	FALSE	FALSE	FALSE	TRUE	FALSE	FALSE	TRUE	TRUE	TRUE	TRUE	FALSE	FALSE	FALSE	FALSE	FALSE	FALSE	FALSE	TRUE	FALSE	TRUE	FALSE	FALSE	FALSE	FALSE	FALSE	FALSE	TRUE	FALSE	FALSE	TRUE	FALSE	FALSE	TRUE	FALSE	FALSE
GCA_000520015.2	FALSE	TRUE	TRUE	TRUE	TRUE	FALSE	FALSE	FALSE	FALSE	FALSE	TRUE	TRUE	FALSE	TRUE	TRUE	FALSE	FALSE	FALSE	FALSE	TRUE	TRUE	TRUE	TRUE	TRUE	FALSE	TRUE	FALSE	TRUE	FALSE	FALSE	FALSE	TRUE	FALSE	FALSE	FALSE	FALSE	FALSE	FALSE	FALSE	FALSE	TRUE	FALSE	TRUE	TRUE	TRUE	FALSE	FALSE	FALSE	TRUE
GCA_000331445.1	FALSE	FALSE	FALSE	FALSE	FALSE	TRUE	FALSE	FALSE	FALSE	FALSE	FALSE	FALSE	FALSE	FALSE	FALSE	FALSE	FALSE	FALSE	TRUE	FALSE	TRUE	TRUE	FALSE	FALSE	FALSE	FALSE	FALSE	FALSE	FALSE	FALSE	FALSE	TRUE	FALSE	FALSE	FALSE	FALSE	FALSE	FALSE	FALSE	FALSE	TRUE	TRUE	FALSE	FALSE	FALSE	FALSE	FALSE	FALSE	FALSE
GCA_000009705.1	FALSE	FALSE	FALSE	FALSE	FALSE	TRUE	TRUE	FALSE	FALSE	FALSE	FALSE	FALSE	FALSE	FALSE	TRUE	FALSE	FALSE	FALSE	FALSE	FALSE	FALSE	TRUE	TRUE	TRUE	FALSE	FALSE	FALSE	FALSE	FALSE	FALSE	FALSE	FALSE	FALSE	FALSE	FALSE	FALSE	FALSE	FALSE	FALSE	FALSE	FALSE	FALSE	FALSE	FALSE	FALSE	FALSE	FALSE	FALSE	FALSE
GCA_001429315.1	FALSE	FALSE	FALSE	FALSE	FALSE	FALSE	TRUE	FALSE	FALSE	FALSE	FALSE	FALSE	FALSE	FALSE	TRUE	FALSE	FALSE	FALSE	FALSE	FALSE	TRUE	TRUE	FALSE	FALSE	FALSE	FALSE	FALSE	FALSE	FALSE	FALSE	FALSE	FALSE	FALSE	FALSE	FALSE	FALSE	FALSE	FALSE	FALSE	FALSE	TRUE	FALSE	FALSE	FALSE	FALSE	FALSE	FALSE	FALSE	FALSE
[truncated: 583 more rows]
[truncated: 5 more columns]

## Sheet: 4. Burkholderia rCGC profiles
Genbank	Xylose	Fructose_PTS	Mannitol	Inositol	Trehalose_PTS	Trehalose_trehalase	Alpha-Diglucoside_phosphorylase	Sucrose_levan-detour	Sucrose_phosphorylase	Sucrose_hydrolase	Xylan	Glutarate_dioxygenase	Glutarate_succinyl-CoA	Threonate_Erythronate	L-Proline	D-Proline	LysArgOrn_decarboxylase	L-Lysine_monooxygenase	L-Lysine_e-aminotransferase	D-Lysine_aminoadipate	Glutamate_synthase	Glutamine_synthetase	Glutaminase	Glutamate_dehydrogenase	IAA-biosyn_IAM	IAA-biosyn_IPyA	IAA-biosyn_IAN	GABA_AMV	Monoamine_quinohemoprotein_dh	Monoamine_Cu-dependent_oxidase	Tyramine_Dopamine	Polyamine_gama-glutamylation	Agmatine	Phenylacetate	IAA-degrad_iac	IAA-degrad_iad	IAA-degrad_ian	Salicylate_1-hydroxylase	Salicylate_5-hydroxylase	Salicylate_CoA-ligase	3-Oxoadipate	2-Hydroxypentadienoate	Catechol_ortho	Protocatechuate_ortho	Protocatechuate_para	Catechol_meta	Gentisate	Benzoate	Anthranilate
[truncated: 62 more rows]
[truncated: 5 more columns]

[truncated: 2 more sheets: 5. CS1 rCGC profiles, 6. CS2 rCGC profiles]
